# Supplementary material for: ClBCM: an EMS mutated gene regulating chlorophyll synthesis and adaptation to diverse stresses in watermelon
Source: Mol Hortic. 2026 Jun 1;6:39. doi: 10.1186/s43897-025-00223-6 (PMC13224701; doi:10.1186/s43897-025-00223-6)
Supplement: Supplementary file 3 — Supplementary Material 3. [file 43897_2025_223_MOESM3_ESM.xlsx]

## Sheet: Table S1
Table S1 Chi-square goodness-fit test ratios of yellow to green leaf trait in tested populations.
Combination	Total plants	No. of green plants	No. of yellow plants	Segregation ratio	Chi-square	P value
G42	10	10	0
G38	10	10	0
g42yl	10	0	10
g42yl/G42 F1	142	142	0
g42yl/G38 F1	100	100	0
g42yl/G42 F2	394	294	100	3：1	0.0067	0.9347
g42yl/G38 F2	288	214	74	3：1	0.0367	0.8481

## Sheet: Table S2
Table S2 Significantly enriched SNP sites on chromosome 10.
Mutation gene	Position	P value	Reference	Alternate	Mutation region	G38	G42	g42yl	g42yl/G38 F2
									1	2	4	5	6	7	8	9	10	11	12	13	14	15	16	17	18	19	20	21	22	23	24	25	26	27	3	28	29	30	31	32	33	34	35	36	37	38	39	40	41
ClG42_10g0011200(dist=6636),ClG42_10g0011300(dist=11398)	1377952	7.73357e-06	AT	A	intergenic	1/1	0/0	0/0	0/0	0/0	0/0	0/0	0/0	0/1	0/0	0/0	0/0	0/0	0/0	0/0	0/0	1/1	0/0	0/0	0/0	0/0	0/0	0/0	0/0	0/0	0/0	0/0	0/1	1/1	0/1	0/1	1/1	0/0	0/1	1/1	0/1	1/1	1/1	0/1	0/1	0/1	0/1	0/1	0/1
ClG42_10g0011200(dist=8317),ClG42_10g0011300(dist=9717)	1379634	3.08521e-06	C	A	intergenic	1/1	0/0	0/0	0/0	0/0	0/0	0/0	0/0	0/1	0/0	0/0	0/0	0/0	0/0	0/0	0/0	0/1	0/0	0/0	0/0	0/0	0/0	0/0	0/0	0/0	0/0	0/0	0/1	1/1	0/1	0/1	1/1	0/0	0/1	1/1	0/1	1/1	1/1	0/1	0/1	0/1	0/1	0/1	0/1
ClG42_10g0011200(dist=8434),ClG42_10g0011300(dist=9600)	1379751	6.03466e-06	T	C	intergenic	1/1	0/0	0/0	0/0	0/0	0/0	0/0	0/0	0/1	0/0	0/0	0/0	0/0	0/0	0/0	0/0	0/1	0/0	0/0	0/0	0/0	0/0	0/0	0/0	0/0	0/0	0/0	0/1	1/1	0/1	0/1	1/1	0/0	0/0	1/1	0/1	1/1	1/1	0/1	0/1	0/1	0/1	0/1	0/1
ClG42_10g0011200(dist=8474),ClG42_10g0011300(dist=9560)	1379791	6.2325e-06	G	A	intergenic	1/1	0/0	0/0	0/0	0/0	0/0	0/0	0/0	0/1	0/0	0/0	0/0	0/0	0/0	0/0	0/0	0/1	0/0	0/0	0/0	0/0	0/0	0/0	0/0	0/0	0/0	0/0	0/1	1/1	0/1	0/1	1/1	0/0	0/0	1/1	0/1	1/1	1/1	0/1	0/1	0/1	0/1	0/1	0/1
ClG42_10g0011200(dist=8535),ClG42_10g0011300(dist=9499)	1379852	3.08521e-06	C	T	intergenic	1/1	0/0	0/0	0/0	0/0	0/0	0/0	0/0	0/1	0/0	0/0	0/0	0/0	0/0	0/0	0/0	0/1	0/0	0/0	0/0	0/0	0/0	0/0	0/0	0/0	0/0	0/0	0/1	1/1	0/1	0/1	1/1	0/0	0/1	1/1	0/1	1/1	1/1	0/1	0/1	0/1	0/1	0/1	0/1
ClG42_10g0011200(dist=9000),ClG42_10g0011300(dist=9034)	1380317	3.08521e-06	C	T	intergenic	1/1	0/0	0/0	0/0	0/0	0/0	0/0	0/0	0/1	0/0	0/0	0/0	0/0	0/0	0/0	0/0	0/1	0/0	0/0	0/0	0/0	0/0	0/0	0/0	0/0	0/0	0/0	0/1	1/1	0/1	0/1	1/1	0/0	0/1	1/1	0/1	1/1	1/1	0/1	0/1	0/1	0/1	0/1	0/1
ClG42_10g0011200(dist=9495),ClG42_10g0011300(dist=8539)	1380812	3.08521e-06	T	C	intergenic	1/1	0/0	0/0	0/0	0/0	0/0	0/0	0/0	0/1	0/0	0/0	0/0	0/0	0/0	0/0	0/0	0/1	0/0	0/0	0/0	0/0	0/0	0/0	0/0	0/0	0/0	0/0	0/1	1/1	0/1	0/1	1/1	0/0	0/1	1/1	0/1	1/1	1/1	0/1	0/1	0/1	0/1	0/1	0/1
ClG42_10g0011200(dist=9633),ClG42_10g0011300(dist=8401)	1380950	3.08521e-06	T	C	intergenic	1/1	0/0	0/0	0/0	0/0	0/0	0/0	0/0	0/1	0/0	0/0	0/0	0/0	0/0	0/0	0/0	0/1	0/0	0/0	0/0	0/0	0/0	0/0	0/0	0/0	0/0	0/0	0/1	1/1	0/1	0/1	1/1	0/0	0/1	1/1	0/1	1/1	1/1	0/1	0/1	0/1	0/1	0/1	0/1
ClG42_10g0011200(dist=11809),ClG42_10g0011300(dist=6225)	1383126	3.08521e-06	G	A	intergenic	1/1	0/0	0/0	0/0	0/0	0/0	0/0	0/0	0/1	0/0	0/0	0/0	0/0	0/0	0/0	0/0	0/1	0/0	0/0	0/0	0/0	0/0	0/0	0/0	0/0	0/0	0/0	0/1	1/1	0/1	0/1	1/1	0/0	0/1	1/1	0/1	1/1	1/1	0/1	0/1	0/1	0/1	0/1	0/1
ClG42_10g0011200(dist=11812),ClG42_10g0011300(dist=6222)	1383129	4.03454e-06	A	C	intergenic	1/1	0/0	0/0	0/0	0/0	0/0	0/0	0/0	0/1	0/0	0/0	0/0	0/0	0/0	0/0	0/0	0/1	0/0	0/0	0/0	0/0	0/0	0/0	0/0	0/0	0/0	0/0	0/1	1/1	0/1	0/1	1/1	0/0	0/1	0/1	0/1	1/1	1/1	0/1	0/1	0/1	0/1	0/1	0/1
ClG42_10g0011200(dist=13651),ClG42_10g0011300(dist=4383)	1384968	3.08521e-06	T	C	intergenic	1/1	0/0	0/0	0/0	0/0	0/0	0/0	0/0	0/1	0/0	0/0	0/0	0/0	0/0	0/0	0/0	0/1	0/0	0/0	0/0	0/0	0/0	0/0	0/0	0/0	0/0	0/0	0/1	1/1	0/1	0/1	1/1	0/0	0/1	1/1	0/1	1/1	1/1	0/1	0/1	0/1	0/1	0/1	0/1
ClG42_10g0011200(dist=13694),ClG42_10g0011300(dist=4340)	1385011	7.05718e-06	T	C	intergenic	1/1	0/0	0/0	0/0	0/0	0/0	0/0	0/0	0/1	0/0	0/0	0/0	0/0	0/0	0/0	0/0	0/1	0/0	0/0	0/0	0/0	0/0	0/0	0/0	0/0	0/0	0/0	0/1	1/1	0/1	0/1	1/1	0/0	0/1	1/1	0/1	1/1	1/1	0/1	0/1	0/1	0/1	0/1	0/1
ClG42_10g0011200(dist=16808),ClG42_10g0011300(dist=1226)	1388125	3.08521e-06	G	A	intergenic	1/1	0/0	0/0	0/0	0/0	0/0	0/0	0/0	0/1	0/0	0/0	0/0	0/0	0/0	0/0	0/0	0/1	0/0	0/0	0/0	0/0	0/0	0/0	0/0	0/0	0/0	0/0	0/1	1/1	0/1	0/1	1/1	0/0	0/1	1/1	0/1	1/1	1/1	0/1	0/1	0/1	0/1	0/1	0/1
ClG42_10g0011300(dist=764)	1388587	2.70032e-06	A	G	downstream	1/1	0/0	0/0	0/0	0/0	0/0	0/0	0/0	0/1	0/0	0/0	0/0	0/0	0/0	0/0	0/0	0/1	0/0	0/0	0/0	0/0	0/0	0/0	0/0	0/0	0/0	0/0	0/0	1/1	0/1	0/1	1/1	0/0	0/1	1/1	0/1	1/1	1/1	0/1	0/1	0/1	0/1	0/1	0/1
ClG42_10g0011300(dist=508)	1388843	3.08521e-06	T	A	downstream	1/1	0/0	0/0	0/0	0/0	0/0	0/0	0/0	0/1	0/0	0/0	0/0	0/0	0/0	0/0	0/0	0/1	0/0	0/0	0/0	0/0	0/0	0/0	0/0	0/0	0/0	0/0	0/1	1/1	0/1	0/1	1/1	0/0	0/1	1/1	0/1	1/1	1/1	0/1	0/1	0/1	0/1	0/1	0/1
ClG42_10g0011300:ClG42_10g0011300.10:exon2:c.A300G:p.E100E,	1389678	3.08521e-06	T	C	synonymous SNV	1/1	0/0	0/0	0/0	0/0	0/0	0/0	0/0	0/1	0/0	0/0	0/0	0/0	0/0	0/0	0/0	0/1	0/0	0/0	0/0	0/0	0/0	0/0	0/0	0/0	0/0	0/0	0/1	1/1	0/1	0/1	1/1	0/0	0/1	1/1	0/1	1/1	1/1	0/1	0/1	0/1	0/1	0/1	0/1
ClG42_10g0011300	1390036	3.08521e-06	T	C	intronic	1/1	0/0	0/0	0/0	0/0	0/0	0/0	0/0	0/1	0/0	0/0	0/0	0/0	0/0	0/0	0/0	0/1	0/0	0/0	0/0	0/0	0/0	0/0	0/0	0/0	0/0	0/0	0/1	1/1	0/1	0/1	1/1	0/0	0/1	1/1	0/1	1/1	1/1	0/1	0/1	0/1	0/1	0/1	0/1
ClG42_10g0011300	1390092	9.07311e-06	T	G	intronic	1/1	0/0	0/0	0/0	0/0	0/0	0/0	0/0	0/1	0/0	0/0	0/1	0/0	0/0	0/0	0/0	0/1	0/0	0/0	0/0	0/0	0/0	0/0	0/0	0/0	0/0	0/0	0/1	1/1	0/1	0/1	1/1	0/0	0/1	1/1	0/1	1/1	1/1	0/1	0/1	0/1	0/1	0/1	0/1
ClG42_10g0011300	1390643	9.07311e-06	T	A	intronic	1/1	0/0	0/0	0/0	0/0	0/0	0/0	0/0	0/1	0/0	0/0	0/1	0/0	0/0	0/0	0/0	0/1	0/0	0/0	0/0	0/0	0/0	0/0	0/0	0/0	0/0	0/0	0/1	1/1	0/1	0/1	1/1	0/0	0/1	1/1	0/1	1/1	1/1	0/1	0/1	0/1	0/1	0/1	0/1
ClG42_10g0011300	1391087	4.55251e-06	A	G	intronic	1/1	0/0	0/0	0/0	0/0	0/0	0/0	0/0	0/1	0/0	0/0	0/1	0/0	0/0	0/0	0/0	0/0	0/0	0/0	0/0	0/0	0/0	0/0	0/0	0/0	0/0	0/0	0/1	1/1	0/1	0/1	1/1	0/0	0/1	1/1	0/1	1/1	1/1	0/1	0/1	0/1	0/1	0/1	0/1
ClG42_10g0011300(dist=526)	1391713	1.54786e-06	G	A	upstream	1/1	0/0	0/0	0/0	0/0	0/0	0/0	0/0	0/1	0/0	0/0	0/0	0/0	0/0	0/0	0/0	0/0	0/0	0/0	0/0	0/0	0/0	0/0	0/0	0/0	0/0	0/0	0/1	1/1	0/1	0/1	1/1	0/0	0/1	1/1	0/1	1/1	1/1	0/1	0/1	0/1	0/1	0/1	0/1
ClG42_10g0011400	1395227	1.54786e-06	T	C	intronic	1/1	0/0	0/0	0/0	0/0	0/0	0/0	0/0	0/1	0/0	0/0	0/0	0/0	0/0	0/0	0/0	0/0	0/0	0/0	0/0	0/0	0/0	0/0	0/0	0/0	0/0	0/0	0/1	1/1	0/1	0/1	1/1	0/0	0/1	1/1	0/1	1/1	1/1	0/1	0/1	0/1	0/1	0/1	0/1
ClG42_10g0011400,ClG42_10g0011500(dist=408)	1396607	4.0709e-06	GT	G	upstream	1/1	0/0	0/0	0/0	0/0	0/0	0/0	0/0	0/1	0/0	0/0	0/0	0/0	0/0	0/0	0/0	0/0	0/0	0/0	0/0	0/0	0/0	0/0	0/0	0/0	0/0	0/0	0/1	1/1	0/1	0/1	1/1	0/0	0/1	0/1	0/1	1/1	1/1	0/1	0/1	0/1	0/1	0/1	0/1
ClG42_10g0011400,ClG42_10g0011500(dist=438)	1396638	5.73887e-06	A	G	upstream	1/1	0/0	0/0	0/0	0/0	0/0	0/0	0/0	0/1	0/0	0/0	0/1	0/0	0/0	0/0	0/0	0/0	0/0	0/0	0/0	0/0	0/0	0/0	0/0	0/0	0/0	0/0	0/1	1/1	0/1	0/1	1/1	0/0	0/1	0/1	0/1	1/1	1/1	0/1	0/1	0/1	0/1	0/1	0/1
ClG42_10g0011500(dist=669)	1396869	1.54786e-06	C	T	upstream	1/1	0/0	0/0	0/0	0/0	0/0	0/0	0/0	0/1	0/0	0/0	0/0	0/0	0/0	0/0	0/0	0/0	0/0	0/0	0/0	0/0	0/0	0/0	0/0	0/0	0/0	0/0	0/1	1/1	0/1	0/1	1/1	0/0	0/1	1/1	0/1	1/1	1/1	0/1	0/1	0/1	0/1	0/1	0/1
ClG42_10g0011500(dist=837)	1397037	4.55251e-06	G	A	upstream	1/1	0/0	0/0	0/0	0/0	0/0	0/0	0/0	0/1	0/0	0/0	0/1	0/0	0/0	0/0	0/0	0/0	0/0	0/0	0/0	0/0	0/0	0/0	0/0	0/0	0/0	0/0	0/1	1/1	0/1	0/1	1/1	0/0	0/1	1/1	0/1	1/1	1/1	0/1	0/1	0/1	0/1	0/1	0/1
ClG42_10g0011500(dist=1108),ClG42_10g0011600(dist=6742)	1397308	1.54786e-06	G	A	intergenic	1/1	0/0	0/0	0/0	0/0	0/0	0/0	0/0	0/1	0/0	0/0	0/0	0/0	0/0	0/0	0/0	0/0	0/0	0/0	0/0	0/0	0/0	0/0	0/0	0/0	0/0	0/0	0/1	1/1	0/1	0/1	1/1	0/0	0/1	1/1	0/1	1/1	1/1	0/1	0/1	0/1	0/1	0/1	0/1
ClG42_10g0011500(dist=1747),ClG42_10g0011600(dist=6103)	1397947	1.50465e-06	A	T	intergenic	1/1	0/0	0/0	0/0	0/0	0/0	0/0	0/0	0/1	0/0	0/0	0/0	0/0	0/0	0/0	0/0	0/0	0/0	0/0	0/0	0/0	0/0	0/0	0/0	0/0	0/0	0/0	0/1	0/1	0/1	0/1	1/1	0/0	0/1	1/1	0/1	1/1	1/1	0/1	0/1	0/1	0/1	0/1	0/1
ClG42_10g0011500(dist=1971),ClG42_10g0011600(dist=5879)	1398171	4.55251e-06	A	G	intergenic	1/1	0/0	0/0	0/0	0/0	0/0	0/0	0/0	0/1	0/0	0/0	0/1	0/0	0/0	0/0	0/0	0/0	0/0	0/0	0/0	0/0	0/0	0/0	0/0	0/0	0/0	0/0	0/1	1/1	0/1	0/1	1/1	0/0	0/1	1/1	0/1	1/1	1/1	0/1	0/1	0/1	0/1	0/1	0/1
ClG42_10g0011500(dist=2581),ClG42_10g0011600(dist=5269)	1398781	4.55251e-06	A	G	intergenic	1/1	0/0	0/0	0/0	0/0	0/0	0/0	0/0	0/1	0/0	0/0	0/1	0/0	0/0	0/0	0/0	0/0	0/0	0/0	0/0	0/0	0/0	0/0	0/0	0/0	0/0	0/0	0/1	1/1	0/1	0/1	1/1	0/0	0/1	1/1	0/1	1/1	1/1	0/1	0/1	0/1	0/1	0/1	0/1
ClG42_10g0011500(dist=3072),ClG42_10g0011600(dist=4778)	1399272	4.55251e-06	A	G	intergenic	1/1	0/0	0/0	0/0	0/0	0/0	0/0	0/0	0/1	0/0	0/0	0/1	0/0	0/0	0/0	0/0	0/0	0/0	0/0	0/0	0/0	0/0	0/0	0/0	0/0	0/0	0/0	0/1	1/1	0/1	0/1	1/1	0/0	0/1	1/1	0/1	1/1	1/1	0/1	0/1	0/1	0/1	0/1	0/1
ClG42_10g0011500(dist=3965),ClG42_10g0011600(dist=3885)	1400165	1.54786e-06	C	T	intergenic	1/1	0/0	0/0	0/0	0/0	0/0	0/0	0/0	0/1	0/0	0/0	0/0	0/0	0/0	0/0	0/0	0/0	0/0	0/0	0/0	0/0	0/0	0/0	0/0	0/0	0/0	0/0	0/1	1/1	0/1	0/1	1/1	0/0	0/1	1/1	0/1	1/1	1/1	0/1	0/1	0/1	0/1	0/1	0/1
ClG42_10g0011500(dist=5472),ClG42_10g0011600(dist=2378)	1401672	4.55251e-06	G	C	intergenic	1/1	0/0	0/0	0/0	0/0	0/0	0/0	0/0	0/1	0/0	0/0	0/1	0/0	0/0	0/0	0/0	0/0	0/0	0/0	0/0	0/0	0/0	0/0	0/0	0/0	0/0	0/0	0/1	1/1	0/1	0/1	1/1	0/0	0/1	1/1	0/1	1/1	1/1	0/1	0/1	0/1	0/1	0/1	0/1
ClG42_10g0011500(dist=5724),ClG42_10g0011600(dist=2126)	1401924	4.55251e-06	C	T	intergenic	1/1	0/0	0/0	0/0	0/0	0/0	0/0	0/0	0/1	0/0	0/0	0/1	0/0	0/0	0/0	0/0	0/0	0/0	0/0	0/0	0/0	0/0	0/0	0/0	0/0	0/0	0/0	0/1	1/1	0/1	0/1	1/1	0/0	0/1	1/1	0/1	1/1	1/1	0/1	0/1	0/1	0/1	0/1	0/1
ClG42_10g0011500(dist=6295),ClG42_10g0011600(dist=1555)	1402495	4.55251e-06	T	C	intergenic	1/1	0/0	0/0	0/0	0/0	0/0	0/0	0/0	0/1	0/0	0/0	0/1	0/0	0/0	0/0	0/0	0/0	0/0	0/0	0/0	0/0	0/0	0/0	0/0	0/0	0/0	0/0	0/1	1/1	0/1	0/1	1/1	0/0	0/1	1/1	0/1	1/1	1/1	0/1	0/1	0/1	0/1	0/1	0/1
ClG42_10g0011500(dist=6739),ClG42_10g0011600(dist=1111)	1402939	1.54786e-06	C	A	intergenic	1/1	0/0	0/0	0/0	0/0	0/0	0/0	0/0	0/1	0/0	0/0	0/0	0/0	0/0	0/0	0/0	0/0	0/0	0/0	0/0	0/0	0/0	0/0	0/0	0/0	0/0	0/0	0/1	1/1	0/1	0/1	1/1	0/0	0/1	1/1	0/1	1/1	1/1	0/1	0/1	0/1	0/1	0/1	0/1
ClG42_10g0011500(dist=6794),ClG42_10g0011600(dist=1056)	1402993	4.87619e-06	AT	A	intergenic	1/1	0/0	0/0	0/0	0/0	0/0	0/0	0/0	0/1	0/0	0/0	0/0	0/0	0/0	0/0	0/0	0/0	0/0	0/0	0/0	0/0	0/0	0/0	0/0	0/0	0/0	0/0	0/1	1/1	0/1	0/1	1/1	0/0	0/1	1/1	0/1	1/1	1/1	0/1	0/1	0/1	0/1	0/1	0/1
ClG42_10g0011500(dist=6796),ClG42_10g0011600(dist=1054)	1402996	2.19353e-06	T	A	intergenic	1/1	0/0	0/0	0/0	0/0	0/0	0/0	0/0	0/1	0/0	0/0	0/0	0/0	0/0	0/0	0/0	0/0	0/0	0/0	0/0	0/0	0/0	0/0	0/0	0/0	0/0	0/0	0/1	1/1	0/1	0/1	1/1	0/0	0/1	1/1	0/1	1/1	1/1	0/1	0/1	0/1	0/1	0/1	0/1
ClG42_10g0011600(dist=921)	1403129	4.55251e-06	C	T	upstream	1/1	0/0	0/0	0/0	0/0	0/0	0/0	0/0	0/1	0/0	0/0	0/1	0/0	0/0	0/0	0/0	0/0	0/0	0/0	0/0	0/0	0/0	0/0	0/0	0/0	0/0	0/0	0/1	1/1	0/1	0/1	1/1	0/0	0/1	1/1	0/1	1/1	1/1	0/1	0/1	0/1	0/1	0/1	0/1
ClG42_10g0011600(dist=562)	1403488	1.54786e-06	T	C	upstream	1/1	0/0	0/0	0/0	0/0	0/0	0/0	0/0	0/1	0/0	0/0	0/0	0/0	0/0	0/0	0/0	0/0	0/0	0/0	0/0	0/0	0/0	0/0	0/0	0/0	0/0	0/0	0/1	1/1	0/1	0/1	1/1	0/0	0/1	1/1	0/1	1/1	1/1	0/1	0/1	0/1	0/1	0/1	0/1
ClG42_10g0011600	1405330	1.54786e-06	T	A	intronic	1/1	0/0	0/0	0/0	0/0	0/0	0/0	0/0	0/1	0/0	0/0	0/0	0/0	0/0	0/0	0/0	0/0	0/0	0/0	0/0	0/0	0/0	0/0	0/0	0/0	0/0	0/0	0/1	1/1	0/1	0/1	1/1	0/0	0/1	1/1	0/1	1/1	1/1	0/1	0/1	0/1	0/1	0/1	0/1
ClG42_10g0011600	1412056	4.0709e-06	GTAAACCTATAAA	G	intronic	1/1	0/0	0/0	0/0	0/0	0/0	0/0	0/0	0/1	0/0	0/0	0/0	0/0	0/0	0/0	0/0	0/0	0/0	0/0	0/0	0/0	0/0	0/0	0/0	0/0	0/0	0/0	0/1	1/1	0/1	0/1	1/1	0/0	0/1	0/1	0/1	1/1	1/1	0/1	0/1	0/1	0/1	0/1	0/1
ClG42_10g0011600	1412962	4.55251e-06	A	G	intronic	1/1	0/0	0/0	0/0	0/0	0/0	0/0	0/0	0/1	0/0	0/0	0/1	0/0	0/0	0/0	0/0	0/0	0/0	0/0	0/0	0/0	0/0	0/0	0/0	0/0	0/0	0/0	0/1	1/1	0/1	0/1	1/1	0/0	0/1	1/1	0/1	1/1	1/1	0/1	0/1	0/1	0/1	0/1	0/1
ClG42_10g0011600	1414946	1.54786e-06	G	A	intronic	1/1	0/0	0/0	0/0	0/0	0/0	0/0	0/0	0/1	0/0	0/0	0/0	0/0	0/0	0/0	0/0	0/0	0/0	0/0	0/0	0/0	0/0	0/0	0/0	0/0	0/0	0/0	0/1	1/1	0/1	0/1	1/1	0/0	0/1	1/1	0/1	1/1	1/1	0/1	0/1	0/1	0/1	0/1	0/1
ClG42_10g0011600	1415251	4.87619e-06	AT	A	intronic	1/1	0/0	0/0	0/0	0/0	0/0	0/0	0/0	0/1	0/0	0/0	0/0	0/0	0/0	0/0	0/0	0/0	0/0	0/0	0/0	0/0	0/0	0/0	0/0	0/0	0/0	0/0	0/1	1/1	0/1	0/1	1/1	0/0	0/1	1/1	0/1	1/1	1/1	0/1	0/1	0/1	0/1	0/1	0/1
ClG42_10g0011600	1415531	1.54786e-06	C	T	intronic	1/1	0/0	0/0	0/0	0/0	0/0	0/0	0/0	0/1	0/0	0/0	0/0	0/0	0/0	0/0	0/0	0/0	0/0	0/0	0/0	0/0	0/0	0/0	0/0	0/0	0/0	0/0	0/1	1/1	0/1	0/1	1/1	0/0	0/1	1/1	0/1	1/1	1/1	0/1	0/1	0/1	0/1	0/1	0/1
ClG42_10g0011700(dist=385)	1416992	1.54786e-06	G	A	downstream	1/1	0/0	0/0	0/0	0/0	0/0	0/0	0/0	0/1	0/0	0/0	0/0	0/0	0/0	0/0	0/0	0/0	0/0	0/0	0/0	0/0	0/0	0/0	0/0	0/0	0/0	0/0	0/1	1/1	0/1	0/1	1/1	0/0	0/1	1/1	0/1	1/1	1/1	0/1	0/1	0/1	0/1	0/1	0/1
ClG42_10g0011700	1418092	6.5445e-06	GA	G	intronic	1/1	0/0	0/0	0/0	0/0	0/0	0/0	0/0	0/1	0/0	0/0	0/0	0/0	0/0	0/0	0/0	0/0	0/0	0/0	0/0	0/0	0/0	0/0	0/0	0/0	0/0	0/0	0/1	1/1	0/1	0/1	1/1	0/0	0/1	1/1	0/1	1/1	1/1	0/1	0/1	0/1	0/1	0/1	0/1
ClG42_10g0011700	1418444	1.54786e-06	A	G	intronic	1/1	0/0	0/0	0/0	0/0	0/0	0/0	0/0	0/1	0/0	0/0	0/0	0/0	0/0	0/0	0/0	0/0	0/0	0/0	0/0	0/0	0/0	0/0	0/0	0/0	0/0	0/0	0/1	1/1	0/1	0/1	1/1	0/0	0/1	1/1	0/1	1/1	1/1	0/1	0/1	0/1	0/1	0/1	0/1
ClG42_10g0011700	1419130	1.54786e-06	G	A	intronic	1/1	0/0	0/0	0/0	0/0	0/0	0/0	0/0	0/1	0/0	0/0	0/0	0/0	0/0	0/0	0/0	0/0	0/0	0/0	0/0	0/0	0/0	0/0	0/0	0/0	0/0	0/0	0/1	1/1	0/1	0/1	1/1	0/0	0/1	1/1	0/1	1/1	1/1	0/1	0/1	0/1	0/1	0/1	0/1
ClG42_10g0011700	1419971	7.42881e-06	TTTTTTTTTTAA	T	intronic	0/1	0/0	0/0	0/0	0/0	0/0	0/0	0/0	0/1	0/0	0/0	0/0	0/0	0/0	0/0	0/0	0/0	0/0	0/0	0/0	0/0	0/0	0/0	0/0	0/0	0/0	0/0	0/1	1/1	0/1	0/1	0/1	0/0	0/1	1/1	0/1	1/1	0/1	0/1	0/1	0/1	0/1	0/0	0/1
ClG42_10g0011700	1420430	1.54786e-06	G	T	intronic	1/1	0/0	0/0	0/0	0/0	0/0	0/0	0/0	0/1	0/0	0/0	0/0	0/0	0/0	0/0	0/0	0/0	0/0	0/0	0/0	0/0	0/0	0/0	0/0	0/0	0/0	0/0	0/1	1/1	0/1	0/1	1/1	0/0	0/1	1/1	0/1	1/1	1/1	0/1	0/1	0/1	0/1	0/1	0/1
ClG42_10g0011700	1422470	4.87619e-06	ACC	A	intronic	1/1	0/0	0/0	0/0	0/0	0/0	0/0	0/0	0/1	0/0	0/0	0/0	0/0	0/0	0/0	0/0	0/0	0/0	0/0	0/0	0/0	0/0	0/0	0/0	0/0	0/0	0/0	0/1	1/1	0/1	0/1	1/1	0/0	0/1	1/1	0/1	1/1	1/1	0/1	0/1	0/1	0/1	0/1	0/1
ClG42_10g0011700	1422753	1.54786e-06	G	A	intronic	1/1	0/0	0/0	0/0	0/0	0/0	0/0	0/0	0/1	0/0	0/0	0/0	0/0	0/0	0/0	0/0	0/0	0/0	0/0	0/0	0/0	0/0	0/0	0/0	0/0	0/0	0/0	0/1	1/1	0/1	0/1	1/1	0/0	0/1	1/1	0/1	1/1	1/1	0/1	0/1	0/1	0/1	0/1	0/1
ClG42_10g0011700	1423084	1.54786e-06	T	C	intronic	1/1	0/0	0/0	0/0	0/0	0/0	0/0	0/0	0/1	0/0	0/0	0/0	0/0	0/0	0/0	0/0	0/0	0/0	0/0	0/0	0/0	0/0	0/0	0/0	0/0	0/0	0/0	0/1	1/1	0/1	0/1	1/1	0/0	0/1	1/1	0/1	1/1	1/1	0/1	0/1	0/1	0/1	0/1	0/1
ClG42_10g0011700	1427775	4.55251e-06	G	T	intronic	1/1	0/0	0/0	0/0	0/0	0/0	0/0	0/0	0/1	0/0	0/0	0/1	0/0	0/0	0/0	0/0	0/0	0/0	0/0	0/0	0/0	0/0	0/0	0/0	0/0	0/0	0/0	0/1	1/1	0/1	0/1	1/1	0/0	0/1	1/1	0/1	1/1	1/1	0/1	0/1	0/1	0/1	0/1	0/1
ClG42_10g0011700(dist=1441),ClG42_10g0011800(dist=1783)	1429612	3.27493e-06	C	T	intergenic	1/1	0/0	0/0	0/0	0/0	0/0	0/0	0/0	0/1	0/0	0/0	0/0	0/0	0/0	0/0	0/0	0/0	0/0	0/0	0/0	0/0	0/0	0/0	0/0	0/0	0/0	0/0	0/1	1/1	0/1	0/1	1/1	0/0	0/0	1/1	0/1	1/1	1/1	0/1	0/1	0/1	0/1	0/1	0/1
ClG42_10g0011700(dist=1551),ClG42_10g0011800(dist=1673)	1429722	5.73887e-06	T	C	intergenic	1/1	0/0	0/0	0/0	0/0	0/0	0/0	0/0	0/1	0/0	0/0	0/1	0/0	0/0	0/0	0/0	0/0	0/0	0/0	0/0	0/0	0/0	0/0	0/0	0/0	0/0	0/0	0/1	1/1	0/1	0/1	1/1	0/0	0/1	0/1	0/1	1/1	1/1	0/1	0/1	0/1	0/1	0/1	0/1
ClG42_10g0011800	1435081	1.54786e-06	C	T	intronic	1/1	0/0	0/0	0/0	0/0	0/0	0/0	0/0	0/1	0/0	0/0	0/0	0/0	0/0	0/0	0/0	0/0	0/0	0/0	0/0	0/0	0/0	0/0	0/0	0/0	0/0	0/0	0/1	1/1	0/1	0/1	1/1	0/0	0/1	1/1	0/1	1/1	1/1	0/1	0/1	0/1	0/1	0/1	0/1
ClG42_10g0011800	1435907	4.55251e-06	A	G	intronic	1/1	0/0	0/0	0/0	0/0	0/0	0/0	0/0	0/1	0/0	0/0	0/1	0/0	0/0	0/0	0/0	0/0	0/0	0/0	0/0	0/0	0/0	0/0	0/0	0/0	0/0	0/0	0/1	1/1	0/1	0/1	1/1	0/0	0/1	1/1	0/1	1/1	1/1	0/1	0/1	0/1	0/1	0/1	0/1
ClG42_10g0011800	1437562	4.55251e-06	A	G	intronic	1/1	0/0	0/0	0/0	0/0	0/0	0/0	0/0	0/1	0/0	0/0	0/1	0/0	0/0	0/0	0/0	0/0	0/0	0/0	0/0	0/0	0/0	0/0	0/0	0/0	0/0	0/0	0/1	1/1	0/1	0/1	1/1	0/0	0/1	1/1	0/1	1/1	1/1	0/1	0/1	0/1	0/1	0/1	0/1
ClG42_10g0011800:ClG42_10g0011800.10:exon5:c.G1232C:p.C411S,	1439392	1.54786e-06	C	G	nonsynonymous SNV	1/1	0/0	0/0	0/0	0/0	0/0	0/0	0/0	0/1	0/0	0/0	0/0	0/0	0/0	0/0	0/0	0/0	0/0	0/0	0/0	0/0	0/0	0/0	0/0	0/0	0/0	0/0	0/1	1/1	0/1	0/1	1/1	0/0	0/1	1/1	0/1	1/1	1/1	0/1	0/1	0/1	0/1	0/1	0/1
ClG42_10g0011800	1441269	1.54786e-06	A	C	intronic	1/1	0/0	0/0	0/0	0/0	0/0	0/0	0/0	0/1	0/0	0/0	0/0	0/0	0/0	0/0	0/0	0/0	0/0	0/0	0/0	0/0	0/0	0/0	0/0	0/0	0/0	0/0	0/1	1/1	0/1	0/1	1/1	0/0	0/1	1/1	0/1	1/1	1/1	0/1	0/1	0/1	0/1	0/1	0/1
ClG42_10g0011800:ClG42_10g0011800.10:exon2:c.G258A:p.L86L,	1443028	1.54786e-06	C	T	synonymous SNV	1/1	0/0	0/0	0/0	0/0	0/0	0/0	0/0	0/1	0/0	0/0	0/0	0/0	0/0	0/0	0/0	0/0	0/0	0/0	0/0	0/0	0/0	0/0	0/0	0/0	0/0	0/0	0/1	1/1	0/1	0/1	1/1	0/0	0/1	1/1	0/1	1/1	1/1	0/1	0/1	0/1	0/1	0/1	0/1
ClG42_10g0011800	1443634	1.54786e-06	T	G	intronic	1/1	0/0	0/0	0/0	0/0	0/0	0/0	0/0	0/1	0/0	0/0	0/0	0/0	0/0	0/0	0/0	0/0	0/0	0/0	0/0	0/0	0/0	0/0	0/0	0/0	0/0	0/0	0/1	1/1	0/1	0/1	1/1	0/0	0/1	1/1	0/1	1/1	1/1	0/1	0/1	0/1	0/1	0/1	0/1
ClG42_10g0011800	1443704	1.54786e-06	G	A	intronic	1/1	0/0	0/0	0/0	0/0	0/0	0/0	0/0	0/1	0/0	0/0	0/0	0/0	0/0	0/0	0/0	0/0	0/0	0/0	0/0	0/0	0/0	0/0	0/0	0/0	0/0	0/0	0/1	1/1	0/1	0/1	1/1	0/0	0/1	1/1	0/1	1/1	1/1	0/1	0/1	0/1	0/1	0/1	0/1
ClG42_10g0011800	1443768	4.55251e-06	T	C	intronic	1/1	0/0	0/0	0/0	0/0	0/0	0/0	0/0	0/1	0/0	0/0	0/1	0/0	0/0	0/0	0/0	0/0	0/0	0/0	0/0	0/0	0/0	0/0	0/0	0/0	0/0	0/0	0/1	1/1	0/1	0/1	1/1	0/0	0/1	1/1	0/1	1/1	1/1	0/1	0/1	0/1	0/1	0/1	0/1
ClG42_10g0011800	1443769	4.55251e-06	A	G	intronic	1/1	0/0	0/0	0/0	0/0	0/0	0/0	0/0	0/1	0/0	0/0	0/1	0/0	0/0	0/0	0/0	0/0	0/0	0/0	0/0	0/0	0/0	0/0	0/0	0/0	0/0	0/0	0/1	1/1	0/1	0/1	1/1	0/0	0/1	1/1	0/1	1/1	1/1	0/1	0/1	0/1	0/1	0/1	0/1
ClG42_10g0011800	1444462	1.54786e-06	A	C	intronic	1/1	0/0	0/0	0/0	0/0	0/0	0/0	0/0	0/1	0/0	0/0	0/0	0/0	0/0	0/0	0/0	0/0	0/0	0/0	0/0	0/0	0/0	0/0	0/0	0/0	0/0	0/0	0/1	1/1	0/1	0/1	1/1	0/0	0/1	1/1	0/1	1/1	1/1	0/1	0/1	0/1	0/1	0/1	0/1
ClG42_10g0011800	1444495	1.54786e-06	A	G	intronic	1/1	0/0	0/0	0/0	0/0	0/0	0/0	0/0	0/1	0/0	0/0	0/0	0/0	0/0	0/0	0/0	0/0	0/0	0/0	0/0	0/0	0/0	0/0	0/0	0/0	0/0	0/0	0/1	1/1	0/1	0/1	1/1	0/0	0/1	1/1	0/1	1/1	1/1	0/1	0/1	0/1	0/1	0/1	0/1
ClG42_10g0011800	1444498	1.54786e-06	G	A	intronic	1/1	0/0	0/0	0/0	0/0	0/0	0/0	0/0	0/1	0/0	0/0	0/0	0/0	0/0	0/0	0/0	0/0	0/0	0/0	0/0	0/0	0/0	0/0	0/0	0/0	0/0	0/0	0/1	1/1	0/1	0/1	1/1	0/0	0/1	1/1	0/1	1/1	1/1	0/1	0/1	0/1	0/1	0/1	0/1
ClG42_10g0011800	1444865	4.55251e-06	T	C	intronic	1/1	0/0	0/0	0/0	0/0	0/0	0/0	0/0	0/1	0/0	0/0	0/1	0/0	0/0	0/0	0/0	0/0	0/0	0/0	0/0	0/0	0/0	0/0	0/0	0/0	0/0	0/0	0/1	1/1	0/1	0/1	1/1	0/0	0/1	1/1	0/1	1/1	1/1	0/1	0/1	0/1	0/1	0/1	0/1
ClG42_10g0011800	1445462	4.55251e-06	G	T	intronic	1/1	0/0	0/0	0/0	0/0	0/0	0/0	0/0	0/1	0/0	0/0	0/1	0/0	0/0	0/0	0/0	0/0	0/0	0/0	0/0	0/0	0/0	0/0	0/0	0/0	0/0	0/0	0/1	1/1	0/1	0/1	1/1	0/0	0/1	1/1	0/1	1/1	1/1	0/1	0/1	0/1	0/1	0/1	0/1
ClG42_10g0011800	1445611	1.54786e-06	C	A	intronic	1/1	0/0	0/0	0/0	0/0	0/0	0/0	0/0	0/1	0/0	0/0	0/0	0/0	0/0	0/0	0/0	0/0	0/0	0/0	0/0	0/0	0/0	0/0	0/0	0/0	0/0	0/0	0/1	1/1	0/1	0/1	1/1	0/0	0/1	1/1	0/1	1/1	1/1	0/1	0/1	0/1	0/1	0/1	0/1
ClG42_10g0011800	1445734	1.54786e-06	A	C	intronic	1/1	0/0	0/0	0/0	0/0	0/0	0/0	0/0	0/1	0/0	0/0	0/0	0/0	0/0	0/0	0/0	0/0	0/0	0/0	0/0	0/0	0/0	0/0	0/0	0/0	0/0	0/0	0/1	1/1	0/1	0/1	1/1	0/0	0/1	1/1	0/1	1/1	1/1	0/1	0/1	0/1	0/1	0/1	0/1
ClG42_10g0011800	1445778	1.54786e-06	G	A	intronic	1/1	0/0	0/0	0/0	0/0	0/0	0/0	0/0	0/1	0/0	0/0	0/0	0/0	0/0	0/0	0/0	0/0	0/0	0/0	0/0	0/0	0/0	0/0	0/0	0/0	0/0	0/0	0/1	1/1	0/1	0/1	1/1	0/0	0/1	1/1	0/1	1/1	1/1	0/1	0/1	0/1	0/1	0/1	0/1
ClG42_10g0011800	1446331	4.55251e-06	G	A	intronic	1/1	0/0	0/0	0/0	0/0	0/0	0/0	0/0	0/1	0/0	0/0	0/1	0/0	0/0	0/0	0/0	0/0	0/0	0/0	0/0	0/0	0/0	0/0	0/0	0/0	0/0	0/0	0/1	1/1	0/1	0/1	1/1	0/0	0/1	1/1	0/1	1/1	1/1	0/1	0/1	0/1	0/1	0/1	0/1
ClG42_10g0011800	1446813	5.73887e-06	A	G	intronic	1/1	0/0	0/0	0/0	0/0	0/0	0/0	0/0	0/1	0/0	0/0	0/1	0/0	0/0	0/0	0/0	0/0	0/0	0/0	0/0	0/0	0/0	0/0	0/0	0/0	0/0	0/0	0/1	1/1	0/1	0/1	1/1	0/0	0/1	0/1	0/1	1/1	1/1	0/1	0/1	0/1	0/1	0/1	0/1
ClG42_10g0011800	1446828	5.73887e-06	G	A	intronic	1/1	0/0	0/0	0/0	0/0	0/0	0/0	0/0	0/1	0/0	0/0	0/1	0/0	0/0	0/0	0/0	0/0	0/0	0/0	0/0	0/0	0/0	0/0	0/0	0/0	0/0	0/0	0/1	1/1	0/1	0/1	1/1	0/0	0/1	0/1	0/1	1/1	1/1	0/1	0/1	0/1	0/1	0/1	0/1
ClG42_10g0011800	1446841	5.73887e-06	T	A	intronic	1/1	0/0	0/0	0/0	0/0	0/0	0/0	0/0	0/1	0/0	0/0	0/1	0/0	0/0	0/0	0/0	0/0	0/0	0/0	0/0	0/0	0/0	0/0	0/0	0/0	0/0	0/0	0/1	1/1	0/1	0/1	1/1	0/0	0/1	0/1	0/1	1/1	1/1	0/1	0/1	0/1	0/1	0/1	0/1
ClG42_10g0011800	1446948	1.97846e-06	T	A	intronic	1/1	0/0	0/0	0/0	0/0	0/0	0/0	0/0	0/1	0/0	0/0	0/0	0/0	0/0	0/0	0/0	0/0	0/0	0/0	0/0	0/0	0/0	0/0	0/0	0/0	0/0	0/0	0/1	1/1	0/1	0/1	1/1	0/0	0/1	0/1	0/1	1/1	1/1	0/1	0/1	0/1	0/1	0/1	0/1
ClG42_10g0011800	1447028	1.54786e-06	T	C	intronic	1/1	0/0	0/0	0/0	0/0	0/0	0/0	0/0	0/1	0/0	0/0	0/0	0/0	0/0	0/0	0/0	0/0	0/0	0/0	0/0	0/0	0/0	0/0	0/0	0/0	0/0	0/0	0/1	1/1	0/1	0/1	1/1	0/0	0/1	1/1	0/1	1/1	1/1	0/1	0/1	0/1	0/1	0/1	0/1
ClG42_10g0011800,ClG42_10g0011900(dist=19)	1447450	1.54786e-06	G	A	upstream	1/1	0/0	0/0	0/0	0/0	0/0	0/0	0/0	0/1	0/0	0/0	0/0	0/0	0/0	0/0	0/0	0/0	0/0	0/0	0/0	0/0	0/0	0/0	0/0	0/0	0/0	0/0	0/1	1/1	0/1	0/1	1/1	0/0	0/1	1/1	0/1	1/1	1/1	0/1	0/1	0/1	0/1	0/1	0/1
ClG42_10g0011900	1448051	5.73887e-06	T	C	intronic	1/1	0/0	0/0	0/0	0/0	0/0	0/0	0/0	0/1	0/0	0/0	0/1	0/0	0/0	0/0	0/0	0/0	0/0	0/0	0/0	0/0	0/0	0/0	0/0	0/0	0/0	0/0	0/1	1/1	0/1	0/1	1/1	0/0	0/1	0/1	0/1	1/1	1/1	0/1	0/1	0/1	0/1	0/1	0/1
ClG42_10g0011900	1448090	5.73887e-06	G	A	intronic	1/1	0/0	0/0	0/0	0/0	0/0	0/0	0/0	0/1	0/0	0/0	0/1	0/0	0/0	0/0	0/0	0/0	0/0	0/0	0/0	0/0	0/0	0/0	0/0	0/0	0/0	0/0	0/1	1/1	0/1	0/1	1/1	0/0	0/1	0/1	0/1	1/1	1/1	0/1	0/1	0/1	0/1	0/1	0/1
ClG42_10g0011900	1448249	1.54786e-06	T	C	intronic	1/1	0/0	0/0	0/0	0/0	0/0	0/0	0/0	0/1	0/0	0/0	0/0	0/0	0/0	0/0	0/0	0/0	0/0	0/0	0/0	0/0	0/0	0/0	0/0	0/0	0/0	0/0	0/1	1/1	0/1	0/1	1/1	0/0	0/1	1/1	0/1	1/1	1/1	0/1	0/1	0/1	0/1	0/1	0/1
ClG42_10g0011900:ClG42_10g0011900.10:exon2:c.C408A:p.T136T,	1448824	4.55251e-06	C	A	synonymous SNV	1/1	0/0	0/0	0/0	0/0	0/0	0/0	0/0	0/1	0/0	0/0	0/1	0/0	0/0	0/0	0/0	0/0	0/0	0/0	0/0	0/0	0/0	0/0	0/0	0/0	0/0	0/0	0/1	1/1	0/1	0/1	1/1	0/0	0/1	1/1	0/1	1/1	1/1	0/1	0/1	0/1	0/1	0/1	0/1
ClG42_10g0011900	1450221	1.54786e-06	C	T	intronic	1/1	0/0	0/0	0/0	0/0	0/0	0/0	0/0	0/1	0/0	0/0	0/0	0/0	0/0	0/0	0/0	0/0	0/0	0/0	0/0	0/0	0/0	0/0	0/0	0/0	0/0	0/0	0/1	1/1	0/1	0/1	1/1	0/0	0/1	1/1	0/1	1/1	1/1	0/1	0/1	0/1	0/1	0/1	0/1
ClG42_10g0011900(dist=40)	1451482	1.54786e-06	T	A	downstream	1/1	0/0	0/0	0/0	0/0	0/0	0/0	0/0	0/1	0/0	0/0	0/0	0/0	0/0	0/0	0/0	0/0	0/0	0/0	0/0	0/0	0/0	0/0	0/0	0/0	0/0	0/0	0/1	1/1	0/1	0/1	1/1	0/0	0/1	1/1	0/1	1/1	1/1	0/1	0/1	0/1	0/1	0/1	0/1
ClG42_10g0011900(dist=195)	1451637	4.55251e-06	C	T	downstream	1/1	0/0	0/0	0/0	0/0	0/0	0/0	0/0	0/1	0/0	0/0	0/1	0/0	0/0	0/0	0/0	0/0	0/0	0/0	0/0	0/0	0/0	0/0	0/0	0/0	0/0	0/0	0/1	1/1	0/1	0/1	1/1	0/0	0/1	1/1	0/1	1/1	1/1	0/1	0/1	0/1	0/1	0/1	0/1
ClG42_10g0011900,ClG42_10g0012000(dist=470)	1452393	1.54786e-06	G	A	downstream	1/1	0/0	0/0	0/0	0/0	0/0	0/0	0/0	0/1	0/0	0/0	0/0	0/0	0/0	0/0	0/0	0/0	0/0	0/0	0/0	0/0	0/0	0/0	0/0	0/0	0/0	0/0	0/1	1/1	0/1	0/1	1/1	0/0	0/1	1/1	0/1	1/1	1/1	0/1	0/1	0/1	0/1	0/1	0/1
ClG42_10g0011900,ClG42_10g0012000(dist=430)	1452433	4.55251e-06	A	C	downstream	1/1	0/0	0/0	0/0	0/0	0/0	0/0	0/0	0/1	0/0	0/0	0/1	0/0	0/0	0/0	0/0	0/0	0/0	0/0	0/0	0/0	0/0	0/0	0/0	0/0	0/0	0/0	0/1	1/1	0/1	0/1	1/1	0/0	0/1	1/1	0/1	1/1	1/1	0/1	0/1	0/1	0/1	0/1	0/1
ClG42_10g0012000(dist=1073),ClG42_10g0012100(dist=12954)	1456093	1.54786e-06	T	C	intergenic	1/1	0/0	0/0	0/0	0/0	0/0	0/0	0/0	0/1	0/0	0/0	0/0	0/0	0/0	0/0	0/0	0/0	0/0	0/0	0/0	0/0	0/0	0/0	0/0	0/0	0/0	0/0	0/1	1/1	0/1	0/1	1/1	0/0	0/1	1/1	0/1	1/1	1/1	0/1	0/1	0/1	0/1	0/1	0/1
ClG42_10g0012000(dist=1267),ClG42_10g0012100(dist=12760)	1456287	4.55251e-06	A	G	intergenic	1/1	0/0	0/0	0/0	0/0	0/0	0/0	0/0	0/1	0/0	0/0	0/1	0/0	0/0	0/0	0/0	0/0	0/0	0/0	0/0	0/0	0/0	0/0	0/0	0/0	0/0	0/0	0/1	1/1	0/1	0/1	1/1	0/0	0/1	1/1	0/1	1/1	1/1	0/1	0/1	0/1	0/1	0/1	0/1
ClG42_10g0012000(dist=1596),ClG42_10g0012100(dist=12431)	1456616	4.55251e-06	G	A	intergenic	1/1	0/0	0/0	0/0	0/0	0/0	0/0	0/0	0/1	0/0	0/0	0/1	0/0	0/0	0/0	0/0	0/0	0/0	0/0	0/0	0/0	0/0	0/0	0/0	0/0	0/0	0/0	0/1	1/1	0/1	0/1	1/1	0/0	0/1	1/1	0/1	1/1	1/1	0/1	0/1	0/1	0/1	0/1	0/1
ClG42_10g0012000(dist=1628),ClG42_10g0012100(dist=12399)	1456648	4.55251e-06	G	A	intergenic	1/1	0/0	0/0	0/0	0/0	0/0	0/0	0/0	0/1	0/0	0/0	0/1	0/0	0/0	0/0	0/0	0/0	0/0	0/0	0/0	0/0	0/0	0/0	0/0	0/0	0/0	0/0	0/1	1/1	0/1	0/1	1/1	0/0	0/1	1/1	0/1	1/1	1/1	0/1	0/1	0/1	0/1	0/1	0/1
ClG42_10g0012000(dist=4358),ClG42_10g0012100(dist=9669)	1459378	1.54786e-06	C	G	intergenic	1/1	0/0	0/0	0/0	0/0	0/0	0/0	0/0	0/1	0/0	0/0	0/0	0/0	0/0	0/0	0/0	0/0	0/0	0/0	0/0	0/0	0/0	0/0	0/0	0/0	0/0	0/0	0/1	1/1	0/1	0/1	1/1	0/0	0/1	1/1	0/1	1/1	1/1	0/1	0/1	0/1	0/1	0/1	0/1
ClG42_10g0012000(dist=5369),ClG42_10g0012100(dist=8658)	1460389	8.73695e-06	A	G	intergenic	1/1	0/0	0/0	0/0	0/0	0/0	0/0	0/0	0/1	0/0	0/0	0/0	0/0	0/0	0/0	0/0	0/0	0/0	0/0	0/0	0/0	0/0	0/0	0/0	0/0	0/0	0/0	0/1	1/1	0/0	0/1	1/1	0/0	0/1	0/1	0/1	1/1	1/1	0/1	0/1	0/1	0/1	0/1	0/1
ClG42_10g0012000(dist=5860),ClG42_10g0012100(dist=8167)	1460880	1.54786e-06	A	G	intergenic	1/1	0/0	0/0	0/0	0/0	0/0	0/0	0/0	0/1	0/0	0/0	0/0	0/0	0/0	0/0	0/0	0/0	0/0	0/0	0/0	0/0	0/0	0/0	0/0	0/0	0/0	0/0	0/1	1/1	0/1	0/1	1/1	0/0	0/1	1/1	0/1	1/1	1/1	0/1	0/1	0/1	0/1	0/1	0/1
ClG42_10g0012000(dist=5896),ClG42_10g0012100(dist=8131)	1460916	1.54786e-06	G	A	intergenic	1/1	0/0	0/0	0/0	0/0	0/0	0/0	0/0	0/1	0/0	0/0	0/0	0/0	0/0	0/0	0/0	0/0	0/0	0/0	0/0	0/0	0/0	0/0	0/0	0/0	0/0	0/0	0/1	1/1	0/1	0/1	1/1	0/0	0/1	1/1	0/1	1/1	1/1	0/1	0/1	0/1	0/1	0/1	0/1
ClG42_10g0012000(dist=5964),ClG42_10g0012100(dist=8063)	1460984	4.55251e-06	T	A	intergenic	1/1	0/0	0/0	0/0	0/0	0/0	0/0	0/0	0/1	0/0	0/0	0/1	0/0	0/0	0/0	0/0	0/0	0/0	0/0	0/0	0/0	0/0	0/0	0/0	0/0	0/0	0/0	0/1	1/1	0/1	0/1	1/1	0/0	0/1	1/1	0/1	1/1	1/1	0/1	0/1	0/1	0/1	0/1	0/1
ClG42_10g0012000(dist=6188),ClG42_10g0012100(dist=7839)	1461208	4.55251e-06	C	A	intergenic	1/1	0/0	0/0	0/0	0/0	0/0	0/0	0/0	0/1	0/0	0/0	0/1	0/0	0/0	0/0	0/0	0/0	0/0	0/0	0/0	0/0	0/0	0/0	0/0	0/0	0/0	0/0	0/1	1/1	0/1	0/1	1/1	0/0	0/1	1/1	0/1	1/1	1/1	0/1	0/1	0/1	0/1	0/1	0/1
ClG42_10g0012000(dist=6273),ClG42_10g0012100(dist=7754)	1461293	1.54786e-06	C	T	intergenic	1/1	0/0	0/0	0/0	0/0	0/0	0/0	0/0	0/1	0/0	0/0	0/0	0/0	0/0	0/0	0/0	0/0	0/0	0/0	0/0	0/0	0/0	0/0	0/0	0/0	0/0	0/0	0/1	1/1	0/1	0/1	1/1	0/0	0/1	1/1	0/1	1/1	1/1	0/1	0/1	0/1	0/1	0/1	0/1
ClG42_10g0012000(dist=6653),ClG42_10g0012100(dist=7371)	1461672	2.87555e-06	CAAAA	CAAA,CAAAAA,C	intergenic	0/3	0/0	0/2	0/2	0/0	0/0	0/2	0/0	0/3	0/0	0/2	0/1	0/1	0/1	0/1	0/1	0/0	0/0	0/0	0/2	0/2	0/2	0/0	0/2	0/1	0/2	0/1	0/3	3/3	0/3	0/3	3/3	0/1	0/3	3/3	0/3	0/3	3/3	0/3	0/3	0/3	0/3	0/3	0/3
ClG42_10g0012000(dist=6726),ClG42_10g0012100(dist=7301)	1461746	1.54786e-06	G	A	intergenic	1/1	0/0	0/0	0/0	0/0	0/0	0/0	0/0	0/1	0/0	0/0	0/0	0/0	0/0	0/0	0/0	0/0	0/0	0/0	0/0	0/0	0/0	0/0	0/0	0/0	0/0	0/0	0/1	1/1	0/1	0/1	1/1	0/0	0/1	1/1	0/1	1/1	1/1	0/1	0/1	0/1	0/1	0/1	0/1
ClG42_10g0012000(dist=7350),ClG42_10g0012100(dist=6677)	1462370	3.61246e-06	T	G	intergenic	1/1	0/0	0/0	0/0	0/0	0/0	0/0	0/0	0/0	0/0	0/0	0/0	0/0	0/0	0/0	0/0	0/0	0/0	0/0	0/0	0/0	0/0	0/0	0/0	0/0	0/0	0/0	0/1	1/1	0/1	0/1	1/1	0/0	0/0	1/1	0/0	./.	1/1	0/1	0/1	0/1	0/1	0/1	0/1
ClG42_10g0012000(dist=7624),ClG42_10g0012100(dist=6403)	1462644	1.54786e-06	G	T	intergenic	1/1	0/0	0/0	0/0	0/0	0/0	0/0	0/0	0/1	0/0	0/0	0/0	0/0	0/0	0/0	0/0	0/0	0/0	0/0	0/0	0/0	0/0	0/0	0/0	0/0	0/0	0/0	0/1	1/1	0/1	0/1	1/1	0/0	0/1	1/1	0/1	1/1	1/1	0/1	0/1	0/1	0/1	0/1	0/1
ClG42_10g0012000(dist=7903),ClG42_10g0012100(dist=6124)	1462923	1.54786e-06	A	G	intergenic	1/1	0/0	0/0	0/0	0/0	0/0	0/0	0/0	0/1	0/0	0/0	0/0	0/0	0/0	0/0	0/0	0/0	0/0	0/0	0/0	0/0	0/0	0/0	0/0	0/0	0/0	0/0	0/1	1/1	0/1	0/1	1/1	0/0	0/1	1/1	0/1	1/1	1/1	0/1	0/1	0/1	0/1	0/1	0/1
ClG42_10g0012000(dist=7933),ClG42_10g0012100(dist=6094)	1462953	1.54786e-06	A	G	intergenic	1/1	0/0	0/0	0/0	0/0	0/0	0/0	0/0	0/1	0/0	0/0	0/0	0/0	0/0	0/0	0/0	0/0	0/0	0/0	0/0	0/0	0/0	0/0	0/0	0/0	0/0	0/0	0/1	1/1	0/1	0/1	1/1	0/0	0/1	1/1	0/1	1/1	1/1	0/1	0/1	0/1	0/1	0/1	0/1
ClG42_10g0012000(dist=8012),ClG42_10g0012100(dist=6015)	1463032	1.97846e-06	A	G	intergenic	1/1	0/0	0/0	0/0	0/0	0/0	0/0	0/0	0/1	0/0	0/0	0/0	0/0	0/0	0/0	0/0	0/0	0/0	0/0	0/0	0/0	0/0	0/0	0/0	0/0	0/0	0/0	0/1	1/1	0/1	0/1	1/1	0/0	0/1	0/1	0/1	1/1	1/1	0/1	0/1	0/1	0/1	0/1	0/1
ClG42_10g0012000(dist=8065),ClG42_10g0012100(dist=5962)	1463085	1.97846e-06	C	T	intergenic	1/1	0/0	0/0	0/0	0/0	0/0	0/0	0/0	0/1	0/0	0/0	0/0	0/0	0/0	0/0	0/0	0/0	0/0	0/0	0/0	0/0	0/0	0/0	0/0	0/0	0/0	0/0	0/1	1/1	0/1	0/1	1/1	0/0	0/1	0/1	0/1	1/1	1/1	0/1	0/1	0/1	0/1	0/1	0/1
ClG42_10g0012000(dist=8095),ClG42_10g0012100(dist=5932)	1463115	1.97846e-06	C	T	intergenic	1/1	0/0	0/0	0/0	0/0	0/0	0/0	0/0	0/1	0/0	0/0	0/0	0/0	0/0	0/0	0/0	0/0	0/0	0/0	0/0	0/0	0/0	0/0	0/0	0/0	0/0	0/0	0/1	1/1	0/1	0/1	1/1	0/0	0/1	0/1	0/1	1/1	1/1	0/1	0/1	0/1	0/1	0/1	0/1
ClG42_10g0012000(dist=8140),ClG42_10g0012100(dist=5887)	1463160	1.97846e-06	C	T	intergenic	1/1	0/0	0/0	0/0	0/0	0/0	0/0	0/0	0/1	0/0	0/0	0/0	0/0	0/0	0/0	0/0	0/0	0/0	0/0	0/0	0/0	0/0	0/0	0/0	0/0	0/0	0/0	0/1	1/1	0/1	0/1	1/1	0/0	0/1	0/1	0/1	1/1	1/1	0/1	0/1	0/1	0/1	0/1	0/1
ClG42_10g0012000(dist=9045),ClG42_10g0012100(dist=4982)	1464065	1.79834e-06	G	T	intergenic	1/1	0/0	0/0	0/0	0/0	0/0	0/0	0/0	0/0	0/0	0/0	0/0	0/0	0/0	0/0	0/0	0/0	0/0	0/0	0/0	0/0	0/0	0/0	0/0	0/0	0/0	0/0	0/1	1/1	0/1	0/1	1/1	0/0	0/1	1/1	0/1	1/1	1/1	0/0	0/1	0/1	0/1	0/1	0/1
ClG42_10g0012400(dist=81)	1491263	1.34181e-06	T	A	upstream	1/1	0/0	0/0	0/0	0/0	0/0	0/0	0/0	0/1	0/0	0/0	0/0	0/0	0/0	0/0	0/0	0/0	0/0	0/0	0/0	0/0	0/0	0/0	0/0	0/0	0/0	0/0	0/0	1/1	0/1	0/1	1/1	0/0	0/1	1/1	0/1	1/1	1/1	0/1	0/1	0/1	0/1	0/1	0/1
ClG42_10g0012500(dist=381)	1496389	1.34181e-06	C	T	upstream	1/1	0/0	0/0	0/0	0/0	0/0	0/0	0/0	0/1	0/0	0/0	0/0	0/0	0/0	0/0	0/0	0/0	0/0	0/0	0/0	0/0	0/0	0/0	0/0	0/0	0/0	0/0	0/0	1/1	0/1	0/1	1/1	0/0	0/1	1/1	0/1	1/1	1/1	0/1	0/1	0/1	0/1	0/1	0/1
ClG42_10g0012500(dist=341)	1496429	1.34181e-06	T	G	upstream	1/1	0/0	0/0	0/0	0/0	0/0	0/0	0/0	0/1	0/0	0/0	0/0	0/0	0/0	0/0	0/0	0/0	0/0	0/0	0/0	0/0	0/0	0/0	0/0	0/0	0/0	0/0	0/0	1/1	0/1	0/1	1/1	0/0	0/1	1/1	0/1	1/1	1/1	0/1	0/1	0/1	0/1	0/1	0/1
ClG42_10g0012500(dist=313)	1496457	1.34181e-06	T	A	upstream	1/1	0/0	0/0	0/0	0/0	0/0	0/0	0/0	0/1	0/0	0/0	0/0	0/0	0/0	0/0	0/0	0/0	0/0	0/0	0/0	0/0	0/0	0/0	0/0	0/0	0/0	0/0	0/0	1/1	0/1	0/1	1/1	0/0	0/1	1/1	0/1	1/1	1/1	0/1	0/1	0/1	0/1	0/1	0/1
ClG42_10g0012500(dist=270)	1496500	1.34181e-06	T	C	upstream	1/1	0/0	0/0	0/0	0/0	0/0	0/0	0/0	0/1	0/0	0/0	0/0	0/0	0/0	0/0	0/0	0/0	0/0	0/0	0/0	0/0	0/0	0/0	0/0	0/0	0/0	0/0	0/0	1/1	0/1	0/1	1/1	0/0	0/1	1/1	0/1	1/1	1/1	0/1	0/1	0/1	0/1	0/1	0/1
ClG42_10g0012500(dist=246)	1496523	2.08091e-06	TA	T	upstream	1/1	0/0	0/0	0/0	0/0	0/0	0/0	0/0	0/1	0/0	0/0	0/0	0/0	0/0	0/0	0/0	0/0	0/0	0/0	0/0	0/0	0/0	0/0	0/0	0/0	0/0	0/0	0/0	1/1	0/1	0/1	1/1	0/0	0/1	1/1	0/1	1/1	1/1	0/1	0/1	0/1	0/1	0/1	0/1
ClG42_10g0012500(dist=80)	1496690	1.34181e-06	G	A	upstream	1/1	0/0	0/0	0/0	0/0	0/0	0/0	0/0	0/1	0/0	0/0	0/0	0/0	0/0	0/0	0/0	0/0	0/0	0/0	0/0	0/0	0/0	0/0	0/0	0/0	0/0	0/0	0/0	1/1	0/1	0/1	1/1	0/0	0/1	1/1	0/1	1/1	1/1	0/1	0/1	0/1	0/1	0/1	0/1
ClG42_10g0012500	1497003	1.34181e-06	A	G	intronic	1/1	0/0	0/0	0/0	0/0	0/0	0/0	0/0	0/1	0/0	0/0	0/0	0/0	0/0	0/0	0/0	0/0	0/0	0/0	0/0	0/0	0/0	0/0	0/0	0/0	0/0	0/0	0/0	1/1	0/1	0/1	1/1	0/0	0/1	1/1	0/1	1/1	1/1	0/1	0/1	0/1	0/1	0/1	0/1
ClG42_10g0012500	1498730	1.34181e-06	C	T	intronic	1/1	0/0	0/0	0/0	0/0	0/0	0/0	0/0	0/1	0/0	0/0	0/0	0/0	0/0	0/0	0/0	0/0	0/0	0/0	0/0	0/0	0/0	0/0	0/0	0/0	0/0	0/0	0/0	1/1	0/1	0/1	1/1	0/0	0/1	1/1	0/1	1/1	1/1	0/1	0/1	0/1	0/1	0/1	0/1
ClG42_10g0012500	1500218	1.34181e-06	A	G	intronic	1/1	0/0	0/0	0/0	0/0	0/0	0/0	0/0	0/1	0/0	0/0	0/0	0/0	0/0	0/0	0/0	0/0	0/0	0/0	0/0	0/0	0/0	0/0	0/0	0/0	0/0	0/0	0/0	1/1	0/1	0/1	1/1	0/0	0/1	1/1	0/1	1/1	1/1	0/1	0/1	0/1	0/1	0/1	0/1
ClG42_10g0012500,ClG42_10g0012600(dist=647)	1500524	4.05284e-06	C	A	downstream	1/1	0/0	0/0	0/0	0/0	0/0	0/0	0/0	0/1	0/0	0/0	0/1	0/0	0/0	0/0	0/0	0/0	0/0	0/0	0/0	0/0	0/0	0/0	0/0	0/0	0/0	0/0	0/0	1/1	0/1	0/1	1/1	0/0	0/1	1/1	0/1	1/1	1/1	0/1	0/1	0/1	0/1	0/1	0/1
ClG42_10g0012500,ClG42_10g0012600(dist=292)	1500879	1.34181e-06	G	T	downstream	1/1	0/0	0/0	0/0	0/0	0/0	0/0	0/0	0/1	0/0	0/0	0/0	0/0	0/0	0/0	0/0	0/0	0/0	0/0	0/0	0/0	0/0	0/0	0/0	0/0	0/0	0/0	0/0	1/1	0/1	0/1	1/1	0/0	0/1	1/1	0/1	1/1	1/1	0/1	0/1	0/1	0/1	0/1	0/1
ClG42_10g0012600:ClG42_10g0012600.10:exon8:c.A2225G:p.N742S,	1501544	1.34181e-06	T	C	nonsynonymous SNV	1/1	0/0	0/0	0/0	0/0	0/0	0/0	0/0	0/1	0/0	0/0	0/0	0/0	0/0	0/0	0/0	0/0	0/0	0/0	0/0	0/0	0/0	0/0	0/0	0/0	0/0	0/0	0/0	1/1	0/1	0/1	1/1	0/0	0/1	1/1	0/1	1/1	1/1	0/1	0/1	0/1	0/1	0/1	0/1
ClG42_10g0012600	1501886	2.08091e-06	TA	T	intronic	1/1	0/0	0/0	0/0	0/0	0/0	0/0	0/0	0/1	0/0	0/0	0/0	0/0	0/0	0/0	0/0	0/0	0/0	0/0	0/0	0/0	0/0	0/0	0/0	0/0	0/0	0/0	0/0	1/1	0/1	0/1	1/1	0/0	0/1	1/1	0/1	1/1	1/1	0/1	0/1	0/1	0/1	0/1	0/1
ClG42_10g0012600	1502014	2.08091e-06	AATTCTTG	A	intronic	1/1	0/0	0/0	0/0	0/0	0/0	0/0	0/0	0/1	0/0	0/0	0/0	0/0	0/0	0/0	0/0	0/0	0/0	0/0	0/0	0/0	0/0	0/0	0/0	0/0	0/0	0/0	0/0	1/1	0/1	0/1	1/1	0/0	0/1	1/1	0/1	1/1	1/1	0/1	0/1	0/1	0/1	0/1	0/1
ClG42_10g0012600	1502130	2.08091e-06	GA	G	intronic	1/1	0/0	0/0	0/0	0/0	0/0	0/0	0/0	0/1	0/0	0/0	0/0	0/0	0/0	0/0	0/0	0/0	0/0	0/0	0/0	0/0	0/0	0/0	0/0	0/0	0/0	0/0	0/0	1/1	0/1	0/1	1/1	0/0	0/1	1/1	0/1	1/1	1/1	0/1	0/1	0/1	0/1	0/1	0/1
ClG42_10g0012600	1502313	1.34181e-06	C	T	intronic	1/1	0/0	0/0	0/0	0/0	0/0	0/0	0/0	0/1	0/0	0/0	0/0	0/0	0/0	0/0	0/0	0/0	0/0	0/0	0/0	0/0	0/0	0/0	0/0	0/0	0/0	0/0	0/0	1/1	0/1	0/1	1/1	0/0	0/1	1/1	0/1	1/1	1/1	0/1	0/1	0/1	0/1	0/1	0/1
ClG42_10g0012600	1502478	4.05284e-06	G	A	intronic	1/1	0/0	0/0	0/0	0/0	0/0	0/0	0/0	0/1	0/0	0/0	0/1	0/0	0/0	0/0	0/0	0/0	0/0	0/0	0/0	0/0	0/0	0/0	0/0	0/0	0/0	0/0	0/0	1/1	0/1	0/1	1/1	0/0	0/1	1/1	0/1	1/1	1/1	0/1	0/1	0/1	0/1	0/1	0/1
ClG42_10g0012600	1502538	1.14114e-06	G	A	intronic	1/1	0/0	0/0	0/0	0/0	0/0	0/0	0/0	0/1	0/0	0/0	0/0	0/0	0/0	0/0	0/0	0/0	0/0	0/0	0/0	0/0	0/0	0/0	0/0	0/0	0/0	0/0	0/0	1/1	0/1	0/1	1/1	0/0	0/1	1/1	0/1	1/1	1/1	0/1	0/1	1/1	0/1	0/1	0/1
ClG42_10g0012600	1504427	1.34181e-06	T	C	intronic	1/1	0/0	0/0	0/0	0/0	0/0	0/0	0/0	0/1	0/0	0/0	0/0	0/0	0/0	0/0	0/0	0/0	0/0	0/0	0/0	0/0	0/0	0/0	0/0	0/0	0/0	0/0	0/0	1/1	0/1	0/1	1/1	0/0	0/1	1/1	0/1	1/1	1/1	0/1	0/1	0/1	0/1	0/1	0/1
ClG42_10g0012600	1504932	1.34181e-06	A	G	intronic	1/1	0/0	0/0	0/0	0/0	0/0	0/0	0/0	0/1	0/0	0/0	0/0	0/0	0/0	0/0	0/0	0/0	0/0	0/0	0/0	0/0	0/0	0/0	0/0	0/0	0/0	0/0	0/0	1/1	0/1	0/1	1/1	0/0	0/1	1/1	0/1	1/1	1/1	0/1	0/1	0/1	0/1	0/1	0/1
ClG42_10g0012600(dist=240)	1507150	4.05284e-06	G	C	upstream	1/1	0/0	0/0	0/0	0/0	0/0	0/0	0/0	0/1	0/0	0/0	0/1	0/0	0/0	0/0	0/0	0/0	0/0	0/0	0/0	0/0	0/0	0/0	0/0	0/0	0/0	0/0	0/0	1/1	0/1	0/1	1/1	0/0	0/1	1/1	0/1	1/1	1/1	0/1	0/1	0/1	0/1	0/1	0/1
ClG42_10g0012600(dist=1032),ClG42_10g0012700(dist=7450)	1507942	4.98906e-06	A	G	intergenic	1/1	0/0	0/0	0/0	0/0	0/0	0/0	0/0	0/1	0/0	0/0	0/0	0/0	0/0	0/0	0/0	0/0	0/0	0/0	0/0	0/0	0/0	0/0	0/0	0/0	0/0	0/0	0/0	1/1	0/1	0/1	1/1	0/0	0/1	1/1	0/0	1/1	1/1	0/1	0/1	0/1	0/0	0/1	0/1
ClG42_10g0012600(dist=1090),ClG42_10g0012700(dist=7392)	1508000	3.08218e-06	G	T	intergenic	1/1	0/0	0/0	0/0	0/0	0/0	0/0	0/0	0/1	0/0	0/0	0/0	0/0	0/0	0/0	0/0	0/0	0/0	0/0	0/0	0/0	0/0	0/0	0/0	0/0	0/0	0/0	0/0	1/1	0/1	0/1	1/1	0/0	0/1	1/1	0/0	1/1	1/1	0/1	0/1	0/1	./.	0/1	0/1
ClG42_10g0012600(dist=1493),ClG42_10g0012700(dist=6989)	1508403	1.34181e-06	T	A	intergenic	1/1	0/0	0/0	0/0	0/0	0/0	0/0	0/0	0/1	0/0	0/0	0/0	0/0	0/0	0/0	0/0	0/0	0/0	0/0	0/0	0/0	0/0	0/0	0/0	0/0	0/0	0/0	0/0	1/1	0/1	0/1	1/1	0/0	0/1	1/1	0/1	1/1	1/1	0/1	0/1	0/1	0/1	0/1	0/1
ClG42_10g0012600(dist=1663),ClG42_10g0012700(dist=6819)	1508572	2.08091e-06	AT	A	intergenic	1/1	0/0	0/0	0/0	0/0	0/0	0/0	0/0	0/1	0/0	0/0	0/0	0/0	0/0	0/0	0/0	0/0	0/0	0/0	0/0	0/0	0/0	0/0	0/0	0/0	0/0	0/0	0/0	1/1	0/1	0/1	1/1	0/0	0/1	1/1	0/1	1/1	1/1	0/1	0/1	0/1	0/1	0/1	0/1
ClG42_10g0012600(dist=2030),ClG42_10g0012700(dist=6452)	1508940	4.05284e-06	C	T	intergenic	1/1	0/0	0/0	0/0	0/0	0/0	0/0	0/0	0/1	0/0	0/0	0/1	0/0	0/0	0/0	0/0	0/0	0/0	0/0	0/0	0/0	0/0	0/0	0/0	0/0	0/0	0/0	0/0	1/1	0/1	0/1	1/1	0/0	0/1	1/1	0/1	1/1	1/1	0/1	0/1	0/1	0/1	0/1	0/1
ClG42_10g0012600(dist=2251),ClG42_10g0012700(dist=6231)	1509161	4.05284e-06	T	A	intergenic	1/1	0/0	0/0	0/0	0/0	0/0	0/0	0/0	0/1	0/0	0/0	0/1	0/0	0/0	0/0	0/0	0/0	0/0	0/0	0/0	0/0	0/0	0/0	0/0	0/0	0/0	0/0	0/0	1/1	0/1	0/1	1/1	0/0	0/1	1/1	0/1	1/1	1/1	0/1	0/1	0/1	0/1	0/1	0/1
ClG42_10g0012600(dist=2402),ClG42_10g0012700(dist=6080)	1509312	1.34181e-06	C	G	intergenic	1/1	0/0	0/0	0/0	0/0	0/0	0/0	0/0	0/1	0/0	0/0	0/0	0/0	0/0	0/0	0/0	0/0	0/0	0/0	0/0	0/0	0/0	0/0	0/0	0/0	0/0	0/0	0/0	1/1	0/1	0/1	1/1	0/0	0/1	1/1	0/1	1/1	1/1	0/1	0/1	0/1	0/1	0/1	0/1
ClG42_10g0012600(dist=2784),ClG42_10g0012700(dist=5698)	1509694	1.34181e-06	C	T	intergenic	1/1	0/0	0/0	0/0	0/0	0/0	0/0	0/0	0/1	0/0	0/0	0/0	0/0	0/0	0/0	0/0	0/0	0/0	0/0	0/0	0/0	0/0	0/0	0/0	0/0	0/0	0/0	0/0	1/1	0/1	0/1	1/1	0/0	0/1	1/1	0/1	1/1	1/1	0/1	0/1	0/1	0/1	0/1	0/1
ClG42_10g0012600(dist=3082),ClG42_10g0012700(dist=5400)	1509992	1.34181e-06	G	A	intergenic	1/1	0/0	0/0	0/0	0/0	0/0	0/0	0/0	0/1	0/0	0/0	0/0	0/0	0/0	0/0	0/0	0/0	0/0	0/0	0/0	0/0	0/0	0/0	0/0	0/0	0/0	0/0	0/0	1/1	0/1	0/1	1/1	0/0	0/1	1/1	0/1	1/1	1/1	0/1	0/1	0/1	0/1	0/1	0/1
ClG42_10g0012600(dist=3337),ClG42_10g0012700(dist=5145)	1510247	5.06854e-07	A	G	intergenic	1/1	0/0	0/0	0/0	0/0	0/0	0/0	0/0	0/0	0/0	0/0	0/0	0/0	0/0	0/0	0/0	0/0	0/0	0/0	0/0	0/0	0/0	0/0	0/0	0/0	0/0	0/0	0/0	1/1	0/1	0/1	1/1	0/0	0/1	1/1	0/1	1/1	1/1	0/1	0/1	0/1	0/1	0/1	0/1
ClG42_10g0012600(dist=3989),ClG42_10g0012700(dist=4493)	1510899	4.05284e-06	T	C	intergenic	1/1	0/0	0/0	0/0	0/0	0/0	0/0	0/0	0/1	0/0	0/0	0/1	0/0	0/0	0/0	0/0	0/0	0/0	0/0	0/0	0/0	0/0	0/0	0/0	0/0	0/0	0/0	0/0	1/1	0/1	0/1	1/1	0/0	0/1	1/1	0/1	1/1	1/1	0/1	0/1	0/1	0/1	0/1	0/1
ClG42_10g0012600(dist=4510),ClG42_10g0012700(dist=3972)	1511420	4.05284e-06	A	G	intergenic	1/1	0/0	0/0	0/0	0/0	0/0	0/0	0/0	0/1	0/0	0/0	0/1	0/0	0/0	0/0	0/0	0/0	0/0	0/0	0/0	0/0	0/0	0/0	0/0	0/0	0/0	0/0	0/0	1/1	0/1	0/1	1/1	0/0	0/1	1/1	0/1	1/1	1/1	0/1	0/1	0/1	0/1	0/1	0/1
ClG42_10g0012600(dist=4726),ClG42_10g0012700(dist=3756)	1511636	1.34181e-06	G	A	intergenic	1/1	0/0	0/0	0/0	0/0	0/0	0/0	0/0	0/1	0/0	0/0	0/0	0/0	0/0	0/0	0/0	0/0	0/0	0/0	0/0	0/0	0/0	0/0	0/0	0/0	0/0	0/0	0/0	1/1	0/1	0/1	1/1	0/0	0/1	1/1	0/1	1/1	1/1	0/1	0/1	0/1	0/1	0/1	0/1
ClG42_10g0012600(dist=4800),ClG42_10g0012700(dist=3682)	1511709	6.46117e-06	TA	T	intergenic	1/1	0/0	0/0	0/0	0/0	0/0	0/0	0/0	0/1	0/0	0/0	0/0	0/0	0/0	0/0	0/0	0/0	0/0	0/0	0/0	0/0	0/0	0/0	0/0	0/0	0/0	0/0	0/0	1/1	0/1	./.	1/1	0/0	0/1	1/1	0/0	1/1	1/1	0/1	0/1	0/1	0/1	0/1	0/1
ClG42_10g0012600(dist=4806),ClG42_10g0012700(dist=3674)	1511715	5.47382e-06	TTTA	T	intergenic	0/1	0/0	0/0	0/0	0/0	0/0	0/0	0/0	0/1	0/0	0/0	0/0	0/0	0/0	0/0	0/0	0/0	0/0	0/0	0/0	0/0	0/0	0/0	0/0	0/0	0/0	0/0	0/0	1/1	0/1	0/0	0/1	0/0	0/1	0/1	0/0	1/1	1/1	0/1	0/1	0/1	0/1	0/1	0/1
ClG42_10g0012600(dist=5127),ClG42_10g0012700(dist=3355)	1512036	2.08091e-06	AC	A	intergenic	1/1	0/0	0/0	0/0	0/0	0/0	0/0	0/0	0/1	0/0	0/0	0/0	0/0	0/0	0/0	0/0	0/0	0/0	0/0	0/0	0/0	0/0	0/0	0/0	0/0	0/0	0/0	0/0	1/1	0/1	0/1	1/1	0/0	0/1	1/1	0/1	1/1	1/1	0/1	0/1	0/1	0/1	0/1	0/1
ClG42_10g0012600(dist=5193),ClG42_10g0012700(dist=3289)	1512102	9.48439e-06	AG	A	intergenic	1/1	0/0	0/0	0/0	0/0	0/0	0/0	0/0	0/1	0/0	0/0	0/1	0/0	0/0	0/0	0/0	0/0	0/0	0/0	0/0	0/0	0/0	0/0	0/0	0/0	0/0	0/0	0/0	1/1	0/1	0/1	1/1	0/0	0/1	0/1	0/1	1/1	1/1	0/1	0/1	0/1	0/1	0/1	0/1
ClG42_10g0012600(dist=5313),ClG42_10g0012700(dist=3169)	1512223	4.05284e-06	C	T	intergenic	1/1	0/0	0/0	0/0	0/0	0/0	0/0	0/0	0/1	0/0	0/0	0/1	0/0	0/0	0/0	0/0	0/0	0/0	0/0	0/0	0/0	0/0	0/0	0/0	0/0	0/0	0/0	0/0	1/1	0/1	0/1	1/1	0/0	0/1	1/1	0/1	1/1	1/1	0/1	0/1	0/1	0/1	0/1	0/1
ClG42_10g0012600(dist=5340),ClG42_10g0012700(dist=3142)	1512250	4.05284e-06	G	T	intergenic	1/1	0/0	0/0	0/0	0/0	0/0	0/0	0/0	0/1	0/0	0/0	0/1	0/0	0/0	0/0	0/0	0/0	0/0	0/0	0/0	0/0	0/0	0/0	0/0	0/0	0/0	0/0	0/0	1/1	0/1	0/1	1/1	0/0	0/1	1/1	0/1	1/1	1/1	0/1	0/1	0/1	0/1	0/1	0/1
ClG42_10g0012600(dist=5449),ClG42_10g0012700(dist=3033)	1512359	1.34181e-06	G	T	intergenic	1/1	0/0	0/0	0/0	0/0	0/0	0/0	0/0	0/1	0/0	0/0	0/0	0/0	0/0	0/0	0/0	0/0	0/0	0/0	0/0	0/0	0/0	0/0	0/0	0/0	0/0	0/0	0/0	1/1	0/1	0/1	1/1	0/0	0/1	1/1	0/1	1/1	1/1	0/1	0/1	0/1	0/1	0/1	0/1
ClG42_10g0012600(dist=5540),ClG42_10g0012700(dist=2942)	1512450	1.34181e-06	A	G	intergenic	1/1	0/0	0/0	0/0	0/0	0/0	0/0	0/0	0/1	0/0	0/0	0/0	0/0	0/0	0/0	0/0	0/0	0/0	0/0	0/0	0/0	0/0	0/0	0/0	0/0	0/0	0/0	0/0	1/1	0/1	0/1	1/1	0/0	0/1	1/1	0/1	1/1	1/1	0/1	0/1	0/1	0/1	0/1	0/1
ClG42_10g0012600(dist=5614),ClG42_10g0012700(dist=2868)	1512524	1.34181e-06	C	T	intergenic	1/1	0/0	0/0	0/0	0/0	0/0	0/0	0/0	0/1	0/0	0/0	0/0	0/0	0/0	0/0	0/0	0/0	0/0	0/0	0/0	0/0	0/0	0/0	0/0	0/0	0/0	0/0	0/0	1/1	0/1	0/1	1/1	0/0	0/1	1/1	0/1	1/1	1/1	0/1	0/1	0/1	0/1	0/1	0/1
ClG42_10g0012600(dist=5653),ClG42_10g0012700(dist=2829)	1512563	1.34181e-06	G	A	intergenic	1/1	0/0	0/0	0/0	0/0	0/0	0/0	0/0	0/1	0/0	0/0	0/0	0/0	0/0	0/0	0/0	0/0	0/0	0/0	0/0	0/0	0/0	0/0	0/0	0/0	0/0	0/0	0/0	1/1	0/1	0/1	1/1	0/0	0/1	1/1	0/1	1/1	1/1	0/1	0/1	0/1	0/1	0/1	0/1
ClG42_10g0012600(dist=5721),ClG42_10g0012700(dist=2761)	1512631	4.05284e-06	G	A	intergenic	1/1	0/0	0/0	0/0	0/0	0/0	0/0	0/0	0/1	0/0	0/0	0/1	0/0	0/0	0/0	0/0	0/0	0/0	0/0	0/0	0/0	0/0	0/0	0/0	0/0	0/0	0/0	0/0	1/1	0/1	0/1	1/1	0/0	0/1	1/1	0/1	1/1	1/1	0/1	0/1	0/1	0/1	0/1	0/1
ClG42_10g0012600(dist=6014),ClG42_10g0012700(dist=2468)	1512924	1.34181e-06	G	A	intergenic	1/1	0/0	0/0	0/0	0/0	0/0	0/0	0/0	0/1	0/0	0/0	0/0	0/0	0/0	0/0	0/0	0/0	0/0	0/0	0/0	0/0	0/0	0/0	0/0	0/0	0/0	0/0	0/0	1/1	0/1	0/1	1/1	0/0	0/1	1/1	0/1	1/1	1/1	0/1	0/1	0/1	0/1	0/1	0/1
ClG42_10g0012600(dist=6019),ClG42_10g0012700(dist=2463)	1512929	1.34181e-06	A	T	intergenic	1/1	0/0	0/0	0/0	0/0	0/0	0/0	0/0	0/1	0/0	0/0	0/0	0/0	0/0	0/0	0/0	0/0	0/0	0/0	0/0	0/0	0/0	0/0	0/0	0/0	0/0	0/0	0/0	1/1	0/1	0/1	1/1	0/0	0/1	1/1	0/1	1/1	1/1	0/1	0/1	0/1	0/1	0/1	0/1
ClG42_10g0012600(dist=6025),ClG42_10g0012700(dist=2457)	1512934	2.08091e-06	AT	A	intergenic	1/1	0/0	0/0	0/0	0/0	0/0	0/0	0/0	0/1	0/0	0/0	0/0	0/0	0/0	0/0	0/0	0/0	0/0	0/0	0/0	0/0	0/0	0/0	0/0	0/0	0/0	0/0	0/0	1/1	0/1	0/1	1/1	0/0	0/1	1/1	0/1	1/1	1/1	0/1	0/1	0/1	0/1	0/1	0/1
ClG42_10g0012600(dist=6034),ClG42_10g0012700(dist=2448)	1512943	2.00726e-06	AT	A	intergenic	0/1	0/0	0/0	0/0	0/0	0/0	0/0	0/0	0/1	0/0	0/0	0/0	0/0	0/0	0/0	0/0	0/0	0/0	0/0	0/0	0/0	0/0	0/0	0/0	0/0	0/0	0/0	0/0	1/1	0/1	0/1	1/1	0/0	0/1	1/1	0/1	1/1	0/1	0/1	0/1	0/1	0/1	0/1	0/1
ClG42_10g0012700(dist=1097),ClG42_10g0012800(dist=2967)	1521828	1.34181e-06	T	C	intergenic	1/1	0/0	0/0	0/0	0/0	0/0	0/0	0/0	0/1	0/0	0/0	0/0	0/0	0/0	0/0	0/0	0/0	0/0	0/0	0/0	0/0	0/0	0/0	0/0	0/0	0/0	0/0	0/0	1/1	0/1	0/1	1/1	0/0	0/1	1/1	0/1	1/1	1/1	0/1	0/1	0/1	0/1	0/1	0/1
ClG42_10g0012700(dist=1124),ClG42_10g0012800(dist=2940)	1521854	2.08091e-06	CT	C	intergenic	1/1	0/0	0/0	0/0	0/0	0/0	0/0	0/0	0/1	0/0	0/0	0/0	0/0	0/0	0/0	0/0	0/0	0/0	0/0	0/0	0/0	0/0	0/0	0/0	0/0	0/0	0/0	0/0	1/1	0/1	0/1	1/1	0/0	0/1	1/1	0/1	1/1	1/1	0/1	0/1	0/1	0/1	0/1	0/1
ClG42_10g0012700(dist=1453),ClG42_10g0012800(dist=2611)	1522184	1.89046e-06	C	G	intergenic	1/1	0/0	0/0	0/0	0/0	0/0	0/0	0/0	0/1	0/0	0/0	0/1	0/0	0/0	0/0	0/0	0/0	0/0	0/0	0/0	0/0	0/0	0/0	0/0	0/0	0/0	0/0	0/0	1/1	0/1	0/1	1/1	0/0	0/1	1/1	0/1	1/1	1/1	0/1	0/1	0/1	0/1	0/1	0/1
ClG42_10g0012700(dist=1556),ClG42_10g0012800(dist=2508)	1522287	1.89046e-06	A	C	intergenic	1/1	0/0	0/0	0/0	0/0	0/0	0/0	0/0	0/1	0/0	0/0	0/1	0/0	0/0	0/0	0/0	0/0	0/0	0/0	0/0	0/0	0/0	0/0	0/0	0/0	0/0	0/0	0/0	1/1	0/1	0/1	1/1	0/0	0/1	1/1	0/1	1/1	1/1	0/1	0/1	0/1	0/1	0/1	0/1
ClG42_10g0012700(dist=2001),ClG42_10g0012800(dist=2063)	1522732	6.32929e-07	A	C	intergenic	1/1	0/0	0/0	0/0	0/0	0/0	0/0	0/0	0/1	0/0	0/0	0/0	0/0	0/0	0/0	0/0	0/0	0/0	0/0	0/0	0/0	0/0	0/0	0/0	0/0	0/0	0/0	0/0	1/1	0/1	0/1	1/1	0/0	0/1	1/1	0/1	1/1	1/1	0/1	0/1	0/1	0/1	0/1	0/1
ClG42_10g0012800(dist=809)	1533257	1.89046e-06	T	C	upstream	1/1	0/0	0/0	0/0	0/0	0/0	0/0	0/0	0/1	0/0	0/0	0/1	0/0	0/0	0/0	0/0	0/0	0/0	0/0	0/0	0/0	0/0	0/0	0/0	0/0	0/0	0/0	0/0	1/1	0/1	0/1	1/1	0/0	0/1	1/1	0/1	1/1	1/1	0/1	0/1	0/1	0/1	0/1	0/1
ClG42_10g0012800(dist=1656),ClG42_10g0012900(dist=1983)	1534104	6.32929e-07	T	C	intergenic	1/1	0/0	0/0	0/0	0/0	0/0	0/0	0/0	0/1	0/0	0/0	0/0	0/0	0/0	0/0	0/0	0/0	0/0	0/0	0/0	0/0	0/0	0/0	0/0	0/0	0/0	0/0	0/0	1/1	0/1	0/1	1/1	0/0	0/1	1/1	0/1	1/1	1/1	0/1	0/1	0/1	0/1	0/1	0/1
ClG42_10g0012900	1536994	3.6272e-06	A	C	intronic	1/1	0/0	0/0	0/0	0/0	0/0	0/0	0/0	0/1	0/0	0/0	./.	0/0	0/0	0/0	0/0	0/0	0/0	0/0	0/0	0/0	0/0	0/0	0/0	0/0	0/0	0/0	0/0	1/1	0/1	0/0	1/1	0/0	0/1	1/1	0/1	1/1	0/1	0/1	0/1	0/1	0/1	0/1	0/1
ClG42_10g0012900:ClG42_10g0012900.10:exon6:c.A372C:p.G124G,	1537920	1.89046e-06	A	C	synonymous SNV	1/1	0/0	0/0	0/0	0/0	0/0	0/0	0/0	0/1	0/0	0/0	0/1	0/0	0/0	0/0	0/0	0/0	0/0	0/0	0/0	0/0	0/0	0/0	0/0	0/0	0/0	0/0	0/0	1/1	0/1	0/1	1/1	0/0	0/1	1/1	0/1	1/1	1/1	0/1	0/1	0/1	0/1	0/1	0/1
ClG42_10g0012900:ClG42_10g0012900.10:exon12:c.T1156A:p.L386I,	1540889	6.32929e-07	T	A	nonsynonymous SNV	1/1	0/0	0/0	0/0	0/0	0/0	0/0	0/0	0/1	0/0	0/0	0/0	0/0	0/0	0/0	0/0	0/0	0/0	0/0	0/0	0/0	0/0	0/0	0/0	0/0	0/0	0/0	0/0	1/1	0/1	0/1	1/1	0/0	0/1	1/1	0/1	1/1	1/1	0/1	0/1	0/1	0/1	0/1	0/1
ClG42_10g0013000	1543298	6.32929e-07	A	G	intronic	1/1	0/0	0/0	0/0	0/0	0/0	0/0	0/0	0/1	0/0	0/0	0/0	0/0	0/0	0/0	0/0	0/0	0/0	0/0	0/0	0/0	0/0	0/0	0/0	0/0	0/0	0/0	0/0	1/1	0/1	0/1	1/1	0/0	0/1	1/1	0/1	1/1	1/1	0/1	0/1	0/1	0/1	0/1	0/1
ClG42_10g0013000	1543608	1.89046e-06	A	T	intronic	1/1	0/0	0/0	0/0	0/0	0/0	0/0	0/0	0/1	0/0	0/0	0/1	0/0	0/0	0/0	0/0	0/0	0/0	0/0	0/0	0/0	0/0	0/0	0/0	0/0	0/0	0/0	0/0	1/1	0/1	0/1	1/1	0/0	0/1	1/1	0/1	1/1	1/1	0/1	0/1	0/1	0/1	0/1	0/1
ClG42_10g0013000	1544646	3.26003e-06	CTT	C	intronic	1/1	0/0	0/0	0/0	0/0	0/0	0/0	0/0	0/1	0/0	0/0	0/1	0/0	0/0	0/0	0/0	0/0	0/0	0/0	0/0	0/0	0/0	0/0	0/0	0/0	0/0	0/0	0/0	1/1	0/1	0/1	1/1	0/0	0/1	1/1	0/1	1/1	1/1	0/1	0/1	0/1	0/1	0/1	0/1
ClG42_10g0013000	1544731	1.65123e-06	T	C	intronic	1/1	0/0	0/0	0/0	0/0	0/0	0/0	0/0	0/0	0/0	0/0	0/1	0/0	0/0	0/0	0/0	0/0	0/0	0/0	0/0	0/0	0/0	0/0	0/0	0/0	0/0	0/0	0/0	1/1	0/1	./.	1/1	0/0	0/1	1/1	0/1	1/1	1/1	0/1	0/1	0/1	0/1	0/1	1/1
ClG42_10g0013000(dist=426)	1546280	2.38935e-07	T	C	upstream	1/1	0/0	0/0	0/0	0/0	0/0	0/0	0/0	0/0	0/0	0/0	0/0	0/0	0/0	0/0	0/0	0/0	0/0	0/0	0/0	0/0	0/0	0/0	0/0	0/0	0/0	0/0	0/0	1/1	0/1	0/1	1/1	0/0	0/1	1/1	0/1	1/1	1/1	0/1	0/1	0/1	0/1	0/1	0/1
ClG42_10g0013000(dist=691)	1546545	6.32929e-07	A	G	upstream	1/1	0/0	0/0	0/0	0/0	0/0	0/0	0/0	0/1	0/0	0/0	0/0	0/0	0/0	0/0	0/0	0/0	0/0	0/0	0/0	0/0	0/0	0/0	0/0	0/0	0/0	0/0	0/0	1/1	0/1	0/1	1/1	0/0	0/1	1/1	0/1	1/1	1/1	0/1	0/1	0/1	0/1	0/1	0/1
ClG42_10g0013000(dist=951)	1546805	6.32929e-07	G	T	upstream	1/1	0/0	0/0	0/0	0/0	0/0	0/0	0/0	0/1	0/0	0/0	0/0	0/0	0/0	0/0	0/0	0/0	0/0	0/0	0/0	0/0	0/0	0/0	0/0	0/0	0/0	0/0	0/0	1/1	0/1	0/1	1/1	0/0	0/1	1/1	0/1	1/1	1/1	0/1	0/1	0/1	0/1	0/1	0/1
ClG42_10g0013000(dist=1376),ClG42_10g0013100(dist=19335)	1547230	6.32929e-07	A	T	intergenic	1/1	0/0	0/0	0/0	0/0	0/0	0/0	0/0	0/1	0/0	0/0	0/0	0/0	0/0	0/0	0/0	0/0	0/0	0/0	0/0	0/0	0/0	0/0	0/0	0/0	0/0	0/0	0/0	1/1	0/1	0/1	1/1	0/0	0/1	1/1	0/1	1/1	1/1	0/1	0/1	0/1	0/1	0/1	0/1
ClG42_10g0013000(dist=2699),ClG42_10g0013100(dist=18012)	1548553	6.32929e-07	C	T	intergenic	1/1	0/0	0/0	0/0	0/0	0/0	0/0	0/0	0/1	0/0	0/0	0/0	0/0	0/0	0/0	0/0	0/0	0/0	0/0	0/0	0/0	0/0	0/0	0/0	0/0	0/0	0/0	0/0	1/1	0/1	0/1	1/1	0/0	0/1	1/1	0/1	1/1	1/1	0/1	0/1	0/1	0/1	0/1	0/1
ClG42_10g0013000(dist=3352),ClG42_10g0013100(dist=17359)	1549206	1.90042e-06	A	G	intergenic	1/1	0/0	0/0	0/0	0/0	0/0	0/0	0/0	0/1	0/0	0/0	0/1	0/0	0/0	0/0	0/0	0/0	0/0	0/0	0/0	0/0	0/0	0/0	0/0	0/0	0/0	0/0	0/0	1/1	0/1	0/1	1/1	0/0	0/1	0/1	0/1	1/1	1/1	0/1	0/1	0/1	0/1	1/1	0/1
ClG42_10g0013000(dist=3364),ClG42_10g0013100(dist=17347)	1549218	1.90042e-06	A	T	intergenic	1/1	0/0	0/0	0/0	0/0	0/0	0/0	0/0	0/1	0/0	0/0	0/1	0/0	0/0	0/0	0/0	0/0	0/0	0/0	0/0	0/0	0/0	0/0	0/0	0/0	0/0	0/0	0/0	1/1	0/1	0/1	1/1	0/0	0/1	0/1	0/1	1/1	1/1	0/1	0/1	0/1	0/1	1/1	0/1
ClG42_10g0013000(dist=3367),ClG42_10g0013100(dist=17344)	1549221	2.06357e-06	T	C	intergenic	1/1	0/0	0/0	0/0	0/0	0/0	0/0	0/0	0/1	0/0	0/0	0/1	0/0	0/0	0/0	0/0	0/0	0/0	0/0	0/0	0/0	0/0	0/0	0/0	0/0	0/0	0/0	0/0	1/1	0/1	0/1	1/1	0/0	0/1	0/1	0/1	1/1	1/1	0/1	0/1	0/1	0/1	1/1	0/1
ClG42_10g0013000(dist=3439),ClG42_10g0013100(dist=17272)	1549293	7.2698e-07	T	G	intergenic	1/1	0/0	0/0	0/0	0/0	0/0	0/0	0/0	0/1	0/0	0/0	0/0	0/0	0/0	0/0	0/0	0/0	0/0	0/0	0/0	0/0	0/0	0/0	0/0	0/0	0/0	0/0	0/0	1/1	0/1	0/1	1/1	0/0	0/1	1/1	0/1	1/1	1/1	0/1	0/1	0/1	0/1	0/1	0/1
ClG42_10g0013000(dist=4244),ClG42_10g0013100(dist=16467)	1550098	6.32929e-07	A	G	intergenic	1/1	0/0	0/0	0/0	0/0	0/0	0/0	0/0	0/1	0/0	0/0	0/0	0/0	0/0	0/0	0/0	0/0	0/0	0/0	0/0	0/0	0/0	0/0	0/0	0/0	0/0	0/0	0/0	1/1	0/1	0/1	1/1	0/0	0/1	1/1	0/1	1/1	1/1	0/1	0/1	0/1	0/1	0/1	0/1
ClG42_10g0013000(dist=12903),ClG42_10g0013100(dist=7808)	1558757	6.32929e-07	A	G	intergenic	1/1	0/0	0/0	0/0	0/0	0/0	0/0	0/0	0/1	0/0	0/0	0/0	0/0	0/0	0/0	0/0	0/0	0/0	0/0	0/0	0/0	0/0	0/0	0/0	0/0	0/0	0/0	0/0	1/1	0/1	0/1	1/1	0/0	0/1	1/1	0/1	1/1	1/1	0/1	0/1	0/1	0/1	0/1	0/1
ClG42_10g0013000(dist=18498),ClG42_10g0013100(dist=2213)	1564352	9.32337e-06	C	T	intergenic	1/1	0/0	0/0	0/0	0/0	0/0	0/0	0/0	0/1	0/0	0/0	0/0	0/0	0/0	0/0	0/0	0/0	0/0	0/0	0/0	0/0	0/0	0/0	0/0	0/0	0/0	0/0	0/0	1/1	0/1	0/1	1/1	0/0	0/1	0/1	0/1	1/1	1/1	0/0	0/1	0/1	0/1	0/0	0/1
ClG42_10g0013000(dist=18520),ClG42_10g0013100(dist=2191)	1564374	9.32337e-06	C	T	intergenic	1/1	0/0	0/0	0/0	0/0	0/0	0/0	0/0	0/1	0/0	0/0	0/0	0/0	0/0	0/0	0/0	0/0	0/0	0/0	0/0	0/0	0/0	0/0	0/0	0/0	0/0	0/0	0/0	1/1	0/1	0/1	1/1	0/0	0/1	0/1	0/1	1/1	1/1	0/0	0/1	0/1	0/1	0/0	0/1
ClG42_10g0013000(dist=19118),ClG42_10g0013100(dist=1593)	1564972	4.24076e-06	C	G	intergenic	1/1	0/0	0/0	0/0	0/0	0/0	0/0	0/0	0/1	0/0	0/0	0/1	0/0	0/0	0/0	0/0	0/0	0/0	0/0	0/0	0/0	0/0	0/0	0/0	0/0	0/0	0/0	0/0	1/1	0/1	0/1	1/1	0/0	0/0	1/1	0/1	1/1	1/1	0/1	0/1	0/1	0/1	0/1	0/1
ClG42_10g0013000(dist=19552),ClG42_10g0013100(dist=1159)	1565406	6.32929e-07	T	G	intergenic	1/1	0/0	0/0	0/0	0/0	0/0	0/0	0/0	0/1	0/0	0/0	0/0	0/0	0/0	0/0	0/0	0/0	0/0	0/0	0/0	0/0	0/0	0/0	0/0	0/0	0/0	0/0	0/0	1/1	0/1	0/1	1/1	0/0	0/1	1/1	0/1	1/1	1/1	0/1	0/1	0/1	0/1	0/1	0/1
ClG42_10g0013000(dist=19686),ClG42_10g0013100(dist=1025)	1565540	1.9393e-06	A	G	intergenic	1/1	0/0	0/0	0/0	0/0	0/0	0/0	0/0	0/1	0/0	0/0	0/1	0/0	0/0	0/0	0/0	0/0	0/0	0/0	0/0	0/0	0/0	0/0	0/0	0/0	0/0	0/0	0/0	1/1	0/1	0/1	1/1	0/0	0/1	1/1	0/1	1/1	1/1	0/1	0/1	0/1	0/1	0/1	0/1
ClG42_10g0013100(dist=790)	1565775	1.9393e-06	C	T	downstream	1/1	0/0	0/0	0/0	0/0	0/0	0/0	0/0	0/1	0/0	0/0	0/1	0/0	0/0	0/0	0/0	0/0	0/0	0/0	0/0	0/0	0/0	0/0	0/0	0/0	0/0	0/0	0/0	1/1	0/1	0/1	1/1	0/0	0/1	1/1	0/1	1/1	1/1	0/1	0/1	0/1	0/1	0/1	0/1
ClG42_10g0013300(ClG42_10g0013300.10:exon3:c.1403-1G>T)	1598047	6.32929e-07	G	T	splicing	1/1	0/0	0/0	0/0	0/0	0/0	0/0	0/0	0/1	0/0	0/0	0/0	0/0	0/0	0/0	0/0	0/0	0/0	0/0	0/0	0/0	0/0	0/0	0/0	0/0	0/0	0/0	0/0	1/1	0/1	0/1	1/1	0/0	0/1	1/1	0/1	1/1	1/1	0/1	0/1	0/1	0/1	0/1	0/1
ClG42_10g0013400(dist=18237),ClG42_10g0013500(dist=2277)	1627880	6.11429e-07	A	T	intergenic	1/1	0/0	0/0	0/0	0/0	0/0	0/0	0/0	0/1	0/0	0/0	0/0	0/0	0/0	0/0	0/0	0/0	0/0	0/0	0/0	0/0	0/0	0/0	0/0	0/0	0/0	0/0	0/0	0/1	0/1	0/1	1/1	0/0	0/1	1/1	0/1	1/1	1/1	0/1	0/1	0/1	0/1	0/1	0/1
ClG42_10g0013500:ClG42_10g0013500.10:exon1:c.G298T:p.G100W,	1634400	6.32929e-07	C	A	nonsynonymous SNV	1/1	0/0	0/0	0/0	0/0	0/0	0/0	0/0	0/1	0/0	0/0	0/0	0/0	0/0	0/0	0/0	0/0	0/0	0/0	0/0	0/0	0/0	0/0	0/0	0/0	0/0	0/0	0/0	1/1	0/1	0/1	1/1	0/0	0/1	1/1	0/1	1/1	1/1	0/1	0/1	0/1	0/1	0/1	0/1
ClG42_10g0013500(dist=513)	1635210	6.32929e-07	C	A	upstream	1/1	0/0	0/0	0/0	0/0	0/0	0/0	0/0	0/1	0/0	0/0	0/0	0/0	0/0	0/0	0/0	0/0	0/0	0/0	0/0	0/0	0/0	0/0	0/0	0/0	0/0	0/0	0/0	1/1	0/1	0/1	1/1	0/0	0/1	1/1	0/1	1/1	1/1	0/1	0/1	0/1	0/1	0/1	0/1
ClG42_10g0013500(dist=2916),ClG42_10g0013600(dist=13342)	1637613	6.32929e-07	T	C	intergenic	1/1	0/0	0/0	0/0	0/0	0/0	0/0	0/0	0/1	0/0	0/0	0/0	0/0	0/0	0/0	0/0	0/0	0/0	0/0	0/0	0/0	0/0	0/0	0/0	0/0	0/0	0/0	0/0	1/1	0/1	0/1	1/1	0/0	0/1	1/1	0/1	1/1	1/1	0/1	0/1	0/1	0/1	0/1	0/1
ClG42_10g0013500(dist=5927),ClG42_10g0013600(dist=10331)	1640624	2.1436e-06	A	G	intergenic	1/1	0/0	0/0	0/0	0/0	0/0	0/0	0/0	0/1	0/0	0/0	0/1	0/0	0/0	0/0	0/0	0/0	0/0	0/0	0/0	0/0	0/0	0/0	0/0	0/0	0/0	0/0	0/0	1/1	0/1	0/1	1/1	0/0	0/1	0/1	0/1	1/1	1/1	0/1	0/1	0/1	0/1	0/1	0/1
ClG42_10g0013500(dist=6254),ClG42_10g0013600(dist=10004)	1640951	6.32929e-07	A	G	intergenic	1/1	0/0	0/0	0/0	0/0	0/0	0/0	0/0	0/1	0/0	0/0	0/0	0/0	0/0	0/0	0/0	0/0	0/0	0/0	0/0	0/0	0/0	0/0	0/0	0/0	0/0	0/0	0/0	1/1	0/1	0/1	1/1	0/0	0/1	1/1	0/1	1/1	1/1	0/1	0/1	0/1	0/1	0/1	0/1
ClG42_10g0013500(dist=10336),ClG42_10g0013600(dist=5922)	1645033	6.32929e-07	C	A	intergenic	1/1	0/0	0/0	0/0	0/0	0/0	0/0	0/0	0/1	0/0	0/0	0/0	0/0	0/0	0/0	0/0	0/0	0/0	0/0	0/0	0/0	0/0	0/0	0/0	0/0	0/0	0/0	0/0	1/1	0/1	0/1	1/1	0/0	0/1	1/1	0/1	1/1	1/1	0/1	0/1	0/1	0/1	0/1	0/1
ClG42_10g0013500(dist=10354),ClG42_10g0013600(dist=5904)	1645051	6.32929e-07	A	G	intergenic	1/1	0/0	0/0	0/0	0/0	0/0	0/0	0/0	0/1	0/0	0/0	0/0	0/0	0/0	0/0	0/0	0/0	0/0	0/0	0/0	0/0	0/0	0/0	0/0	0/0	0/0	0/0	0/0	1/1	0/1	0/1	1/1	0/0	0/1	1/1	0/1	1/1	1/1	0/1	0/1	0/1	0/1	0/1	0/1
ClG42_10g0013500(dist=10396),ClG42_10g0013600(dist=5862)	1645093	7.23773e-07	A	T	intergenic	1/1	0/0	0/0	0/0	0/0	0/0	0/0	0/0	0/1	0/0	0/0	0/0	0/0	0/0	0/0	0/0	0/0	0/0	0/0	0/0	0/0	0/0	0/0	0/0	0/0	0/0	0/0	0/0	1/1	0/1	0/1	1/1	0/0	0/1	0/1	0/1	1/1	1/1	0/1	0/1	0/1	0/1	0/1	0/1
ClG42_10g0013500(dist=10848),ClG42_10g0013600(dist=5410)	1645545	6.41681e-06	A	T	intergenic	0/0	0/0	0/0	0/0	0/0	0/0	0/0	0/0	0/0	0/0	0/0	0/0	0/0	0/0	0/0	0/0	0/0	0/0	0/0	0/0	0/0	0/0	0/0	0/0	0/0	0/0	0/0	0/0	1/1	0/1	0/1	1/1	0/0	0/1	1/1	0/1	1/1	1/1	0/1	./.	./.	0/1	./.	0/1
ClG42_10g0013500(dist=11760),ClG42_10g0013600(dist=4498)	1646457	4.35866e-06	A	G	intergenic	1/1	0/0	0/0	0/0	0/0	0/0	0/0	0/0	0/1	0/0	0/0	0/0	0/0	0/0	0/0	0/0	0/0	0/0	0/0	0/0	0/0	0/0	0/0	0/0	0/0	0/0	0/0	0/0	1/1	0/1	0/1	1/1	0/0	0/0	1/1	0/1	1/1	1/1	0/1	0/0	0/1	0/1	0/1	0/1
ClG42_10g0013500(dist=12281),ClG42_10g0013600(dist=3977)	1646978	6.32929e-07	G	A	intergenic	1/1	0/0	0/0	0/0	0/0	0/0	0/0	0/0	0/1	0/0	0/0	0/0	0/0	0/0	0/0	0/0	0/0	0/0	0/0	0/0	0/0	0/0	0/0	0/0	0/0	0/0	0/0	0/0	1/1	0/1	0/1	1/1	0/0	0/1	1/1	0/1	1/1	1/1	0/1	0/1	0/1	0/1	0/1	0/1
ClG42_10g0013500(dist=12927),ClG42_10g0013600(dist=3331)	1647624	2.0497e-06	G	C	intergenic	1/1	0/0	0/0	0/0	0/0	0/0	0/0	0/0	0/1	0/0	0/0	0/1	0/0	0/0	0/0	0/0	0/0	0/0	0/0	0/0	0/0	0/0	0/0	0/0	0/0	0/0	0/0	0/0	1/1	0/1	1/1	1/1	0/0	0/1	1/1	0/1	1/1	1/1	0/1	0/1	0/1	0/1	0/1	0/1
ClG42_10g0013500(dist=13102),ClG42_10g0013600(dist=3156)	1647799	6.32929e-07	C	T	intergenic	1/1	0/0	0/0	0/0	0/0	0/0	0/0	0/0	0/1	0/0	0/0	0/0	0/0	0/0	0/0	0/0	0/0	0/0	0/0	0/0	0/0	0/0	0/0	0/0	0/0	0/0	0/0	0/0	1/1	0/1	0/1	1/1	0/0	0/1	1/1	0/1	1/1	1/1	0/1	0/1	0/1	0/1	0/1	0/1
ClG42_10g0013500(dist=13204),ClG42_10g0013600(dist=3054)	1647901	6.32929e-07	A	C	intergenic	1/1	0/0	0/0	0/0	0/0	0/0	0/0	0/0	0/1	0/0	0/0	0/0	0/0	0/0	0/0	0/0	0/0	0/0	0/0	0/0	0/0	0/0	0/0	0/0	0/0	0/0	0/0	0/0	1/1	0/1	0/1	1/1	0/0	0/1	1/1	0/1	1/1	1/1	0/1	0/1	0/1	0/1	0/1	0/1
ClG42_10g0013500(dist=13408),ClG42_10g0013600(dist=2850)	1648105	6.32929e-07	G	A	intergenic	1/1	0/0	0/0	0/0	0/0	0/0	0/0	0/0	0/1	0/0	0/0	0/0	0/0	0/0	0/0	0/0	0/0	0/0	0/0	0/0	0/0	0/0	0/0	0/0	0/0	0/0	0/0	0/0	1/1	0/1	0/1	1/1	0/0	0/1	1/1	0/1	1/1	1/1	0/1	0/1	0/1	0/1	0/1	0/1
ClG42_10g0013500(dist=13474),ClG42_10g0013600(dist=2784)	1648171	6.32929e-07	C	T	intergenic	1/1	0/0	0/0	0/0	0/0	0/0	0/0	0/0	0/1	0/0	0/0	0/0	0/0	0/0	0/0	0/0	0/0	0/0	0/0	0/0	0/0	0/0	0/0	0/0	0/0	0/0	0/0	0/0	1/1	0/1	0/1	1/1	0/0	0/1	1/1	0/1	1/1	1/1	0/1	0/1	0/1	0/1	0/1	0/1
ClG42_10g0013500(dist=13554),ClG42_10g0013600(dist=2704)	1648251	6.32929e-07	C	G	intergenic	1/1	0/0	0/0	0/0	0/0	0/0	0/0	0/0	0/1	0/0	0/0	0/0	0/0	0/0	0/0	0/0	0/0	0/0	0/0	0/0	0/0	0/0	0/0	0/0	0/0	0/0	0/0	0/0	1/1	0/1	0/1	1/1	0/0	0/1	1/1	0/1	1/1	1/1	0/1	0/1	0/1	0/1	0/1	0/1
ClG42_10g0013500(dist=14623),ClG42_10g0013600(dist=1635)	1649320	1.89046e-06	A	C	intergenic	1/1	0/0	0/0	0/0	0/0	0/0	0/0	0/0	0/1	0/0	0/0	0/1	0/0	0/0	0/0	0/0	0/0	0/0	0/0	0/0	0/0	0/0	0/0	0/0	0/0	0/0	0/0	0/0	1/1	0/1	0/1	1/1	0/0	0/1	1/1	0/1	1/1	1/1	0/1	0/1	0/1	0/1	0/1	0/1
ClG42_10g0013500(dist=14705),ClG42_10g0013600(dist=1553)	1649402	2.1436e-06	A	T	intergenic	1/1	0/0	0/0	0/0	0/0	0/0	0/0	0/0	0/1	0/0	0/0	0/1	0/0	0/0	0/0	0/0	0/0	0/0	0/0	0/0	0/0	0/0	0/0	0/0	0/0	0/0	0/0	0/0	1/1	0/1	0/1	1/1	0/0	0/1	0/1	0/1	1/1	1/1	0/1	0/1	0/1	0/1	0/1	0/1
ClG42_10g0013600:ClG42_10g0013600.10:exon18:c.A3438C:p.R1146S,	1651135	6.32929e-07	T	G	nonsynonymous SNV	1/1	0/0	0/0	0/0	0/0	0/0	0/0	0/0	0/1	0/0	0/0	0/0	0/0	0/0	0/0	0/0	0/0	0/0	0/0	0/0	0/0	0/0	0/0	0/0	0/0	0/0	0/0	0/0	1/1	0/1	0/1	1/1	0/0	0/1	1/1	0/1	1/1	1/1	0/1	0/1	0/1	0/1	0/1	0/1
ClG42_10g0013600	1652116	6.32929e-07	A	G	intronic	1/1	0/0	0/0	0/0	0/0	0/0	0/0	0/0	0/1	0/0	0/0	0/0	0/0	0/0	0/0	0/0	0/0	0/0	0/0	0/0	0/0	0/0	0/0	0/0	0/0	0/0	0/0	0/0	1/1	0/1	0/1	1/1	0/0	0/1	1/1	0/1	1/1	1/1	0/1	0/1	0/1	0/1	0/1	0/1
ClG42_10g0013600	1656808	6.32929e-07	G	A	intronic	1/1	0/0	0/0	0/0	0/0	0/0	0/0	0/0	0/1	0/0	0/0	0/0	0/0	0/0	0/0	0/0	0/0	0/0	0/0	0/0	0/0	0/0	0/0	0/0	0/0	0/0	0/0	0/0	1/1	0/1	0/1	1/1	0/0	0/1	1/1	0/1	1/1	1/1	0/1	0/1	0/1	0/1	0/1	0/1
ClG42_10g0013600:ClG42_10g0013600.10:exon8:c.G1015T:p.V339L,	1657608	1.89046e-06	C	A	nonsynonymous SNV	1/1	0/0	0/0	0/0	0/0	0/0	0/0	0/0	0/1	0/0	0/0	0/1	0/0	0/0	0/0	0/0	0/0	0/0	0/0	0/0	0/0	0/0	0/0	0/0	0/0	0/0	0/0	0/0	1/1	0/1	0/1	1/1	0/0	0/1	1/1	0/1	1/1	1/1	0/1	0/1	0/1	0/1	0/1	0/1
ClG42_10g0013600	1659011	7.29325e-06	A	T	intronic	0/1	0/0	0/0	0/0	0/0	0/0	0/0	0/0	0/1	0/0	0/0	0/0	0/0	0/0	0/0	0/0	0/0	0/0	0/0	0/0	0/0	0/0	0/0	0/0	0/0	0/0	0/0	0/0	0/1	0/1	0/1	1/1	0/0	0/1	1/1	0/1	1/1	1/1	0/0	./.	./.	0/1	0/1	0/1
ClG42_10g0013600	1660141	6.32929e-07	A	G	intronic	1/1	0/0	0/0	0/0	0/0	0/0	0/0	0/0	0/1	0/0	0/0	0/0	0/0	0/0	0/0	0/0	0/0	0/0	0/0	0/0	0/0	0/0	0/0	0/0	0/0	0/0	0/0	0/0	1/1	0/1	0/1	1/1	0/0	0/1	1/1	0/1	1/1	1/1	0/1	0/1	0/1	0/1	0/1	0/1
ClG42_10g0013600	1661920	6.32929e-07	A	T	intronic	1/1	0/0	0/0	0/0	0/0	0/0	0/0	0/0	0/1	0/0	0/0	0/0	0/0	0/0	0/0	0/0	0/0	0/0	0/0	0/0	0/0	0/0	0/0	0/0	0/0	0/0	0/0	0/0	1/1	0/1	0/1	1/1	0/0	0/1	1/1	0/1	1/1	1/1	0/1	0/1	0/1	0/1	0/1	0/1
ClG42_10g0013600	1662080	6.32929e-07	T	A	intronic	1/1	0/0	0/0	0/0	0/0	0/0	0/0	0/0	0/1	0/0	0/0	0/0	0/0	0/0	0/0	0/0	0/0	0/0	0/0	0/0	0/0	0/0	0/0	0/0	0/0	0/0	0/0	0/0	1/1	0/1	0/1	1/1	0/0	0/1	1/1	0/1	1/1	1/1	0/1	0/1	0/1	0/1	0/1	0/1
ClG42_10g0013600	1663182	1.42846e-06	G	A	intronic	1/1	0/0	0/0	0/0	0/0	0/0	0/0	0/0	0/1	0/0	0/0	0/0	0/0	0/0	0/0	0/0	0/0	0/0	0/0	0/0	0/0	0/0	0/0	0/0	0/0	0/0	0/0	0/0	1/1	0/1	0/1	1/1	0/0	0/0	1/1	0/1	1/1	1/1	0/1	0/1	0/1	0/1	0/1	0/1
ClG42_10g0013600	1663627	6.32929e-07	C	A	intronic	1/1	0/0	0/0	0/0	0/0	0/0	0/0	0/0	0/1	0/0	0/0	0/0	0/0	0/0	0/0	0/0	0/0	0/0	0/0	0/0	0/0	0/0	0/0	0/0	0/0	0/0	0/0	0/0	1/1	0/1	0/1	1/1	0/0	0/1	1/1	0/1	1/1	1/1	0/1	0/1	0/1	0/1	0/1	0/1
ClG42_10g0013600	1663883	6.32929e-07	G	A	intronic	1/1	0/0	0/0	0/0	0/0	0/0	0/0	0/0	0/1	0/0	0/0	0/0	0/0	0/0	0/0	0/0	0/0	0/0	0/0	0/0	0/0	0/0	0/0	0/0	0/0	0/0	0/0	0/0	1/1	0/1	0/1	1/1	0/0	0/1	1/1	0/1	1/1	1/1	0/1	0/1	0/1	0/1	0/1	0/1
ClG42_10g0013600	1663967	6.32929e-07	C	G	intronic	1/1	0/0	0/0	0/0	0/0	0/0	0/0	0/0	0/1	0/0	0/0	0/0	0/0	0/0	0/0	0/0	0/0	0/0	0/0	0/0	0/0	0/0	0/0	0/0	0/0	0/0	0/0	0/0	1/1	0/1	0/1	1/1	0/0	0/1	1/1	0/1	1/1	1/1	0/1	0/1	0/1	0/1	0/1	0/1
ClG42_10g0013600(dist=732)	1664862	1.94403e-06	G	A	upstream	1/1	0/0	0/0	0/0	0/0	0/0	0/0	0/0	0/1	0/0	0/0	0/0	0/0	0/0	0/0	0/0	0/0	0/0	0/0	0/0	0/0	0/0	0/0	0/0	0/0	0/0	0/0	0/0	1/1	0/1	0/1	1/1	0/0	./.	1/1	0/1	1/1	1/1	0/1	1/1	0/1	0/1	0/1	0/1
ClG42_10g0013600(dist=2195),ClG42_10g0013700(dist=19438)	1666325	4.37194e-06	G	A	intergenic	1/1	0/0	0/0	0/0	0/0	0/0	0/0	0/0	0/1	0/0	0/0	0/0	0/0	0/0	0/0	0/0	0/0	0/0	0/0	0/0	0/0	0/0	0/0	0/0	0/0	0/0	0/0	0/0	1/1	0/1	0/1	1/1	0/1	0/1	1/1	0/1	1/1	1/1	0/0	0/0	0/1	0/1	0/1	0/1
ClG42_10g0013600(dist=5488),ClG42_10g0013700(dist=16145)	1669618	3.38256e-07	T	A	intergenic	1/1	0/0	0/0	0/0	0/0	0/0	0/0	0/0	0/1	0/0	0/0	0/0	0/0	0/0	0/0	0/0	0/0	0/0	0/0	0/0	0/0	0/0	0/0	0/0	0/0	0/0	0/0	0/0	1/1	0/1	0/1	1/1	0/1	0/1	0/1	0/1	1/1	1/1	0/1	0/1	0/1	0/1	0/1	0/1
ClG42_10g0013600(dist=7292),ClG42_10g0013700(dist=14341)	1671422	3.38256e-07	T	C	intergenic	1/1	0/0	0/0	0/0	0/0	0/0	0/0	0/0	0/1	0/0	0/0	0/0	0/0	0/0	0/0	0/0	0/0	0/0	0/0	0/0	0/0	0/0	0/0	0/0	0/0	0/0	0/0	0/0	1/1	0/1	0/1	1/1	0/1	0/1	0/1	0/1	1/1	1/1	0/1	0/1	0/1	0/1	0/1	0/1
ClG42_10g0013600(dist=8016),ClG42_10g0013700(dist=13617)	1672146	1.98159e-06	A	T	intergenic	1/1	0/0	0/0	0/0	0/0	0/0	0/0	0/0	0/1	0/0	0/0	0/1	0/0	0/0	0/0	0/0	0/0	0/0	0/0	0/0	0/0	0/0	0/0	0/0	0/0	0/0	0/0	0/0	1/1	0/1	0/1	1/1	0/1	0/1	1/1	0/1	1/1	1/1	0/1	0/1	0/1	0/1	0/1	0/1
ClG42_10g0013600(dist=8017),ClG42_10g0013700(dist=13616)	1672147	1.98159e-06	A	T	intergenic	1/1	0/0	0/0	0/0	0/0	0/0	0/0	0/0	0/1	0/0	0/0	0/1	0/0	0/0	0/0	0/0	0/0	0/0	0/0	0/0	0/0	0/0	0/0	0/0	0/0	0/0	0/0	0/0	1/1	0/1	0/1	1/1	0/1	0/1	1/1	0/1	1/1	1/1	0/1	0/1	0/1	0/1	0/1	0/1
ClG42_10g0013600(dist=9333),ClG42_10g0013700(dist=12300)	1673463	1.24312e-06	T	C	intergenic	1/1	0/0	0/0	0/0	0/0	0/0	0/0	0/0	0/1	0/0	0/0	0/0	0/0	0/0	0/0	0/0	0/0	0/0	0/0	0/0	0/0	0/0	0/0	0/0	0/0	0/0	0/0	0/0	1/1	0/1	0/1	1/1	0/1	0/0	1/1	0/1	1/1	1/1	0/1	0/1	0/1	0/0	0/1	0/1
ClG42_10g0013600(dist=9502),ClG42_10g0013700(dist=12131)	1673632	2.88121e-07	G	A	intergenic	1/1	0/0	0/0	0/0	0/0	0/0	0/0	0/0	0/1	0/0	0/0	0/0	0/0	0/0	0/0	0/0	0/0	0/0	0/0	0/0	0/0	0/0	0/0	0/0	0/0	0/0	0/0	0/0	1/1	0/1	0/1	1/1	0/1	0/1	1/1	0/1	1/1	1/1	0/1	0/1	0/1	0/1	0/1	0/1
ClG42_10g0013600(dist=9847),ClG42_10g0013700(dist=11786)	1673977	2.88121e-07	T	C	intergenic	1/1	0/0	0/0	0/0	0/0	0/0	0/0	0/0	0/1	0/0	0/0	0/0	0/0	0/0	0/0	0/0	0/0	0/0	0/0	0/0	0/0	0/0	0/0	0/0	0/0	0/0	0/0	0/0	1/1	0/1	0/1	1/1	0/1	0/1	1/1	0/1	1/1	1/1	0/1	0/1	0/1	0/1	0/1	0/1
ClG42_10g0013600(dist=12549),ClG42_10g0013700(dist=9084)	1676679	8.05869e-07	T	A	intergenic	1/1	0/0	0/0	0/0	0/0	0/0	0/0	0/0	0/1	0/0	0/0	0/0	0/0	0/0	0/0	0/0	0/0	0/0	0/0	0/0	0/0	0/0	0/0	0/0	0/0	0/0	0/0	0/0	1/1	0/1	0/1	1/1	0/1	0/1	1/1	0/1	1/1	1/1	0/1	0/1	0/0	0/1	0/1	0/1
ClG42_10g0013600(dist=14891),ClG42_10g0013700(dist=6742)	1679021	2.88121e-07	A	C	intergenic	1/1	0/0	0/0	0/0	0/0	0/0	0/0	0/0	0/1	0/0	0/0	0/0	0/0	0/0	0/0	0/0	0/0	0/0	0/0	0/0	0/0	0/0	0/0	0/0	0/0	0/0	0/0	0/0	1/1	0/1	0/1	1/1	0/1	0/1	1/1	0/1	1/1	1/1	0/1	0/1	0/1	0/1	0/1	0/1
ClG42_10g0013600(dist=18376),ClG42_10g0013700(dist=3257)	1682506	8.37759e-07	T	C	intergenic	1/1	0/0	0/0	0/0	0/0	0/0	0/0	0/0	0/1	0/0	0/0	0/1	0/0	0/0	0/0	0/0	0/0	0/0	0/0	0/0	0/0	0/0	0/0	0/0	0/0	0/0	0/0	0/0	1/1	0/1	0/1	1/1	0/1	0/1	1/1	0/1	1/1	1/1	0/1	0/1	0/1	0/1	0/1	0/1
ClG42_10g0013700:ClG42_10g0013700.10:exon1:c.C219A:p.R73R,	1685981	2.88121e-07	C	A	synonymous SNV	1/1	0/0	0/0	0/0	0/0	0/0	0/0	0/0	0/1	0/0	0/0	0/0	0/0	0/0	0/0	0/0	0/0	0/0	0/0	0/0	0/0	0/0	0/0	0/0	0/0	0/0	0/0	0/0	1/1	0/1	0/1	1/1	0/1	0/1	1/1	0/1	1/1	1/1	0/1	0/1	0/1	0/1	0/1	0/1
ClG42_10g0013700	1689503	2.88121e-07	A	C	intronic	1/1	0/0	0/0	0/0	0/0	0/0	0/0	0/0	0/1	0/0	0/0	0/0	0/0	0/0	0/0	0/0	0/0	0/0	0/0	0/0	0/0	0/0	0/0	0/0	0/0	0/0	0/0	0/0	1/1	0/1	0/1	1/1	0/1	0/1	1/1	0/1	1/1	1/1	0/1	0/1	0/1	0/1	0/1	0/1
ClG42_10g0013700	1690094	9.72535e-07	C	A	intronic	1/1	0/0	0/0	0/0	0/0	0/0	0/0	0/0	0/1	0/0	0/0	0/1	0/0	0/0	0/0	0/0	0/0	0/0	0/0	0/0	0/0	0/0	0/0	0/0	0/0	0/0	0/0	0/0	1/1	0/1	0/1	1/1	0/1	0/1	0/1	0/1	1/1	1/1	0/1	0/1	0/1	0/1	0/1	0/1
ClG42_10g0013700	1690289	4.51027e-07	T	G	intronic	0/1	0/0	0/0	0/0	0/0	0/0	0/0	0/0	0/1	0/0	0/0	0/0	0/0	0/0	0/0	0/0	0/0	0/0	0/0	0/0	0/0	0/0	0/0	0/0	0/0	0/0	0/0	0/0	1/1	0/1	0/1	1/1	0/1	0/1	1/1	0/1	1/1	1/1	0/1	0/1	0/1	0/1	0/1	0/1
ClG42_10g0013700	1690665	2.88121e-07	T	C	intronic	1/1	0/0	0/0	0/0	0/0	0/0	0/0	0/0	0/1	0/0	0/0	0/0	0/0	0/0	0/0	0/0	0/0	0/0	0/0	0/0	0/0	0/0	0/0	0/0	0/0	0/0	0/0	0/0	1/1	0/1	0/1	1/1	0/1	0/1	1/1	0/1	1/1	1/1	0/1	0/1	0/1	0/1	0/1	0/1
ClG42_10g0013800(dist=4473),ClG42_10g0013900(dist=3507)	1696681	2.88121e-07	G	T	intergenic	1/1	0/0	0/0	0/0	0/0	0/0	0/0	0/0	0/1	0/0	0/0	0/0	0/0	0/0	0/0	0/0	0/0	0/0	0/0	0/0	0/0	0/0	0/0	0/0	0/0	0/0	0/0	0/0	1/1	0/1	0/1	1/1	0/1	0/1	1/1	0/1	1/1	1/1	0/1	0/1	0/1	0/1	0/1	0/1
ClG42_10g0014000	1709267	2.88121e-07	T	G	intronic	1/1	0/0	0/0	0/0	0/0	0/0	0/0	0/0	0/1	0/0	0/0	0/0	0/0	0/0	0/0	0/0	0/0	0/0	0/0	0/0	0/0	0/0	0/0	0/0	0/0	0/0	0/0	0/0	1/1	0/1	0/1	1/1	0/1	0/1	1/1	0/1	1/1	1/1	0/1	0/1	0/1	0/1	0/1	0/1
ClG42_10g0014200(dist=3358),ClG42_10g0014300(dist=16989)	1727899	4.54947e-06	G	A	intergenic	1/1	0/0	0/0	0/0	0/0	0/0	0/0	0/0	1/1	0/0	0/0	0/1	0/0	0/0	0/0	0/0	0/0	0/0	0/0	0/0	0/0	0/0	0/0	0/0	0/0	0/0	0/0	0/0	1/1	0/1	0/1	1/1	0/1	0/1	1/1	0/1	1/1	1/1	0/1	0/1	0/1	0/1	0/1	0/1
ClG42_10g0014200(dist=3991),ClG42_10g0014300(dist=16356)	1728532	2.88121e-07	A	C	intergenic	1/1	0/0	0/0	0/0	0/0	0/0	0/0	0/0	0/1	0/0	0/0	0/0	0/0	0/0	0/0	0/0	0/0	0/0	0/0	0/0	0/0	0/0	0/0	0/0	0/0	0/0	0/0	0/0	1/1	0/1	0/1	1/1	0/1	0/1	1/1	0/1	1/1	1/1	0/1	0/1	0/1	0/1	0/1	0/1
ClG42_10g0014200(dist=4031),ClG42_10g0014300(dist=16316)	1728572	2.88121e-07	C	T	intergenic	1/1	0/0	0/0	0/0	0/0	0/0	0/0	0/0	0/1	0/0	0/0	0/0	0/0	0/0	0/0	0/0	0/0	0/0	0/0	0/0	0/0	0/0	0/0	0/0	0/0	0/0	0/0	0/0	1/1	0/1	0/1	1/1	0/1	0/1	1/1	0/1	1/1	1/1	0/1	0/1	0/1	0/1	0/1	0/1
ClG42_10g0014200(dist=4356),ClG42_10g0014300(dist=15991)	1728897	8.37759e-07	G	A	intergenic	1/1	0/0	0/0	0/0	0/0	0/0	0/0	0/0	0/1	0/0	0/0	0/1	0/0	0/0	0/0	0/0	0/0	0/0	0/0	0/0	0/0	0/0	0/0	0/0	0/0	0/0	0/0	0/0	1/1	0/1	0/1	1/1	0/1	0/1	1/1	0/1	1/1	1/1	0/1	0/1	0/1	0/1	0/1	0/1
ClG42_10g0014200(dist=4862),ClG42_10g0014300(dist=15485)	1729402	4.36271e-07	AT	A	intergenic	0/1	0/0	0/0	0/0	0/0	0/0	0/0	0/0	0/1	0/0	0/0	0/0	0/0	0/0	0/0	0/0	0/0	0/0	0/0	0/0	0/0	0/0	0/0	0/0	0/0	0/0	0/0	0/0	0/1	0/1	0/1	0/1	0/1	0/1	1/1	0/1	1/1	0/1	0/1	0/1	0/1	0/1	0/1	0/1
ClG42_10g0014200(dist=5182),ClG42_10g0014300(dist=15162)	1729722	2.24324e-07	TTTTA	T	intergenic	1/1	0/0	0/0	0/0	0/0	0/0	0/0	0/0	0/1	0/0	0/0	0/0	0/0	0/0	0/0	0/0	0/0	0/0	0/0	0/0	0/0	0/0	0/0	0/0	0/0	0/0	0/0	0/0	1/1	0/1	0/1	1/1	0/1	0/1	1/1	0/1	1/1	1/1	0/1	0/1	0/1	0/1	0/1	0/1
ClG42_10g0014200(dist=5429),ClG42_10g0014300(dist=14918)	1729970	8.37759e-07	G	A	intergenic	1/1	0/0	0/0	0/0	0/0	0/0	0/0	0/0	0/1	0/0	0/0	0/1	0/0	0/0	0/0	0/0	0/0	0/0	0/0	0/0	0/0	0/0	0/0	0/0	0/0	0/0	0/0	0/0	1/1	0/1	0/1	1/1	0/1	0/1	1/1	0/1	1/1	1/1	0/1	0/1	0/1	0/1	0/1	0/1
ClG42_10g0014200(dist=5455),ClG42_10g0014300(dist=14892)	1729996	2.43283e-06	G	A	intergenic	1/1	0/0	0/0	0/0	0/0	0/0	0/0	0/0	0/1	0/0	0/0	0/1	0/0	0/0	0/0	0/0	0/0	0/0	0/0	0/0	0/0	0/0	0/0	0/0	0/0	0/0	0/0	0/0	1/1	0/1	0/1	1/1	0/1	0/1	1/1	0/1	1/1	1/1	0/0	0/1	0/1	0/1	0/1	0/1
ClG42_10g0014200(dist=5691),ClG42_10g0014300(dist=14656)	1730232	3.38256e-07	G	A	intergenic	1/1	0/0	0/0	0/0	0/0	0/0	0/0	0/0	0/1	0/0	0/0	0/0	0/0	0/0	0/0	0/0	0/0	0/0	0/0	0/0	0/0	0/0	0/0	0/0	0/0	0/0	0/0	0/0	1/1	0/1	0/1	1/1	0/1	0/1	0/1	0/1	1/1	1/1	0/1	0/1	0/1	0/1	0/1	0/1
ClG42_10g0014200(dist=7458),ClG42_10g0014300(dist=12889)	1731999	8.37759e-07	C	T	intergenic	1/1	0/0	0/0	0/0	0/0	0/0	0/0	0/0	0/1	0/0	0/0	0/1	0/0	0/0	0/0	0/0	0/0	0/0	0/0	0/0	0/0	0/0	0/0	0/0	0/0	0/0	0/0	0/0	1/1	0/1	0/1	1/1	0/1	0/1	1/1	0/1	1/1	1/1	0/1	0/1	0/1	0/1	0/1	0/1
ClG42_10g0014200(dist=7548),ClG42_10g0014300(dist=12799)	1732089	9.72535e-07	T	C	intergenic	1/1	0/0	0/0	0/0	0/0	0/0	0/0	0/0	0/1	0/0	0/0	0/1	0/0	0/0	0/0	0/0	0/0	0/0	0/0	0/0	0/0	0/0	0/0	0/0	0/0	0/0	0/0	0/0	1/1	0/1	0/1	1/1	0/1	0/1	0/1	0/1	1/1	1/1	0/1	0/1	0/1	0/1	0/1	0/1
ClG42_10g0014200(dist=7734),ClG42_10g0014300(dist=12613)	1732275	2.88121e-07	A	G	intergenic	1/1	0/0	0/0	0/0	0/0	0/0	0/0	0/0	0/1	0/0	0/0	0/0	0/0	0/0	0/0	0/0	0/0	0/0	0/0	0/0	0/0	0/0	0/0	0/0	0/0	0/0	0/0	0/0	1/1	0/1	0/1	1/1	0/1	0/1	1/1	0/1	1/1	1/1	0/1	0/1	0/1	0/1	0/1	0/1
ClG42_10g0014200(dist=7776),ClG42_10g0014300(dist=12571)	1732317	2.88121e-07	A	G	intergenic	1/1	0/0	0/0	0/0	0/0	0/0	0/0	0/0	0/1	0/0	0/0	0/0	0/0	0/0	0/0	0/0	0/0	0/0	0/0	0/0	0/0	0/0	0/0	0/0	0/0	0/0	0/0	0/0	1/1	0/1	0/1	1/1	0/1	0/1	1/1	0/1	1/1	1/1	0/1	0/1	0/1	0/1	0/1	0/1
ClG42_10g0014200(dist=7881),ClG42_10g0014300(dist=12466)	1732422	2.88121e-07	C	T	intergenic	1/1	0/0	0/0	0/0	0/0	0/0	0/0	0/0	0/1	0/0	0/0	0/0	0/0	0/0	0/0	0/0	0/0	0/0	0/0	0/0	0/0	0/0	0/0	0/0	0/0	0/0	0/0	0/0	1/1	0/1	0/1	1/1	0/1	0/1	1/1	0/1	1/1	1/1	0/1	0/1	0/1	0/1	0/1	0/1
ClG42_10g0014200(dist=8438),ClG42_10g0014300(dist=11909)	1732979	2.88121e-07	A	T	intergenic	1/1	0/0	0/0	0/0	0/0	0/0	0/0	0/0	0/1	0/0	0/0	0/0	0/0	0/0	0/0	0/0	0/0	0/0	0/0	0/0	0/0	0/0	0/0	0/0	0/0	0/0	0/0	0/0	1/1	0/1	0/1	1/1	0/1	0/1	1/1	0/1	1/1	1/1	0/1	0/1	0/1	0/1	0/1	0/1
ClG42_10g0014200(dist=9749),ClG42_10g0014300(dist=10598)	1734290	2.88121e-07	G	T	intergenic	1/1	0/0	0/0	0/0	0/0	0/0	0/0	0/0	0/1	0/0	0/0	0/0	0/0	0/0	0/0	0/0	0/0	0/0	0/0	0/0	0/0	0/0	0/0	0/0	0/0	0/0	0/0	0/0	1/1	0/1	0/1	1/1	0/1	0/1	1/1	0/1	1/1	1/1	0/1	0/1	0/1	0/1	0/1	0/1
ClG42_10g0014200(dist=9999),ClG42_10g0014300(dist=10348)	1734540	2.88121e-07	G	T	intergenic	1/1	0/0	0/0	0/0	0/0	0/0	0/0	0/0	0/1	0/0	0/0	0/0	0/0	0/0	0/0	0/0	0/0	0/0	0/0	0/0	0/0	0/0	0/0	0/0	0/0	0/0	0/0	0/0	1/1	0/1	0/1	1/1	0/1	0/1	1/1	0/1	1/1	1/1	0/1	0/1	0/1	0/1	0/1	0/1
ClG42_10g0014200(dist=10317),ClG42_10g0014300(dist=10030)	1734858	8.05869e-07	T	C	intergenic	1/1	0/0	0/0	0/0	0/0	0/0	0/0	0/0	0/1	0/0	0/0	0/0	0/0	0/0	0/0	0/0	0/0	0/0	0/0	0/0	0/0	0/0	0/0	0/0	0/0	0/0	0/0	0/0	1/1	0/1	0/1	1/1	0/1	0/1	1/1	0/1	1/1	1/1	0/1	0/1	0/0	0/1	0/1	0/1
ClG42_10g0014200(dist=10562),ClG42_10g0014300(dist=9785)	1735103	2.88121e-07	C	T	intergenic	1/1	0/0	0/0	0/0	0/0	0/0	0/0	0/0	0/1	0/0	0/0	0/0	0/0	0/0	0/0	0/0	0/0	0/0	0/0	0/0	0/0	0/0	0/0	0/0	0/0	0/0	0/0	0/0	1/1	0/1	0/1	1/1	0/1	0/1	1/1	0/1	1/1	1/1	0/1	0/1	0/1	0/1	0/1	0/1
ClG42_10g0014200(dist=10797),ClG42_10g0014300(dist=9550)	1735338	1.73988e-06	T	A	intergenic	1/1	0/0	0/0	0/0	0/0	0/0	0/0	0/0	0/1	0/0	0/0	0/0	0/0	0/0	0/0	0/0	0/0	0/0	0/0	0/0	0/0	0/0	0/0	0/0	0/0	0/0	0/0	0/0	1/1	0/1	0/1	1/1	0/0	0/1	1/1	0/1	1/1	1/1	0/1	0/1	0/0	0/1	0/1	0/1
ClG42_10g0014200(dist=12292),ClG42_10g0014300(dist=8055)	1736833	6.79667e-06	G	A	intergenic	1/1	0/0	0/0	0/0	0/0	./.	0/0	0/0	0/0	0/0	0/0	0/0	0/0	0/0	0/0	./.	0/0	0/0	0/0	0/0	0/0	0/0	0/0	0/0	0/0	0/0	0/0	0/0	1/1	0/1	0/1	1/1	0/1	0/1	1/1	1/1	1/1	1/1	1/1	0/1	0/1	0/0	0/1	0/1
ClG42_10g0014200(dist=14348),ClG42_10g0014300(dist=5999)	1738889	6.99511e-07	T	G	intergenic	1/1	0/0	0/0	0/0	0/0	0/0	0/0	0/0	0/1	0/0	0/0	0/0	0/0	0/0	0/0	0/0	0/0	0/0	0/0	0/0	0/0	0/0	0/0	0/0	0/0	0/0	0/0	0/0	1/1	0/1	0/1	1/1	0/1	0/1	1/1	0/0	1/1	1/1	0/1	0/1	0/1	0/1	0/1	0/1
ClG42_10g0014200(dist=14699),ClG42_10g0014300(dist=5648)	1739240	5.73124e-07	A	G	intergenic	1/1	0/0	0/0	0/0	0/0	0/0	0/0	0/0	0/1	0/0	0/0	0/0	0/0	0/0	0/0	0/0	0/0	0/0	0/0	0/0	0/0	0/0	0/0	0/0	0/0	0/0	0/0	0/0	1/1	0/1	0/0	1/1	0/1	0/1	1/1	0/1	1/1	1/1	0/1	0/1	0/1	0/1	0/1	0/1
ClG42_10g0014200(dist=16076),ClG42_10g0014300(dist=4271)	1740617	2.88121e-07	C	A	intergenic	1/1	0/0	0/0	0/0	0/0	0/0	0/0	0/0	0/1	0/0	0/0	0/0	0/0	0/0	0/0	0/0	0/0	0/0	0/0	0/0	0/0	0/0	0/0	0/0	0/0	0/0	0/0	0/0	1/1	0/1	0/1	1/1	0/1	0/1	1/1	0/1	1/1	1/1	0/1	0/1	0/1	0/1	0/1	0/1
ClG42_10g0014200(dist=16378),ClG42_10g0014300(dist=3969)	1740919	2.88121e-07	C	T	intergenic	1/1	0/0	0/0	0/0	0/0	0/0	0/0	0/0	0/1	0/0	0/0	0/0	0/0	0/0	0/0	0/0	0/0	0/0	0/0	0/0	0/0	0/0	0/0	0/0	0/0	0/0	0/0	0/0	1/1	0/1	0/1	1/1	0/1	0/1	1/1	0/1	1/1	1/1	0/1	0/1	0/1	0/1	0/1	0/1
ClG42_10g0014200(dist=16608),ClG42_10g0014300(dist=3739)	1741149	7.16595e-07	C	G	intergenic	1/1	0/0	0/0	0/0	0/0	0/0	0/0	0/0	0/1	0/0	0/0	0/0	0/0	0/0	0/0	0/0	0/0	0/0	0/0	0/0	0/0	0/0	0/0	0/0	0/0	0/0	0/0	0/0	1/1	0/1	0/1	1/1	0/1	0/1	1/1	0/1	1/1	1/1	0/1	0/1	0/1	0/1	0/1	0/1
ClG42_10g0014200(dist=16615),ClG42_10g0014300(dist=3732)	1741156	7.16595e-07	C	T	intergenic	1/1	0/0	0/0	0/0	0/0	0/0	0/0	0/0	0/1	0/0	0/0	0/0	0/0	0/0	0/0	0/0	0/0	0/0	0/0	0/0	0/0	0/0	0/0	0/0	0/0	0/0	0/0	0/0	1/1	0/1	0/1	1/1	0/1	0/1	1/1	0/1	1/1	1/1	0/1	0/1	0/1	0/1	0/1	0/1
ClG42_10g0014200(dist=16741),ClG42_10g0014300(dist=3606)	1741282	8.37759e-07	A	G	intergenic	1/1	0/0	0/0	0/0	0/0	0/0	0/0	0/0	0/1	0/0	0/0	0/1	0/0	0/0	0/0	0/0	0/0	0/0	0/0	0/0	0/0	0/0	0/0	0/0	0/0	0/0	0/0	0/0	1/1	0/1	0/1	1/1	0/1	0/1	1/1	0/1	1/1	1/1	0/1	0/1	0/1	0/1	0/1	0/1
ClG42_10g0014200(dist=16832),ClG42_10g0014300(dist=3515)	1741373	4.51027e-07	T	C	intergenic	0/1	0/0	0/0	0/0	0/0	0/0	0/0	0/0	0/1	0/0	0/0	0/0	0/0	0/0	0/0	0/0	0/0	0/0	0/0	0/0	0/0	0/0	0/0	0/0	0/0	0/0	0/0	0/0	1/1	0/1	0/1	1/1	0/1	0/1	1/1	0/1	1/1	1/1	0/1	0/1	0/1	0/1	0/1	0/1
ClG42_10g0014200(dist=17112),ClG42_10g0014300(dist=3235)	1741653	8.37759e-07	G	A	intergenic	1/1	0/0	0/0	0/0	0/0	0/0	0/0	0/0	0/1	0/0	0/0	0/1	0/0	0/0	0/0	0/0	0/0	0/0	0/0	0/0	0/0	0/0	0/0	0/0	0/0	0/0	0/0	0/0	1/1	0/1	0/1	1/1	0/1	0/1	1/1	0/1	1/1	1/1	0/1	0/1	0/1	0/1	0/1	0/1
ClG42_10g0014200(dist=18008),ClG42_10g0014300(dist=2339)	1742549	4.18116e-06	T	A	intergenic	1/1	0/0	0/0	0/0	0/0	0/0	0/0	0/0	0/1	0/0	0/0	0/1	0/0	0/0	0/0	0/0	0/0	0/0	0/0	0/0	0/0	0/0	0/0	0/0	0/0	0/0	0/0	0/0	1/1	0/1	0/1	1/1	0/1	0/1	1/1	0/1	1/1	1/1	0/1	0/1	0/1	0/1	0/1	0/1
ClG42_10g0014200(dist=18366),ClG42_10g0014300(dist=1980)	1742906	2.24324e-07	AAT	A	intergenic	1/1	0/0	0/0	0/0	0/0	0/0	0/0	0/0	0/1	0/0	0/0	0/0	0/0	0/0	0/0	0/0	0/0	0/0	0/0	0/0	0/0	0/0	0/0	0/0	0/0	0/0	0/0	0/0	1/1	0/1	0/1	1/1	0/1	0/1	1/1	0/1	1/1	1/1	0/1	0/1	0/1	0/1	0/1	0/1
ClG42_10g0014200(dist=18910),ClG42_10g0014300(dist=1437)	1743451	1.09427e-07	T	C	intergenic	1/1	0/0	0/0	0/0	0/0	0/0	0/0	0/0	0/0	0/0	0/0	0/0	0/0	0/0	0/0	0/0	0/0	0/0	0/0	0/0	0/0	0/0	0/0	0/0	0/0	0/0	0/0	0/0	1/1	0/1	0/1	1/1	0/1	0/1	1/1	0/1	1/1	1/1	0/1	0/1	0/1	0/1	0/1	./.
ClG42_10g0014300(dist=822)	1744066	8.37759e-07	C	T	upstream	1/1	0/0	0/0	0/0	0/0	0/0	0/0	0/0	0/1	0/0	0/0	0/1	0/0	0/0	0/0	0/0	0/0	0/0	0/0	0/0	0/0	0/0	0/0	0/0	0/0	0/0	0/0	0/0	1/1	0/1	0/1	1/1	0/1	0/1	1/1	0/1	1/1	1/1	0/1	0/1	0/1	0/1	0/1	0/1
ClG42_10g0014300	1748643	2.88121e-07	T	A	intronic	1/1	0/0	0/0	0/0	0/0	0/0	0/0	0/0	0/1	0/0	0/0	0/0	0/0	0/0	0/0	0/0	0/0	0/0	0/0	0/0	0/0	0/0	0/0	0/0	0/0	0/0	0/0	0/0	1/1	0/1	0/1	1/1	0/1	0/1	1/1	0/1	1/1	1/1	0/1	0/1	0/1	0/1	0/1	0/1
ClG42_10g0014300	1749009	8.37759e-07	A	T	intronic	1/1	0/0	0/0	0/0	0/0	0/0	0/0	0/0	0/1	0/0	0/0	0/1	0/0	0/0	0/0	0/0	0/0	0/0	0/0	0/0	0/0	0/0	0/0	0/0	0/0	0/0	0/0	0/0	1/1	0/1	0/1	1/1	0/1	0/1	1/1	0/1	1/1	1/1	0/1	0/1	0/1	0/1	0/1	0/1
ClG42_10g0014300	1749638	8.37759e-07	G	A	intronic	1/1	0/0	0/0	0/0	0/0	0/0	0/0	0/0	0/1	0/0	0/0	0/1	0/0	0/0	0/0	0/0	0/0	0/0	0/0	0/0	0/0	0/0	0/0	0/0	0/0	0/0	0/0	0/0	1/1	0/1	0/1	1/1	0/1	0/1	1/1	0/1	1/1	1/1	0/1	0/1	0/1	0/1	0/1	0/1
ClG42_10g0014300	1749663	8.37759e-07	G	T	intronic	1/1	0/0	0/0	0/0	0/0	0/0	0/0	0/0	0/1	0/0	0/0	0/1	0/0	0/0	0/0	0/0	0/0	0/0	0/0	0/0	0/0	0/0	0/0	0/0	0/0	0/0	0/0	0/0	1/1	0/1	0/1	1/1	0/1	0/1	1/1	0/1	1/1	1/1	0/1	0/1	0/1	0/1	0/1	0/1
ClG42_10g0014300	1749694	2.0812e-06	A	G	intronic	1/1	0/0	0/0	0/0	0/0	0/0	0/0	0/0	0/1	0/0	0/0	0/1	0/0	0/0	0/0	0/0	0/0	0/0	0/0	0/0	0/0	0/0	0/0	0/0	0/0	0/0	0/0	0/0	1/1	0/1	0/1	1/1	0/1	0/1	1/1	0/0	1/1	1/1	0/1	0/1	0/1	0/1	0/1	0/1
ClG42_10g0014300	1754396	2.88121e-07	G	A	intronic	1/1	0/0	0/0	0/0	0/0	0/0	0/0	0/0	0/1	0/0	0/0	0/0	0/0	0/0	0/0	0/0	0/0	0/0	0/0	0/0	0/0	0/0	0/0	0/0	0/0	0/0	0/0	0/0	1/1	0/1	0/1	1/1	0/1	0/1	1/1	0/1	1/1	1/1	0/1	0/1	0/1	0/1	0/1	0/1
ClG42_10g0014300(dist=395)	1755058	3.38256e-07	C	T	downstream	1/1	0/0	0/0	0/0	0/0	0/0	0/0	0/0	0/1	0/0	0/0	0/0	0/0	0/0	0/0	0/0	0/0	0/0	0/0	0/0	0/0	0/0	0/0	0/0	0/0	0/0	0/0	0/0	1/1	0/1	0/1	1/1	0/1	0/1	0/1	0/1	1/1	1/1	0/1	0/1	0/1	0/1	0/1	0/1
ClG42_10g0014300(dist=501)	1755164	8.37759e-07	G	A	downstream	1/1	0/0	0/0	0/0	0/0	0/0	0/0	0/0	0/1	0/0	0/0	0/1	0/0	0/0	0/0	0/0	0/0	0/0	0/0	0/0	0/0	0/0	0/0	0/0	0/0	0/0	0/0	0/0	1/1	0/1	0/1	1/1	0/1	0/1	1/1	0/1	1/1	1/1	0/1	0/1	0/1	0/1	0/1	0/1
ClG42_10g0014300(dist=778)	1755441	2.88121e-07	T	C	downstream	1/1	0/0	0/0	0/0	0/0	0/0	0/0	0/0	0/1	0/0	0/0	0/0	0/0	0/0	0/0	0/0	0/0	0/0	0/0	0/0	0/0	0/0	0/0	0/0	0/0	0/0	0/0	0/0	1/1	0/1	0/1	1/1	0/1	0/1	1/1	0/1	1/1	1/1	0/1	0/1	0/1	0/1	0/1	0/1
ClG42_10g0014400:ClG42_10g0014400.10:exon1:c.C702T:p.Y234Y,	1757558	2.88121e-07	G	A	synonymous SNV	1/1	0/0	0/0	0/0	0/0	0/0	0/0	0/0	0/1	0/0	0/0	0/0	0/0	0/0	0/0	0/0	0/0	0/0	0/0	0/0	0/0	0/0	0/0	0/0	0/0	0/0	0/0	0/0	1/1	0/1	0/1	1/1	0/1	0/1	1/1	0/1	1/1	1/1	0/1	0/1	0/1	0/1	0/1	0/1
ClG42_10g0014400(dist=670)	1758929	2.88121e-07	A	G	upstream	1/1	0/0	0/0	0/0	0/0	0/0	0/0	0/0	0/1	0/0	0/0	0/0	0/0	0/0	0/0	0/0	0/0	0/0	0/0	0/0	0/0	0/0	0/0	0/0	0/0	0/0	0/0	0/0	1/1	0/1	0/1	1/1	0/1	0/1	1/1	0/1	1/1	1/1	0/1	0/1	0/1	0/1	0/1	0/1
ClG42_10g0014400(dist=673)	1758932	2.88121e-07	T	C	upstream	1/1	0/0	0/0	0/0	0/0	0/0	0/0	0/0	0/1	0/0	0/0	0/0	0/0	0/0	0/0	0/0	0/0	0/0	0/0	0/0	0/0	0/0	0/0	0/0	0/0	0/0	0/0	0/0	1/1	0/1	0/1	1/1	0/1	0/1	1/1	0/1	1/1	1/1	0/1	0/1	0/1	0/1	0/1	0/1
ClG42_10g0014400(dist=781)	1759040	2.88121e-07	A	C	upstream	1/1	0/0	0/0	0/0	0/0	0/0	0/0	0/0	0/1	0/0	0/0	0/0	0/0	0/0	0/0	0/0	0/0	0/0	0/0	0/0	0/0	0/0	0/0	0/0	0/0	0/0	0/0	0/0	1/1	0/1	0/1	1/1	0/1	0/1	1/1	0/1	1/1	1/1	0/1	0/1	0/1	0/1	0/1	0/1
ClG42_10g0014400(dist=1692),ClG42_10g0014500(dist=2511)	1759951	2.88121e-07	G	T	intergenic	1/1	0/0	0/0	0/0	0/0	0/0	0/0	0/0	0/1	0/0	0/0	0/0	0/0	0/0	0/0	0/0	0/0	0/0	0/0	0/0	0/0	0/0	0/0	0/0	0/0	0/0	0/0	0/0	1/1	0/1	0/1	1/1	0/1	0/1	1/1	0/1	1/1	1/1	0/1	0/1	0/1	0/1	0/1	0/1
ClG42_10g0014400(dist=2941),ClG42_10g0014500(dist=1262)	1761200	2.88121e-07	C	T	intergenic	1/1	0/0	0/0	0/0	0/0	0/0	0/0	0/0	0/1	0/0	0/0	0/0	0/0	0/0	0/0	0/0	0/0	0/0	0/0	0/0	0/0	0/0	0/0	0/0	0/0	0/0	0/0	0/0	1/1	0/1	0/1	1/1	0/1	0/1	1/1	0/1	1/1	1/1	0/1	0/1	0/1	0/1	0/1	0/1
ClG42_10g0014400(dist=2969),ClG42_10g0014500(dist=1234)	1761228	2.88121e-07	T	C	intergenic	1/1	0/0	0/0	0/0	0/0	0/0	0/0	0/0	0/1	0/0	0/0	0/0	0/0	0/0	0/0	0/0	0/0	0/0	0/0	0/0	0/0	0/0	0/0	0/0	0/0	0/0	0/0	0/0	1/1	0/1	0/1	1/1	0/1	0/1	1/1	0/1	1/1	1/1	0/1	0/1	0/1	0/1	0/1	0/1
ClG42_10g0014500(dist=609)	1761853	8.37759e-07	T	C	downstream	1/1	0/0	0/0	0/0	0/0	0/0	0/0	0/0	0/1	0/0	0/0	0/1	0/0	0/0	0/0	0/0	0/0	0/0	0/0	0/0	0/0	0/0	0/0	0/0	0/0	0/0	0/0	0/0	1/1	0/1	0/1	1/1	0/1	0/1	1/1	0/1	1/1	1/1	0/1	0/1	0/1	0/1	0/1	0/1
ClG42_10g0014500(dist=588)	1761874	8.37759e-07	G	A	downstream	1/1	0/0	0/0	0/0	0/0	0/0	0/0	0/0	0/1	0/0	0/0	0/1	0/0	0/0	0/0	0/0	0/0	0/0	0/0	0/0	0/0	0/0	0/0	0/0	0/0	0/0	0/0	0/0	1/1	0/1	0/1	1/1	0/1	0/1	1/1	0/1	1/1	1/1	0/1	0/1	0/1	0/1	0/1	0/1
ClG42_10g0014500(dist=421)	1762041	2.88121e-07	G	T	downstream	1/1	0/0	0/0	0/0	0/0	0/0	0/0	0/0	0/1	0/0	0/0	0/0	0/0	0/0	0/0	0/0	0/0	0/0	0/0	0/0	0/0	0/0	0/0	0/0	0/0	0/0	0/0	0/0	1/1	0/1	0/1	1/1	0/1	0/1	1/1	0/1	1/1	1/1	0/1	0/1	0/1	0/1	0/1	0/1
ClG42_10g0014500:ClG42_10g0014500.10:exon6:c.T1399C:p.S467P,	1762809	2.88121e-07	A	G	nonsynonymous SNV	1/1	0/0	0/0	0/0	0/0	0/0	0/0	0/0	0/1	0/0	0/0	0/0	0/0	0/0	0/0	0/0	0/0	0/0	0/0	0/0	0/0	0/0	0/0	0/0	0/0	0/0	0/0	0/0	1/1	0/1	0/1	1/1	0/1	0/1	1/1	0/1	1/1	1/1	0/1	0/1	0/1	0/1	0/1	0/1
ClG42_10g0014500	1763457	2.24324e-07	CAAAAACTCCTTTTT	C	intronic	1/1	0/0	0/0	0/0	0/0	0/0	0/0	0/0	0/1	0/0	0/0	0/0	0/0	0/0	0/0	0/0	0/0	0/0	0/0	0/0	0/0	0/0	0/0	0/0	0/0	0/0	0/0	0/0	1/1	0/1	0/1	1/1	0/1	0/1	1/1	0/1	1/1	1/1	0/1	0/1	0/1	0/1	0/1	0/1
ClG42_10g0014500	1763623	2.88121e-07	G	A	intronic	1/1	0/0	0/0	0/0	0/0	0/0	0/0	0/0	0/1	0/0	0/0	0/0	0/0	0/0	0/0	0/0	0/0	0/0	0/0	0/0	0/0	0/0	0/0	0/0	0/0	0/0	0/0	0/0	1/1	0/1	0/1	1/1	0/1	0/1	1/1	0/1	1/1	1/1	0/1	0/1	0/1	0/1	0/1	0/1
ClG42_10g0014500	1763999	2.88121e-07	G	A	intronic	1/1	0/0	0/0	0/0	0/0	0/0	0/0	0/0	0/1	0/0	0/0	0/0	0/0	0/0	0/0	0/0	0/0	0/0	0/0	0/0	0/0	0/0	0/0	0/0	0/0	0/0	0/0	0/0	1/1	0/1	0/1	1/1	0/1	0/1	1/1	0/1	1/1	1/1	0/1	0/1	0/1	0/1	0/1	0/1
ClG42_10g0014500:ClG42_10g0014500.10:exon1:c.G239A:p.R80K,	1765625	2.88121e-07	C	T	nonsynonymous SNV	1/1	0/0	0/0	0/0	0/0	0/0	0/0	0/0	0/1	0/0	0/0	0/0	0/0	0/0	0/0	0/0	0/0	0/0	0/0	0/0	0/0	0/0	0/0	0/0	0/0	0/0	0/0	0/0	1/1	0/1	0/1	1/1	0/1	0/1	1/1	0/1	1/1	1/1	0/1	0/1	0/1	0/1	0/1	0/1
ClG42_10g0014500(dist=40)	1765903	2.88121e-07	G	T	upstream	1/1	0/0	0/0	0/0	0/0	0/0	0/0	0/0	0/1	0/0	0/0	0/0	0/0	0/0	0/0	0/0	0/0	0/0	0/0	0/0	0/0	0/0	0/0	0/0	0/0	0/0	0/0	0/0	1/1	0/1	0/1	1/1	0/1	0/1	1/1	0/1	1/1	1/1	0/1	0/1	0/1	0/1	0/1	0/1
ClG42_10g0014500(dist=157)	1766020	2.06465e-06	A	C	upstream	1/1	0/0	0/0	0/0	0/0	0/0	0/0	0/0	0/1	0/0	0/0	0/0	0/0	0/0	0/0	0/0	0/0	0/0	0/0	0/0	0/0	0/0	0/0	0/0	0/0	0/0	0/0	0/0	1/1	0/1	0/1	1/1	0/1	0/1	1/1	0/1	1/1	1/1	0/0	0/1	0/1	0/1	0/1	0/1
ClG42_10g0014500(dist=174)	1766037	1.76616e-06	G	A	upstream	1/1	0/0	0/0	0/0	0/0	0/0	0/0	0/0	0/1	0/0	0/0	0/0	0/0	0/0	0/0	0/0	0/0	0/0	0/0	0/0	0/0	0/0	0/0	0/0	0/0	0/0	0/0	0/0	1/1	0/1	0/1	1/1	0/1	0/1	1/1	0/1	1/1	1/1	0/1	0/1	0/1	0/1	0/0	./.
ClG42_10g0014500(dist=323)	1766186	2.88121e-07	G	A	upstream	1/1	0/0	0/0	0/0	0/0	0/0	0/0	0/0	0/1	0/0	0/0	0/0	0/0	0/0	0/0	0/0	0/0	0/0	0/0	0/0	0/0	0/0	0/0	0/0	0/0	0/0	0/0	0/0	1/1	0/1	0/1	1/1	0/1	0/1	1/1	0/1	1/1	1/1	0/1	0/1	0/1	0/1	0/1	0/1
ClG42_10g0014500(dist=337)	1766200	2.88121e-07	T	C	upstream	1/1	0/0	0/0	0/0	0/0	0/0	0/0	0/0	0/1	0/0	0/0	0/0	0/0	0/0	0/0	0/0	0/0	0/0	0/0	0/0	0/0	0/0	0/0	0/0	0/0	0/0	0/0	0/0	1/1	0/1	0/1	1/1	0/1	0/1	1/1	0/1	1/1	1/1	0/1	0/1	0/1	0/1	0/1	0/1
ClG42_10g0014500(dist=376)	1766239	2.88121e-07	C	T	upstream	1/1	0/0	0/0	0/0	0/0	0/0	0/0	0/0	0/1	0/0	0/0	0/0	0/0	0/0	0/0	0/0	0/0	0/0	0/0	0/0	0/0	0/0	0/0	0/0	0/0	0/0	0/0	0/0	1/1	0/1	0/1	1/1	0/1	0/1	1/1	0/1	1/1	1/1	0/1	0/1	0/1	0/1	0/1	0/1
ClG42_10g0014500(dist=408)	1766271	7.16595e-07	A	G	upstream	1/1	0/0	0/0	0/0	0/0	0/0	0/0	0/0	0/1	0/0	0/0	0/0	0/0	0/0	0/0	0/0	0/0	0/0	0/0	0/0	0/0	0/0	0/0	0/0	0/0	0/0	0/0	0/0	1/1	0/1	0/1	1/1	0/1	0/1	1/1	0/1	1/1	1/1	0/1	0/1	0/1	0/1	0/1	0/1
ClG42_10g0014500(dist=430)	1766293	1.72302e-06	G	A	upstream	1/1	0/0	0/0	0/0	0/0	0/0	0/0	0/0	0/1	0/0	0/0	0/0	0/0	0/0	0/0	0/0	0/0	0/0	0/0	0/0	0/0	0/0	0/0	0/0	0/0	0/0	0/0	0/0	1/1	0/1	0/1	1/1	0/1	0/1	1/1	0/1	1/1	1/1	0/1	0/1	0/1	0/1	0/1	0/1
ClG42_10g0014500(dist=1103),ClG42_10g0014600(dist=1430)	1766965	9.64049e-07	AT	A	intergenic	1/1	0/0	0/0	0/0	0/0	0/0	0/0	0/0	0/1	0/0	0/0	0/1	0/0	0/0	0/0	0/0	0/0	0/0	0/0	0/0	0/0	0/0	0/0	0/0	0/0	0/0	0/0	0/0	1/1	0/1	0/1	1/1	0/1	0/1	1/1	0/1	1/1	1/1	0/1	0/1	0/1	0/1	0/1	0/1
ClG42_10g0014500(dist=1197),ClG42_10g0014600(dist=1336)	1767060	2.88121e-07	T	C	intergenic	1/1	0/0	0/0	0/0	0/0	0/0	0/0	0/0	0/1	0/0	0/0	0/0	0/0	0/0	0/0	0/0	0/0	0/0	0/0	0/0	0/0	0/0	0/0	0/0	0/0	0/0	0/0	0/0	1/1	0/1	0/1	1/1	0/1	0/1	1/1	0/1	1/1	1/1	0/1	0/1	0/1	0/1	0/1	0/1
ClG42_10g0014500(dist=1203),ClG42_10g0014600(dist=1330)	1767066	2.88121e-07	G	A	intergenic	1/1	0/0	0/0	0/0	0/0	0/0	0/0	0/0	0/1	0/0	0/0	0/0	0/0	0/0	0/0	0/0	0/0	0/0	0/0	0/0	0/0	0/0	0/0	0/0	0/0	0/0	0/0	0/0	1/1	0/1	0/1	1/1	0/1	0/1	1/1	0/1	1/1	1/1	0/1	0/1	0/1	0/1	0/1	0/1
ClG42_10g0014500(dist=1321),ClG42_10g0014600(dist=1212)	1767184	2.88121e-07	C	T	intergenic	1/1	0/0	0/0	0/0	0/0	0/0	0/0	0/0	0/1	0/0	0/0	0/0	0/0	0/0	0/0	0/0	0/0	0/0	0/0	0/0	0/0	0/0	0/0	0/0	0/0	0/0	0/0	0/0	1/1	0/1	0/1	1/1	0/1	0/1	1/1	0/1	1/1	1/1	0/1	0/1	0/1	0/1	0/1	0/1
ClG42_10g0014500(dist=1435),ClG42_10g0014600(dist=1098)	1767297	2.24324e-07	AT	A	intergenic	1/1	0/0	0/0	0/0	0/0	0/0	0/0	0/0	0/1	0/0	0/0	0/0	0/0	0/0	0/0	0/0	0/0	0/0	0/0	0/0	0/0	0/0	0/0	0/0	0/0	0/0	0/0	0/0	1/1	0/1	0/1	1/1	0/1	0/1	1/1	0/1	1/1	1/1	0/1	0/1	0/1	0/1	0/1	0/1
ClG42_10g0014600(dist=885)	1767511	2.88121e-07	T	C	upstream	1/1	0/0	0/0	0/0	0/0	0/0	0/0	0/0	0/1	0/0	0/0	0/0	0/0	0/0	0/0	0/0	0/0	0/0	0/0	0/0	0/0	0/0	0/0	0/0	0/0	0/0	0/0	0/0	1/1	0/1	0/1	1/1	0/1	0/1	1/1	0/1	1/1	1/1	0/1	0/1	0/1	0/1	0/1	0/1
ClG42_10g0014600(dist=755)	1767641	2.88121e-07	G	A	upstream	1/1	0/0	0/0	0/0	0/0	0/0	0/0	0/0	0/1	0/0	0/0	0/0	0/0	0/0	0/0	0/0	0/0	0/0	0/0	0/0	0/0	0/0	0/0	0/0	0/0	0/0	0/0	0/0	1/1	0/1	0/1	1/1	0/1	0/1	1/1	0/1	1/1	1/1	0/1	0/1	0/1	0/1	0/1	0/1
ClG42_10g0014600(dist=552)	1767844	2.88121e-07	A	G	upstream	1/1	0/0	0/0	0/0	0/0	0/0	0/0	0/0	0/1	0/0	0/0	0/0	0/0	0/0	0/0	0/0	0/0	0/0	0/0	0/0	0/0	0/0	0/0	0/0	0/0	0/0	0/0	0/0	1/1	0/1	0/1	1/1	0/1	0/1	1/1	0/1	1/1	1/1	0/1	0/1	0/1	0/1	0/1	0/1
ClG42_10g0014600(dist=513)	1767883	2.88121e-07	T	C	upstream	1/1	0/0	0/0	0/0	0/0	0/0	0/0	0/0	0/1	0/0	0/0	0/0	0/0	0/0	0/0	0/0	0/0	0/0	0/0	0/0	0/0	0/0	0/0	0/0	0/0	0/0	0/0	0/0	1/1	0/1	0/1	1/1	0/1	0/1	1/1	0/1	1/1	1/1	0/1	0/1	0/1	0/1	0/1	0/1
ClG42_10g0014600(dist=235)	1768160	9.01175e-07	AT	A	upstream	1/1	0/0	0/0	0/0	0/0	0/0	0/0	0/0	0/1	0/0	0/0	0/1	0/0	0/0	0/0	0/0	0/0	0/0	0/0	0/0	0/0	0/0	0/0	0/0	0/0	0/0	0/0	0/0	1/1	0/1	0/1	1/1	0/1	0/1	0/1	0/1	1/1	1/1	0/1	0/1	0/1	0/1	0/1	0/1
ClG42_10g0014600(dist=227)	1768169	9.72535e-07	G	A	upstream	1/1	0/0	0/0	0/0	0/0	0/0	0/0	0/0	0/1	0/0	0/0	0/1	0/0	0/0	0/0	0/0	0/0	0/0	0/0	0/0	0/0	0/0	0/0	0/0	0/0	0/0	0/0	0/0	1/1	0/1	0/1	1/1	0/1	0/1	0/1	0/1	1/1	1/1	0/1	0/1	0/1	0/1	0/1	0/1
ClG42_10g0014600	1768504	2.88121e-07	G	A	intronic	1/1	0/0	0/0	0/0	0/0	0/0	0/0	0/0	0/1	0/0	0/0	0/0	0/0	0/0	0/0	0/0	0/0	0/0	0/0	0/0	0/0	0/0	0/0	0/0	0/0	0/0	0/0	0/0	1/1	0/1	0/1	1/1	0/1	0/1	1/1	0/1	1/1	1/1	0/1	0/1	0/1	0/1	0/1	0/1
ClG42_10g0014600	1768510	2.88121e-07	G	T	intronic	1/1	0/0	0/0	0/0	0/0	0/0	0/0	0/0	0/1	0/0	0/0	0/0	0/0	0/0	0/0	0/0	0/0	0/0	0/0	0/0	0/0	0/0	0/0	0/0	0/0	0/0	0/0	0/0	1/1	0/1	0/1	1/1	0/1	0/1	1/1	0/1	1/1	1/1	0/1	0/1	0/1	0/1	0/1	0/1
ClG42_10g0014600	1768671	6.21961e-06	GTTT	G	intronic	1/1	0/0	0/0	0/0	0/0	0/0	0/0	0/0	0/1	0/0	0/0	0/0	0/0	0/0	0/0	0/0	0/0	0/0	0/0	0/0	0/0	0/0	0/0	0/0	0/0	0/0	0/0	0/0	1/1	0/1	0/1	1/1	0/1	0/1	1/1	0/1	1/1	1/1	0/1	0/1	0/0	0/1	0/1	0/1
ClG42_10g0014600	1768852	1.87028e-06	A	C	intronic	1/1	0/0	0/0	0/0	0/0	0/0	0/0	0/0	0/1	0/0	0/0	0/1	0/0	0/0	0/0	0/0	0/0	0/0	0/0	0/0	0/0	0/0	0/0	0/0	0/0	0/0	0/0	0/0	1/1	0/1	0/0	1/1	0/1	0/1	1/1	0/1	1/1	1/1	0/1	0/1	0/1	0/1	0/1	0/1
ClG42_10g0014600	1769991	8.37759e-07	G	A	intronic	1/1	0/0	0/0	0/0	0/0	0/0	0/0	0/0	0/1	0/0	0/0	0/1	0/0	0/0	0/0	0/0	0/0	0/0	0/0	0/0	0/0	0/0	0/0	0/0	0/0	0/0	0/0	0/0	1/1	0/1	0/1	1/1	0/1	0/1	1/1	0/1	1/1	1/1	0/1	0/1	0/1	0/1	0/1	0/1
ClG42_10g0014600	1770027	8.37759e-07	C	T	intronic	1/1	0/0	0/0	0/0	0/0	0/0	0/0	0/0	0/1	0/0	0/0	0/1	0/0	0/0	0/0	0/0	0/0	0/0	0/0	0/0	0/0	0/0	0/0	0/0	0/0	0/0	0/0	0/0	1/1	0/1	0/1	1/1	0/1	0/1	1/1	0/1	1/1	1/1	0/1	0/1	0/1	0/1	0/1	0/1
ClG42_10g0014600	1770250	3.38256e-07	C	A	intronic	1/1	0/0	0/0	0/0	0/0	0/0	0/0	0/0	0/1	0/0	0/0	0/0	0/0	0/0	0/0	0/0	0/0	0/0	0/0	0/0	0/0	0/0	0/0	0/0	0/0	0/0	0/0	0/0	1/1	0/1	0/1	1/1	0/1	0/1	0/1	0/1	1/1	1/1	0/1	0/1	0/1	0/1	0/1	0/1
ClG42_10g0014600(dist=460)	1771927	8.37759e-07	A	T	downstream	1/1	0/0	0/0	0/0	0/0	0/0	0/0	0/0	0/1	0/0	0/0	0/1	0/0	0/0	0/0	0/0	0/0	0/0	0/0	0/0	0/0	0/0	0/0	0/0	0/0	0/0	0/0	0/0	1/1	0/1	0/1	1/1	0/1	0/1	1/1	0/1	1/1	1/1	0/1	0/1	0/1	0/1	0/1	0/1
ClG42_10g0014600(dist=670)	1772137	8.37759e-07	C	T	downstream	1/1	0/0	0/0	0/0	0/0	0/0	0/0	0/0	0/1	0/0	0/0	0/1	0/0	0/0	0/0	0/0	0/0	0/0	0/0	0/0	0/0	0/0	0/0	0/0	0/0	0/0	0/0	0/0	1/1	0/1	0/1	1/1	0/1	0/1	1/1	0/1	1/1	1/1	0/1	0/1	0/1	0/1	0/1	0/1
ClG42_10g0014600(dist=713)	1772180	8.37759e-07	C	T	downstream	1/1	0/0	0/0	0/0	0/0	0/0	0/0	0/0	0/1	0/0	0/0	0/1	0/0	0/0	0/0	0/0	0/0	0/0	0/0	0/0	0/0	0/0	0/0	0/0	0/0	0/0	0/0	0/0	1/1	0/1	0/1	1/1	0/1	0/1	1/1	0/1	1/1	1/1	0/1	0/1	0/1	0/1	0/1	0/1
ClG42_10g0014600(dist=2630),ClG42_10g0014700(dist=2304)	1774097	2.88121e-07	A	G	intergenic	1/1	0/0	0/0	0/0	0/0	0/0	0/0	0/0	0/1	0/0	0/0	0/0	0/0	0/0	0/0	0/0	0/0	0/0	0/0	0/0	0/0	0/0	0/0	0/0	0/0	0/0	0/0	0/0	1/1	0/1	0/1	1/1	0/1	0/1	1/1	0/1	1/1	1/1	0/1	0/1	0/1	0/1	0/1	0/1
ClG42_10g0014600(dist=2885),ClG42_10g0014700(dist=2049)	1774352	2.88121e-07	G	A	intergenic	1/1	0/0	0/0	0/0	0/0	0/0	0/0	0/0	0/1	0/0	0/0	0/0	0/0	0/0	0/0	0/0	0/0	0/0	0/0	0/0	0/0	0/0	0/0	0/0	0/0	0/0	0/0	0/0	1/1	0/1	0/1	1/1	0/1	0/1	1/1	0/1	1/1	1/1	0/1	0/1	0/1	0/1	0/1	0/1
ClG42_10g0014600(dist=3180),ClG42_10g0014700(dist=1754)	1774647	2.88121e-07	A	G	intergenic	1/1	0/0	0/0	0/0	0/0	0/0	0/0	0/0	0/1	0/0	0/0	0/0	0/0	0/0	0/0	0/0	0/0	0/0	0/0	0/0	0/0	0/0	0/0	0/0	0/0	0/0	0/0	0/0	1/1	0/1	0/1	1/1	0/1	0/1	1/1	0/1	1/1	1/1	0/1	0/1	0/1	0/1	0/1	0/1
ClG42_10g0014700(dist=311)	1776090	8.37759e-07	C	T	downstream	1/1	0/0	0/0	0/0	0/0	0/0	0/0	0/0	0/1	0/0	0/0	0/1	0/0	0/0	0/0	0/0	0/0	0/0	0/0	0/0	0/0	0/0	0/0	0/0	0/0	0/0	0/0	0/0	1/1	0/1	0/1	1/1	0/1	0/1	1/1	0/1	1/1	1/1	0/1	0/1	0/1	0/1	0/1	0/1
ClG42_10g0014700:ClG42_10g0014700.10:exon3:c.G735A:p.S245S,	1776841	2.88121e-07	C	T	synonymous SNV	1/1	0/0	0/0	0/0	0/0	0/0	0/0	0/0	0/1	0/0	0/0	0/0	0/0	0/0	0/0	0/0	0/0	0/0	0/0	0/0	0/0	0/0	0/0	0/0	0/0	0/0	0/0	0/0	1/1	0/1	0/1	1/1	0/1	0/1	1/1	0/1	1/1	1/1	0/1	0/1	0/1	0/1	0/1	0/1
ClG42_10g0014700:ClG42_10g0014700.10:exon3:c.T600C:p.N200N,	1776976	2.88121e-07	A	G	synonymous SNV	1/1	0/0	0/0	0/0	0/0	0/0	0/0	0/0	0/1	0/0	0/0	0/0	0/0	0/0	0/0	0/0	0/0	0/0	0/0	0/0	0/0	0/0	0/0	0/0	0/0	0/0	0/0	0/0	1/1	0/1	0/1	1/1	0/1	0/1	1/1	0/1	1/1	1/1	0/1	0/1	0/1	0/1	0/1	0/1
ClG42_10g0014700	1777585	2.88121e-07	A	G	intronic	1/1	0/0	0/0	0/0	0/0	0/0	0/0	0/0	0/1	0/0	0/0	0/0	0/0	0/0	0/0	0/0	0/0	0/0	0/0	0/0	0/0	0/0	0/0	0/0	0/0	0/0	0/0	0/0	1/1	0/1	0/1	1/1	0/1	0/1	1/1	0/1	1/1	1/1	0/1	0/1	0/1	0/1	0/1	0/1
ClG42_10g0014700	1778146	6.99511e-07	G	C	intronic	1/1	0/0	0/0	0/0	0/0	0/0	0/0	0/0	0/1	0/0	0/0	0/0	0/0	0/0	0/0	0/0	0/0	0/0	0/0	0/0	0/0	0/0	0/0	0/0	0/0	0/0	0/0	0/0	1/1	0/1	0/1	1/1	0/1	0/1	1/1	0/0	1/1	1/1	0/1	0/1	0/1	0/1	0/1	0/1
ClG42_10g0014700(dist=158)	1778950	8.37759e-07	G	A	upstream	1/1	0/0	0/0	0/0	0/0	0/0	0/0	0/0	0/1	0/0	0/0	0/1	0/0	0/0	0/0	0/0	0/0	0/0	0/0	0/0	0/0	0/0	0/0	0/0	0/0	0/0	0/0	0/0	1/1	0/1	0/1	1/1	0/1	0/1	1/1	0/1	1/1	1/1	0/1	0/1	0/1	0/1	0/1	0/1
ClG42_10g0014700(dist=241)	1779033	8.37759e-07	A	C	upstream	1/1	0/0	0/0	0/0	0/0	0/0	0/0	0/0	0/1	0/0	0/0	0/1	0/0	0/0	0/0	0/0	0/0	0/0	0/0	0/0	0/0	0/0	0/0	0/0	0/0	0/0	0/0	0/0	1/1	0/1	0/1	1/1	0/1	0/1	1/1	0/1	1/1	1/1	0/1	0/1	0/1	0/1	0/1	0/1
ClG42_10g0014700(dist=245)	1779037	8.37759e-07	C	T	upstream	1/1	0/0	0/0	0/0	0/0	0/0	0/0	0/0	0/1	0/0	0/0	0/1	0/0	0/0	0/0	0/0	0/0	0/0	0/0	0/0	0/0	0/0	0/0	0/0	0/0	0/0	0/0	0/0	1/1	0/1	0/1	1/1	0/1	0/1	1/1	0/1	1/1	1/1	0/1	0/1	0/1	0/1	0/1	0/1
ClG42_10g0014700(dist=445)	1779237	8.37759e-07	T	C	upstream	1/1	0/0	0/0	0/0	0/0	0/0	0/0	0/0	0/1	0/0	0/0	0/1	0/0	0/0	0/0	0/0	0/0	0/0	0/0	0/0	0/0	0/0	0/0	0/0	0/0	0/0	0/0	0/0	1/1	0/1	0/1	1/1	0/1	0/1	1/1	0/1	1/1	1/1	0/1	0/1	0/1	0/1	0/1	0/1
ClG42_10g0014800:ClG42_10g0014800.10:exon1:c.G462T:p.A154A,	1781787	8.37759e-07	G	T	synonymous SNV	1/1	0/0	0/0	0/0	0/0	0/0	0/0	0/0	0/1	0/0	0/0	0/1	0/0	0/0	0/0	0/0	0/0	0/0	0/0	0/0	0/0	0/0	0/0	0/0	0/0	0/0	0/0	0/0	1/1	0/1	0/1	1/1	0/1	0/1	1/1	0/1	1/1	1/1	0/1	0/1	0/1	0/1	0/1	0/1
ClG42_10g0014800	1782051	8.37759e-07	G	A	intronic	1/1	0/0	0/0	0/0	0/0	0/0	0/0	0/0	0/1	0/0	0/0	0/1	0/0	0/0	0/0	0/0	0/0	0/0	0/0	0/0	0/0	0/0	0/0	0/0	0/0	0/0	0/0	0/0	1/1	0/1	0/1	1/1	0/1	0/1	1/1	0/1	1/1	1/1	0/1	0/1	0/1	0/1	0/1	0/1
ClG42_10g0014800	1782392	2.06829e-06	A	T	intronic	1/1	0/0	0/0	0/0	0/0	0/0	0/0	0/0	0/1	0/0	0/0	0/1	0/0	0/0	0/0	0/0	0/0	0/0	0/0	0/0	0/0	0/0	0/0	0/0	0/0	0/1	0/0	0/0	1/1	0/1	0/1	1/1	0/1	0/1	1/1	0/1	1/1	1/1	0/1	0/1	0/1	0/1	0/1	0/1
ClG42_10g0014800	1782394	2.06829e-06	A	T	intronic	1/1	0/0	0/0	0/0	0/0	0/0	0/0	0/0	0/1	0/0	0/0	0/1	0/0	0/0	0/0	0/0	0/0	0/0	0/0	0/0	0/0	0/0	0/0	0/0	0/0	0/1	0/0	0/0	1/1	0/1	0/1	1/1	0/1	0/1	1/1	0/1	1/1	1/1	0/1	0/1	0/1	0/1	0/1	0/1
ClG42_10g0014800(dist=1047),ClG42_10g0014900(dist=17470)	1783950	2.88121e-07	G	A	intergenic	1/1	0/0	0/0	0/0	0/0	0/0	0/0	0/0	0/1	0/0	0/0	0/0	0/0	0/0	0/0	0/0	0/0	0/0	0/0	0/0	0/0	0/0	0/0	0/0	0/0	0/0	0/0	0/0	1/1	0/1	0/1	1/1	0/1	0/1	1/1	0/1	1/1	1/1	0/1	0/1	0/1	0/1	0/1	0/1
ClG42_10g0014800(dist=1177),ClG42_10g0014900(dist=17340)	1784080	3.38256e-07	A	G	intergenic	1/1	0/0	0/0	0/0	0/0	0/0	0/0	0/0	0/1	0/0	0/0	0/0	0/0	0/0	0/0	0/0	0/0	0/0	0/0	0/0	0/0	0/0	0/0	0/0	0/0	0/0	0/0	0/0	1/1	0/1	0/1	1/1	0/1	0/1	0/1	0/1	1/1	1/1	0/1	0/1	0/1	0/1	0/1	0/1
ClG42_10g0014800(dist=1310),ClG42_10g0014900(dist=17207)	1784213	9.72535e-07	A	T	intergenic	1/1	0/0	0/0	0/0	0/0	0/0	0/0	0/0	0/1	0/0	0/0	0/1	0/0	0/0	0/0	0/0	0/0	0/0	0/0	0/0	0/0	0/0	0/0	0/0	0/0	0/0	0/0	0/0	1/1	0/1	0/1	1/1	0/1	0/1	0/1	0/1	1/1	1/1	0/1	0/1	0/1	0/1	0/1	0/1
ClG42_10g0014800(dist=2544),ClG42_10g0014900(dist=15973)	1785447	8.37759e-07	T	G	intergenic	1/1	0/0	0/0	0/0	0/0	0/0	0/0	0/0	0/1	0/0	0/0	0/1	0/0	0/0	0/0	0/0	0/0	0/0	0/0	0/0	0/0	0/0	0/0	0/0	0/0	0/0	0/0	0/0	1/1	0/1	0/1	1/1	0/1	0/1	1/1	0/1	1/1	1/1	0/1	0/1	0/1	0/1	0/1	0/1
ClG42_10g0014800(dist=3267),ClG42_10g0014900(dist=15247)	1786169	2.24324e-07	TATAA	T	intergenic	1/1	0/0	0/0	0/0	0/0	0/0	0/0	0/0	0/1	0/0	0/0	0/0	0/0	0/0	0/0	0/0	0/0	0/0	0/0	0/0	0/0	0/0	0/0	0/0	0/0	0/0	0/0	0/0	1/1	0/1	0/1	1/1	0/1	0/1	1/1	0/1	1/1	1/1	0/1	0/1	0/1	0/1	0/1	0/1
ClG42_10g0014800(dist=3560),ClG42_10g0014900(dist=14957)	1786462	1.35283e-06	TA	T	intergenic	1/1	0/0	0/0	0/0	0/0	0/0	0/0	0/0	0/1	0/0	0/0	0/1	0/0	0/0	0/0	0/0	0/0	0/0	0/0	0/0	0/0	0/0	0/0	0/0	0/0	0/0	0/0	0/0	1/1	0/1	0/1	1/1	0/1	0/1	0/1	0/1	1/1	1/1	0/1	0/1	0/1	0/1	0/1	0/1
ClG42_10g0014800(dist=3854),ClG42_10g0014900(dist=14662)	1786756	5.46173e-06	TAG	T	intergenic	1/1	0/0	0/0	0/0	0/0	0/0	0/0	0/0	0/1	0/0	0/0	0/0	0/0	0/0	0/0	0/0	0/0	0/1	0/0	0/0	0/0	0/0	0/0	0/0	0/0	0/1	0/0	0/0	0/1	0/1	0/1	1/1	0/1	0/1	1/1	0/1	0/1	0/1	0/1	0/1	0/0	0/1	0/1	0/1
ClG42_10g0014800(dist=3924),ClG42_10g0014900(dist=14593)	1786827	2.88121e-07	A	C	intergenic	1/1	0/0	0/0	0/0	0/0	0/0	0/0	0/0	0/1	0/0	0/0	0/0	0/0	0/0	0/0	0/0	0/0	0/0	0/0	0/0	0/0	0/0	0/0	0/0	0/0	0/0	0/0	0/0	1/1	0/1	0/1	1/1	0/1	0/1	1/1	0/1	1/1	1/1	0/1	0/1	0/1	0/1	0/1	0/1
ClG42_10g0014800(dist=4163),ClG42_10g0014900(dist=14354)	1787066	2.88121e-07	G	A	intergenic	1/1	0/0	0/0	0/0	0/0	0/0	0/0	0/0	0/1	0/0	0/0	0/0	0/0	0/0	0/0	0/0	0/0	0/0	0/0	0/0	0/0	0/0	0/0	0/0	0/0	0/0	0/0	0/0	1/1	0/1	0/1	1/1	0/1	0/1	1/1	0/1	1/1	1/1	0/1	0/1	0/1	0/1	0/1	0/1
ClG42_10g0014800(dist=6143),ClG42_10g0014900(dist=12374)	1789046	2.88121e-07	T	C	intergenic	1/1	0/0	0/0	0/0	0/0	0/0	0/0	0/0	0/1	0/0	0/0	0/0	0/0	0/0	0/0	0/0	0/0	0/0	0/0	0/0	0/0	0/0	0/0	0/0	0/0	0/0	0/0	0/0	1/1	0/1	0/1	1/1	0/1	0/1	1/1	0/1	1/1	1/1	0/1	0/1	0/1	0/1	0/1	0/1
ClG42_10g0014800(dist=7260),ClG42_10g0014900(dist=11257)	1790163	8.37759e-07	C	A	intergenic	1/1	0/0	0/0	0/0	0/0	0/0	0/0	0/0	0/1	0/0	0/0	0/1	0/0	0/0	0/0	0/0	0/0	0/0	0/0	0/0	0/0	0/0	0/0	0/0	0/0	0/0	0/0	0/0	1/1	0/1	0/1	1/1	0/1	0/1	1/1	0/1	1/1	1/1	0/1	0/1	0/1	0/1	0/1	0/1
ClG42_10g0014800(dist=8092),ClG42_10g0014900(dist=10424)	1790994	2.12669e-07	TAA	T	intergenic	1/1	0/0	0/0	0/0	0/0	0/0	0/0	0/0	0/1	0/0	0/0	0/0	0/0	0/0	0/0	0/0	0/0	0/0	0/0	0/0	0/0	0/0	0/0	0/0	0/0	0/0	0/0	0/0	1/1	0/1	0/1	1/1	0/1	0/1	1/1	0/1	1/1	1/1	0/1	0/1	0/1	0/1	0/1	0/1
ClG42_10g0014800(dist=8596),ClG42_10g0014900(dist=9921)	1791499	2.88121e-07	T	C	intergenic	1/1	0/0	0/0	0/0	0/0	0/0	0/0	0/0	0/1	0/0	0/0	0/0	0/0	0/0	0/0	0/0	0/0	0/0	0/0	0/0	0/0	0/0	0/0	0/0	0/0	0/0	0/0	0/0	1/1	0/1	0/1	1/1	0/1	0/1	1/1	0/1	1/1	1/1	0/1	0/1	0/1	0/1	0/1	0/1
ClG42_10g0014800(dist=9073),ClG42_10g0014900(dist=9444)	1791976	2.88121e-07	T	C	intergenic	1/1	0/0	0/0	0/0	0/0	0/0	0/0	0/0	0/1	0/0	0/0	0/0	0/0	0/0	0/0	0/0	0/0	0/0	0/0	0/0	0/0	0/0	0/0	0/0	0/0	0/0	0/0	0/0	1/1	0/1	0/1	1/1	0/1	0/1	1/1	0/1	1/1	1/1	0/1	0/1	0/1	0/1	0/1	0/1
ClG42_10g0014800(dist=9860),ClG42_10g0014900(dist=8657)	1792762	1.11997e-06	AT	A	intergenic	1/1	0/0	0/0	0/0	0/0	0/0	0/0	0/0	0/1	0/0	0/0	0/0	0/0	0/0	0/0	0/0	0/0	0/0	0/0	0/0	0/0	0/0	0/0	0/0	0/0	0/0	0/0	0/0	1/1	0/1	0/1	1/1	0/1	0/1	1/1	0/1	1/1	1/1	0/1	0/1	0/1	0/1	0/1	0/1
ClG42_10g0014800(dist=9985),ClG42_10g0014900(dist=8532)	1792888	7.73634e-07	T	G	intergenic	1/1	0/0	0/0	0/0	0/0	0/0	0/0	0/0	0/0	0/0	0/0	0/1	0/0	0/0	0/0	0/0	0/0	0/0	0/0	0/0	0/0	0/0	0/0	0/0	0/0	0/0	0/0	0/0	1/1	0/1	0/1	1/1	0/1	0/1	1/1	0/1	1/1	1/1	0/1	0/1	0/0	0/1	0/1	0/1
ClG42_10g0014800(dist=12099),ClG42_10g0014900(dist=6418)	1795002	8.37759e-07	C	G	intergenic	1/1	0/0	0/0	0/0	0/0	0/0	0/0	0/0	0/1	0/0	0/0	0/1	0/0	0/0	0/0	0/0	0/0	0/0	0/0	0/0	0/0	0/0	0/0	0/0	0/0	0/0	0/0	0/0	1/1	0/1	0/1	1/1	0/1	0/1	1/1	0/1	1/1	1/1	0/1	0/1	0/1	0/1	0/1	0/1
ClG42_10g0014800(dist=12434),ClG42_10g0014900(dist=6081)	1795336	5.45094e-06	GGGC	G	intergenic	1/1	0/0	0/0	0/0	0/0	0/0	0/0	0/0	0/1	0/0	0/0	0/0	0/0	0/0	0/0	0/0	0/0	0/0	0/0	0/0	0/0	0/0	0/0	0/0	0/0	0/0	0/0	0/0	1/1	0/1	0/1	1/1	0/1	0/1	1/1	0/1	1/1	1/1	0/1	0/1	0/1	0/1	0/0	0/1
ClG42_10g0014800(dist=14338),ClG42_10g0014900(dist=4179)	1797241	9.42771e-06	C	T	intergenic	1/1	0/0	0/0	0/0	0/0	0/0	0/0	0/0	0/1	0/0	0/0	0/0	0/0	0/0	0/0	0/0	0/0	0/0	0/1	0/0	0/0	0/0	0/0	0/0	0/0	0/0	0/0	0/0	1/1	0/1	0/1	1/1	0/1	0/1	./.	0/0	1/1	1/1	0/1	0/1	0/0	0/1	0/1	0/1
ClG42_10g0014800(dist=16725),ClG42_10g0014900(dist=1792)	1799628	2.88121e-07	A	G	intergenic	1/1	0/0	0/0	0/0	0/0	0/0	0/0	0/0	0/1	0/0	0/0	0/0	0/0	0/0	0/0	0/0	0/0	0/0	0/0	0/0	0/0	0/0	0/0	0/0	0/0	0/0	0/0	0/0	1/1	0/1	0/1	1/1	0/1	0/1	1/1	0/1	1/1	1/1	0/1	0/1	0/1	0/1	0/1	0/1
ClG42_10g0014800(dist=16752),ClG42_10g0014900(dist=1765)	1799655	2.88121e-07	A	G	intergenic	1/1	0/0	0/0	0/0	0/0	0/0	0/0	0/0	0/1	0/0	0/0	0/0	0/0	0/0	0/0	0/0	0/0	0/0	0/0	0/0	0/0	0/0	0/0	0/0	0/0	0/0	0/0	0/0	1/1	0/1	0/1	1/1	0/1	0/1	1/1	0/1	1/1	1/1	0/1	0/1	0/1	0/1	0/1	0/1
ClG42_10g0014800(dist=16889),ClG42_10g0014900(dist=1628)	1799792	2.88121e-07	G	A	intergenic	1/1	0/0	0/0	0/0	0/0	0/0	0/0	0/0	0/1	0/0	0/0	0/0	0/0	0/0	0/0	0/0	0/0	0/0	0/0	0/0	0/0	0/0	0/0	0/0	0/0	0/0	0/0	0/0	1/1	0/1	0/1	1/1	0/1	0/1	1/1	0/1	1/1	1/1	0/1	0/1	0/1	0/1	0/1	0/1
ClG42_10g0014800(dist=17027),ClG42_10g0014900(dist=1490)	1799930	3.28693e-06	C	T	intergenic	1/1	0/0	0/0	0/0	0/0	0/0	0/0	0/0	0/1	0/0	0/0	0/0	0/0	0/0	0/0	0/0	0/0	0/0	0/0	0/0	0/0	0/0	0/0	0/0	0/0	0/0	0/0	0/0	1/1	0/1	0/1	1/1	0/1	0/0	1/1	0/1	1/1	1/1	0/1	0/1	0/1	0/1	0/1	0/1
ClG42_10g0014900(dist=711)	1800709	2.88121e-07	T	A	downstream	1/1	0/0	0/0	0/0	0/0	0/0	0/0	0/0	0/1	0/0	0/0	0/0	0/0	0/0	0/0	0/0	0/0	0/0	0/0	0/0	0/0	0/0	0/0	0/0	0/0	0/0	0/0	0/0	1/1	0/1	0/1	1/1	0/1	0/1	1/1	0/1	1/1	1/1	0/1	0/1	0/1	0/1	0/1	0/1
ClG42_10g0014900(dist=13342),ClG42_10g0015000(dist=13580)	1816693	9.72535e-07	T	A	intergenic	1/1	0/0	0/0	0/0	0/0	0/0	0/0	0/0	0/1	0/0	0/0	0/1	0/0	0/0	0/0	0/0	0/0	0/0	0/0	0/0	0/0	0/0	0/0	0/0	0/0	0/0	0/0	0/0	1/1	0/1	0/1	1/1	0/1	0/1	0/1	0/1	1/1	1/1	0/1	0/1	0/1	0/1	0/1	0/1
ClG42_10g0014900(dist=19483),ClG42_10g0015000(dist=7439)	1822834	9.72535e-07	A	G	intergenic	1/1	0/0	0/0	0/0	0/0	0/0	0/0	0/0	0/1	0/0	0/0	0/1	0/0	0/0	0/0	0/0	0/0	0/0	0/0	0/0	0/0	0/0	0/0	0/0	0/0	0/0	0/0	0/0	1/1	0/1	0/1	1/1	0/1	0/1	0/1	0/1	1/1	1/1	0/1	0/1	0/1	0/1	0/1	0/1
ClG42_10g0015400(dist=1444),ClG42_10g0015500(dist=4992)	1885145	2.88121e-07	G	A	intergenic	1/1	0/0	0/0	0/0	0/0	0/0	0/0	0/0	0/1	0/0	0/0	0/0	0/0	0/0	0/0	0/0	0/0	0/0	0/0	0/0	0/0	0/0	0/0	0/0	0/0	0/0	0/0	0/0	1/1	0/1	0/1	1/1	0/1	0/1	1/1	0/1	1/1	1/1	0/1	0/1	0/1	0/1	0/1	0/1
ClG42_10g0017400(dist=14252),ClG42_10g0017500(dist=29894)	2047388	4.75378e-08	A	G	intergenic	1/1	0/0	0/0	0/0	0/0	0/0	0/0	0/0	0/0	0/0	0/0	0/0	0/0	0/0	0/0	0/0	0/0	0/0	0/0	0/0	0/0	0/0	0/0	0/0	0/0	0/0	0/0	0/0	1/1	0/1	0/1	1/1	0/1	0/1	1/1	0/1	1/1	1/1	0/1	0/1	0/1	0/1	0/1	0/1
ClG42_10g0017400(dist=14706),ClG42_10g0017500(dist=29440)	2047842	4.75378e-08	C	T	intergenic	1/1	0/0	0/0	0/0	0/0	0/0	0/0	0/0	0/0	0/0	0/0	0/0	0/0	0/0	0/0	0/0	0/0	0/0	0/0	0/0	0/0	0/0	0/0	0/0	0/0	0/0	0/0	0/0	1/1	0/1	0/1	1/1	0/1	0/1	1/1	0/1	1/1	1/1	0/1	0/1	0/1	0/1	0/1	0/1
ClG42_10g0017400(dist=14981),ClG42_10g0017500(dist=29165)	2048117	4.75378e-08	T	A	intergenic	1/1	0/0	0/0	0/0	0/0	0/0	0/0	0/0	0/0	0/0	0/0	0/0	0/0	0/0	0/0	0/0	0/0	0/0	0/0	0/0	0/0	0/0	0/0	0/0	0/0	0/0	0/0	0/0	1/1	0/1	0/1	1/1	0/1	0/1	1/1	0/1	1/1	1/1	0/1	0/1	0/1	0/1	0/1	0/1
ClG42_10g0017400(dist=15326),ClG42_10g0017500(dist=28820)	2048462	1.39179e-07	T	C	intergenic	1/1	0/0	0/0	0/0	0/0	0/0	0/0	0/0	0/0	0/0	0/0	0/1	0/0	0/0	0/0	0/0	0/0	0/0	0/0	0/0	0/0	0/0	0/0	0/0	0/0	0/0	0/0	0/0	1/1	0/1	0/1	1/1	0/1	0/1	1/1	0/1	1/1	1/1	0/1	0/1	0/1	0/1	0/1	0/1
ClG42_10g0017400(dist=15419),ClG42_10g0017500(dist=28727)	2048555	5.26854e-08	A	C	intergenic	1/1	0/0	0/0	0/0	0/0	0/0	0/0	0/0	0/0	0/0	0/0	0/0	0/0	0/0	0/0	0/0	0/0	0/0	0/0	0/0	0/0	0/0	0/0	0/0	0/0	0/0	0/0	0/0	1/1	0/1	0/1	1/1	0/1	0/1	0/1	0/1	1/1	1/1	0/1	0/1	0/1	0/1	0/1	0/1
ClG42_10g0017400(dist=15501),ClG42_10g0017500(dist=28630)	2048636	1.66493e-08	AGGAGGCTTCAAAATTT	A	intergenic	1/1	0/0	0/0	0/0	0/0	0/0	0/0	0/0	0/0	0/0	0/0	0/0	0/0	0/0	0/0	0/0	0/0	0/0	0/0	0/0	0/0	0/0	0/0	0/0	0/0	0/0	0/0	0/0	1/1	0/1	0/1	1/1	0/1	0/1	0/1	0/1	1/1	1/1	0/1	0/1	0/1	0/1	0/1	0/1
ClG42_10g0017400(dist=15621),ClG42_10g0017500(dist=28525)	2048757	4.75378e-08	T	C	intergenic	1/1	0/0	0/0	0/0	0/0	0/0	0/0	0/0	0/0	0/0	0/0	0/0	0/0	0/0	0/0	0/0	0/0	0/0	0/0	0/0	0/0	0/0	0/0	0/0	0/0	0/0	0/0	0/0	1/1	0/1	0/1	1/1	0/1	0/1	1/1	0/1	1/1	1/1	0/1	0/1	0/1	0/1	0/1	0/1
ClG42_10g0017400(dist=15916),ClG42_10g0017500(dist=28230)	2049052	5.26854e-08	G	A	intergenic	1/1	0/0	0/0	0/0	0/0	0/0	0/0	0/0	0/0	0/0	0/0	0/0	0/0	0/0	0/0	0/0	0/0	0/0	0/0	0/0	0/0	0/0	0/0	0/0	0/0	0/0	0/0	0/0	1/1	0/1	0/1	1/1	0/1	0/1	0/1	0/1	1/1	1/1	0/1	0/1	0/1	0/1	0/1	0/1
ClG42_10g0017400(dist=15949),ClG42_10g0017500(dist=28197)	2049085	5.26854e-08	A	G	intergenic	1/1	0/0	0/0	0/0	0/0	0/0	0/0	0/0	0/0	0/0	0/0	0/0	0/0	0/0	0/0	0/0	0/0	0/0	0/0	0/0	0/0	0/0	0/0	0/0	0/0	0/0	0/0	0/0	1/1	0/1	0/1	1/1	0/1	0/1	0/1	0/1	1/1	1/1	0/1	0/1	0/1	0/1	0/1	0/1
ClG42_10g0017400(dist=15970),ClG42_10g0017500(dist=28176)	2049106	4.75378e-08	C	T	intergenic	1/1	0/0	0/0	0/0	0/0	0/0	0/0	0/0	0/0	0/0	0/0	0/0	0/0	0/0	0/0	0/0	0/0	0/0	0/0	0/0	0/0	0/0	0/0	0/0	0/0	0/0	0/0	0/0	1/1	0/1	0/1	1/1	0/1	0/1	1/1	0/1	1/1	1/1	0/1	0/1	0/1	0/1	0/1	0/1
ClG42_10g0017400(dist=16884),ClG42_10g0017500(dist=27262)	2050020	1.39179e-07	T	C	intergenic	1/1	0/0	0/0	0/0	0/0	0/0	0/0	0/0	0/0	0/0	0/0	0/1	0/0	0/0	0/0	0/0	0/0	0/0	0/0	0/0	0/0	0/0	0/0	0/0	0/0	0/0	0/0	0/0	1/1	0/1	0/1	1/1	0/1	0/1	1/1	0/1	1/1	1/1	0/1	0/1	0/1	0/1	0/1	0/1
ClG42_10g0017400(dist=17209),ClG42_10g0017500(dist=26937)	2050345	4.75378e-08	C	G	intergenic	1/1	0/0	0/0	0/0	0/0	0/0	0/0	0/0	0/0	0/0	0/0	0/0	0/0	0/0	0/0	0/0	0/0	0/0	0/0	0/0	0/0	0/0	0/0	0/0	0/0	0/0	0/0	0/0	1/1	0/1	0/1	1/1	0/1	0/1	1/1	0/1	1/1	1/1	0/1	0/1	0/1	0/1	0/1	0/1
ClG42_10g0017400(dist=17280),ClG42_10g0017500(dist=26866)	2050416	4.75378e-08	C	T	intergenic	1/1	0/0	0/0	0/0	0/0	0/0	0/0	0/0	0/0	0/0	0/0	0/0	0/0	0/0	0/0	0/0	0/0	0/0	0/0	0/0	0/0	0/0	0/0	0/0	0/0	0/0	0/0	0/0	1/1	0/1	0/1	1/1	0/1	0/1	1/1	0/1	1/1	1/1	0/1	0/1	0/1	0/1	0/1	0/1
ClG42_10g0017400(dist=17570),ClG42_10g0017500(dist=26576)	2050706	5.26854e-08	A	C	intergenic	1/1	0/0	0/0	0/0	0/0	0/0	0/0	0/0	0/0	0/0	0/0	0/0	0/0	0/0	0/0	0/0	0/0	0/0	0/0	0/0	0/0	0/0	0/0	0/0	0/0	0/0	0/0	0/0	1/1	0/1	0/1	1/1	0/1	0/1	0/1	0/1	1/1	1/1	0/1	0/1	0/1	0/1	0/1	0/1
ClG42_10g0017400(dist=17986),ClG42_10g0017500(dist=26160)	2051122	4.75378e-08	C	T	intergenic	1/1	0/0	0/0	0/0	0/0	0/0	0/0	0/0	0/0	0/0	0/0	0/0	0/0	0/0	0/0	0/0	0/0	0/0	0/0	0/0	0/0	0/0	0/0	0/0	0/0	0/0	0/0	0/0	1/1	0/1	0/1	1/1	0/1	0/1	1/1	0/1	1/1	1/1	0/1	0/1	0/1	0/1	0/1	0/1
ClG42_10g0017400(dist=18456),ClG42_10g0017500(dist=25690)	2051592	4.75378e-08	G	A	intergenic	1/1	0/0	0/0	0/0	0/0	0/0	0/0	0/0	0/0	0/0	0/0	0/0	0/0	0/0	0/0	0/0	0/0	0/0	0/0	0/0	0/0	0/0	0/0	0/0	0/0	0/0	0/0	0/0	1/1	0/1	0/1	1/1	0/1	0/1	1/1	0/1	1/1	1/1	0/1	0/1	0/1	0/1	0/1	0/1
ClG42_10g0017400(dist=19630),ClG42_10g0017500(dist=24516)	2052766	4.75378e-08	G	A	intergenic	1/1	0/0	0/0	0/0	0/0	0/0	0/0	0/0	0/0	0/0	0/0	0/0	0/0	0/0	0/0	0/0	0/0	0/0	0/0	0/0	0/0	0/0	0/0	0/0	0/0	0/0	0/0	0/0	1/1	0/1	0/1	1/1	0/1	0/1	1/1	0/1	1/1	1/1	0/1	0/1	0/1	0/1	0/1	0/1
ClG42_10g0017400(dist=21067),ClG42_10g0017500(dist=23079)	2054203	1.31522e-07	T	A	intergenic	1/1	0/0	0/0	0/0	0/0	0/0	0/0	0/0	0/0	0/0	0/0	0/0	0/0	0/0	0/0	0/0	0/0	0/0	0/0	0/0	0/0	0/0	0/0	0/0	0/0	0/0	0/0	0/0	1/1	0/1	0/1	1/1	0/1	0/1	1/1	0/1	1/1	1/1	0/1	0/1	0/1	0/1	0/1	0/1
ClG42_10g0017400(dist=21342),ClG42_10g0017500(dist=22804)	2054477	6.12766e-08	AC	A	intergenic	1/1	0/0	0/0	0/0	0/0	0/0	0/0	0/0	0/0	0/0	0/0	0/0	0/0	0/0	0/0	0/0	0/0	0/0	0/0	0/0	0/0	0/0	0/0	0/0	0/0	0/0	0/0	0/0	1/1	0/1	0/1	1/1	0/1	0/1	1/1	0/1	1/1	1/1	0/1	0/1	0/1	0/0	0/1	0/1
ClG42_10g0017400(dist=21475),ClG42_10g0017500(dist=22671)	2054611	4.75378e-08	C	T	intergenic	1/1	0/0	0/0	0/0	0/0	0/0	0/0	0/0	0/0	0/0	0/0	0/0	0/0	0/0	0/0	0/0	0/0	0/0	0/0	0/0	0/0	0/0	0/0	0/0	0/0	0/0	0/0	0/0	1/1	0/1	0/1	1/1	0/1	0/1	1/1	0/1	1/1	1/1	0/1	0/1	0/1	0/1	0/1	0/1
ClG42_10g0017400(dist=22073),ClG42_10g0017500(dist=22073)	2055209	1.39179e-07	A	G	intergenic	1/1	0/0	0/0	0/0	0/0	0/0	0/0	0/0	0/0	0/0	0/0	0/1	0/0	0/0	0/0	0/0	0/0	0/0	0/0	0/0	0/0	0/0	0/0	0/0	0/0	0/0	0/0	0/0	1/1	0/1	0/1	1/1	0/1	0/1	1/1	0/1	1/1	1/1	0/1	0/1	0/1	0/1	0/1	0/1
ClG42_10g0017400(dist=22097),ClG42_10g0017500(dist=22049)	2055233	1.52562e-07	T	C	intergenic	1/1	0/0	0/0	0/0	0/0	0/0	0/0	0/0	0/0	0/0	0/0	0/1	0/0	0/0	0/0	0/0	0/0	0/0	0/0	0/0	0/0	0/0	0/0	0/0	0/0	0/0	0/0	0/0	1/1	0/1	0/1	1/1	0/1	0/1	0/1	0/1	1/1	1/1	0/1	0/1	0/1	0/1	0/1	0/1
ClG42_10g0017400(dist=22245),ClG42_10g0017500(dist=21901)	2055381	1.00697e-07	G	T	intergenic	1/1	0/0	0/0	0/0	0/0	0/0	0/0	0/0	0/0	0/0	0/0	0/0	0/0	0/0	0/0	0/0	0/0	0/0	0/0	0/0	0/0	0/0	0/0	0/0	0/0	0/0	0/0	0/0	1/1	0/1	0/0	1/1	0/1	0/1	1/1	0/1	1/1	1/1	0/1	0/1	0/1	0/1	0/1	0/1
ClG42_10g0017400(dist=22397),ClG42_10g0017500(dist=21749)	2055532	3.1989e-06	CT	C	intergenic	1/1	0/0	0/0	0/0	0/0	0/0	0/0	0/0	0/0	0/0	0/0	0/0	0/0	0/0	0/0	0/0	0/0	0/0	0/0	0/0	0/0	0/0	0/0	0/0	0/0	0/0	0/0	0/0	1/1	0/1	./.	./.	0/0	0/0	./.	0/1	1/1	1/1	0/1	0/1	0/1	0/0	0/0	0/1
ClG42_10g0017400(dist=22513),ClG42_10g0017500(dist=21622)	2055648	1.12652e-07	TGAGCGAGAGCGA	T	intergenic	1/1	0/0	0/0	0/0	0/0	0/0	0/0	0/0	0/0	0/0	0/0	0/0	0/0	0/0	0/0	0/0	0/0	0/0	0/0	0/0	0/0	0/0	0/0	0/0	0/0	0/0	0/0	0/0	1/1	0/1	0/1	1/1	0/1	0/1	1/1	0/1	1/1	1/1	0/1	0/1	0/1	0/1	0/0	0/1
ClG42_10g0017400(dist=22639),ClG42_10g0017500(dist=21496)	2055774	6.87779e-08	GTCTCGCTCTTGC	G	intergenic	1/1	0/0	0/0	0/0	0/0	0/0	0/0	0/0	0/0	0/0	0/0	0/0	0/0	0/0	0/0	0/0	0/0	0/0	0/0	0/0	0/0	0/0	0/0	0/0	0/0	0/0	0/0	0/0	1/1	0/1	0/1	1/1	0/1	0/1	1/1	0/1	1/1	1/1	0/1	0/1	0/1	0/0	0/1	0/1
ClG42_10g0017400(dist=22718),ClG42_10g0017500(dist=21428)	2055854	1.73121e-07	G	A	intergenic	1/1	0/0	0/0	0/0	0/0	0/0	0/0	0/0	0/0	0/0	0/0	0/0	0/0	0/0	0/0	0/0	0/0	0/0	0/0	0/0	0/0	0/0	0/0	0/0	0/0	0/0	0/0	0/0	1/1	0/1	0/1	1/1	0/1	0/0	1/1	0/1	1/1	1/1	0/1	0/1	0/1	0/0	0/1	0/1
ClG42_10g0017400(dist=22784),ClG42_10g0017500(dist=21362)	2055920	2.87539e-07	G	A	intergenic	1/1	0/0	0/0	0/0	0/0	0/0	0/0	0/0	0/0	0/0	0/0	0/0	0/0	0/0	0/0	0/0	0/0	0/0	0/0	0/0	0/0	0/0	0/0	0/0	0/0	0/0	0/0	0/0	1/1	0/1	0/1	1/1	0/1	0/0	1/1	0/1	1/1	1/1	0/1	0/1	0/1	0/1	0/1	0/1
ClG42_10g0017400(dist=23059),ClG42_10g0017500(dist=21087)	2056195	4.75378e-08	G	A	intergenic	1/1	0/0	0/0	0/0	0/0	0/0	0/0	0/0	0/0	0/0	0/0	0/0	0/0	0/0	0/0	0/0	0/0	0/0	0/0	0/0	0/0	0/0	0/0	0/0	0/0	0/0	0/0	0/0	1/1	0/1	0/1	1/1	0/1	0/1	1/1	0/1	1/1	1/1	0/1	0/1	0/1	0/1	0/1	0/1
ClG42_10g0017400(dist=23565),ClG42_10g0017500(dist=20581)	2056701	5.26854e-08	A	T	intergenic	1/1	0/0	0/0	0/0	0/0	0/0	0/0	0/0	0/0	0/0	0/0	0/0	0/0	0/0	0/0	0/0	0/0	0/0	0/0	0/0	0/0	0/0	0/0	0/0	0/0	0/0	0/0	0/0	1/1	0/1	0/1	1/1	0/1	0/1	0/1	0/1	1/1	1/1	0/1	0/1	0/1	0/1	0/1	0/1
ClG42_10g0017400(dist=23990),ClG42_10g0017500(dist=20156)	2057126	1.84658e-07	T	G	intergenic	1/1	0/0	0/0	0/0	0/0	0/0	0/0	0/0	0/0	0/0	0/0	0/1	0/0	0/0	0/0	0/0	0/0	0/0	0/0	0/0	0/0	0/0	0/0	0/0	0/0	0/0	0/0	0/0	1/1	0/1	0/1	1/1	0/1	0/1	1/1	0/1	1/1	1/1	0/1	0/1	0/1	0/1	0/1	0/1
ClG42_10g0017400(dist=24795),ClG42_10g0017500(dist=19351)	2057930	2.33506e-06	AT	A	intergenic	1/1	0/0	0/0	./.	0/0	0/0	0/0	0/0	0/0	0/0	0/0	0/0	0/0	0/0	0/0	0/0	0/0	0/0	0/0	0/0	0/0	0/0	0/0	0/0	0/0	0/0	0/0	0/0	1/1	0/1	1/1	1/1	0/1	0/0	1/1	0/1	1/1	1/1	0/1	0/1	0/0	0/1	0/1	0/1
ClG42_10g0017400(dist=24849),ClG42_10g0017500(dist=19297)	2057984	6.35159e-07	GT	G	intergenic	1/1	0/0	0/0	0/0	0/0	0/0	0/0	0/0	0/0	0/0	0/0	./.	0/0	0/0	0/0	0/0	0/0	0/0	0/0	0/0	0/0	0/0	0/0	0/0	0/0	0/0	0/0	0/0	1/1	0/1	0/1	1/1	0/1	0/1	1/1	0/1	1/1	1/1	0/1	./.	./.	0/1	0/1	0/1
ClG42_10g0017400(dist=24910),ClG42_10g0017500(dist=19236)	2058046	4.75378e-08	A	G	intergenic	1/1	0/0	0/0	0/0	0/0	0/0	0/0	0/0	0/0	0/0	0/0	0/0	0/0	0/0	0/0	0/0	0/0	0/0	0/0	0/0	0/0	0/0	0/0	0/0	0/0	0/0	0/0	0/0	1/1	0/1	0/1	1/1	0/1	0/1	1/1	0/1	1/1	1/1	0/1	0/1	0/1	0/1	0/1	0/1
ClG42_10g0017400(dist=25085),ClG42_10g0017500(dist=19061)	2058221	4.75378e-08	A	G	intergenic	1/1	0/0	0/0	0/0	0/0	0/0	0/0	0/0	0/0	0/0	0/0	0/0	0/0	0/0	0/0	0/0	0/0	0/0	0/0	0/0	0/0	0/0	0/0	0/0	0/0	0/0	0/0	0/0	1/1	0/1	0/1	1/1	0/1	0/1	1/1	0/1	1/1	1/1	0/1	0/1	0/1	0/1	0/1	0/1
ClG42_10g0017400(dist=25342),ClG42_10g0017500(dist=18804)	2058478	6.13658e-08	T	C	intergenic	1/1	0/0	0/0	0/0	0/0	0/0	0/0	0/0	0/0	0/0	0/0	0/0	0/0	0/0	0/0	0/0	0/0	0/0	0/0	0/0	0/0	0/0	0/0	0/0	0/0	0/0	0/0	0/0	1/1	0/1	0/1	1/1	0/1	0/1	1/1	0/1	1/1	0/1	0/1	0/1	0/1	0/1	0/1	0/1
ClG42_10g0017400(dist=25410),ClG42_10g0017500(dist=18734)	2058545	6.81557e-08	AAAG	A	intergenic	1/1	0/0	0/0	0/0	0/0	0/0	0/0	0/0	0/0	0/0	0/0	0/0	0/0	0/0	0/0	0/0	0/0	0/0	0/0	0/0	0/0	0/0	0/0	0/0	0/0	0/0	0/0	0/0	1/1	0/1	0/1	1/1	0/1	0/1	0/1	0/1	1/1	1/1	0/1	0/1	0/1	0/1	0/1	0/1
ClG42_10g0017400(dist=25481),ClG42_10g0017500(dist=18665)	2058616	3.0894e-07	TA	T	intergenic	1/1	0/0	0/0	0/0	0/0	0/0	0/0	0/0	0/0	0/0	0/0	0/0	0/0	0/0	0/0	0/0	0/0	0/0	0/0	0/0	0/0	0/0	0/0	0/0	0/0	0/0	0/0	0/0	1/1	0/1	0/1	1/1	0/1	0/1	0/1	0/1	1/1	1/1	0/1	0/1	0/1	0/1	0/1	0/1
ClG42_10g0017400(dist=26368),ClG42_10g0017500(dist=17778)	2059504	4.75378e-08	G	A	intergenic	1/1	0/0	0/0	0/0	0/0	0/0	0/0	0/0	0/0	0/0	0/0	0/0	0/0	0/0	0/0	0/0	0/0	0/0	0/0	0/0	0/0	0/0	0/0	0/0	0/0	0/0	0/0	0/0	1/1	0/1	0/1	1/1	0/1	0/1	1/1	0/1	1/1	1/1	0/1	0/1	0/1	0/1	0/1	0/1
ClG42_10g0017400(dist=26411),ClG42_10g0017500(dist=17735)	2059547	4.80583e-08	G	A	intergenic	1/1	0/0	0/0	0/0	0/0	0/0	0/0	0/0	0/0	0/0	0/0	0/0	0/0	0/0	0/0	0/0	0/0	0/0	0/0	0/0	0/0	0/0	0/0	0/0	0/0	0/0	0/0	0/0	1/1	0/1	0/1	1/1	0/1	0/1	1/1	0/1	1/1	1/1	0/1	0/1	0/1	0/1	0/1	0/1
ClG42_10g0017400(dist=26469),ClG42_10g0017500(dist=17677)	2059605	1.39179e-07	G	T	intergenic	1/1	0/0	0/0	0/0	0/0	0/0	0/0	0/0	0/0	0/0	0/0	0/1	0/0	0/0	0/0	0/0	0/0	0/0	0/0	0/0	0/0	0/0	0/0	0/0	0/0	0/0	0/0	0/0	1/1	0/1	0/1	1/1	0/1	0/1	1/1	0/1	1/1	1/1	0/1	0/1	0/1	0/1	0/1	0/1
ClG42_10g0017400(dist=26479),ClG42_10g0017500(dist=17667)	2059614	6.46394e-08	TA	T	intergenic	1/1	0/0	0/0	0/0	0/0	0/0	0/0	0/0	0/0	0/0	0/0	0/1	0/0	0/0	0/0	0/0	0/0	0/0	0/0	0/0	0/0	0/0	0/0	0/0	0/0	0/0	0/0	0/0	1/1	0/1	0/1	1/1	0/1	0/1	1/1	0/1	1/1	1/1	0/1	0/1	0/1	0/1	0/1	0/1
ClG42_10g0017400(dist=26554),ClG42_10g0017500(dist=17592)	2059690	1.39179e-07	G	T	intergenic	1/1	0/0	0/0	0/0	0/0	0/0	0/0	0/0	0/0	0/0	0/0	0/1	0/0	0/0	0/0	0/0	0/0	0/0	0/0	0/0	0/0	0/0	0/0	0/0	0/0	0/0	0/0	0/0	1/1	0/1	0/1	1/1	0/1	0/1	1/1	0/1	1/1	1/1	0/1	0/1	0/1	0/1	0/1	0/1
ClG42_10g0017400(dist=26555),ClG42_10g0017500(dist=17591)	2059691	1.39179e-07	G	A	intergenic	1/1	0/0	0/0	0/0	0/0	0/0	0/0	0/0	0/0	0/0	0/0	0/1	0/0	0/0	0/0	0/0	0/0	0/0	0/0	0/0	0/0	0/0	0/0	0/0	0/0	0/0	0/0	0/0	1/1	0/1	0/1	1/1	0/1	0/1	1/1	0/1	1/1	1/1	0/1	0/1	0/1	0/1	0/1	0/1
ClG42_10g0017400(dist=26769),ClG42_10g0017500(dist=17375)	2059904	5.42098e-09	TCTC	T	intergenic	1/1	0/0	0/0	0/0	0/0	0/0	0/0	0/0	0/0	0/0	0/0	0/0	0/0	0/0	0/0	0/0	0/0	0/0	0/0	0/0	0/0	0/0	0/0	0/0	0/0	0/0	0/0	0/0	1/1	0/1	0/1	0/1	0/1	0/1	0/1	0/1	1/1	1/1	0/1	0/1	0/1	0/1	0/1	0/1
ClG42_10g0017400(dist=26981),ClG42_10g0017500(dist=17165)	2060117	1.25813e-07	A	T	intergenic	1/1	0/0	0/0	0/0	0/0	0/0	0/0	0/0	0/0	0/0	0/0	0/0	0/0	0/0	0/0	0/0	0/0	0/0	0/0	0/0	0/0	0/0	0/0	0/0	0/0	0/0	0/0	0/0	1/1	0/1	0/1	1/1	0/1	0/1	1/1	0/1	1/1	1/1	0/1	0/1	0/0	0/1	0/1	0/1
ClG42_10g0017400(dist=27111),ClG42_10g0017500(dist=17032)	2060246	1.68156e-08	GAAAA	G,GAAA	intergenic	1/1	0/0	0/2	0/2	0/0	0/2	0/0	0/0	0/2	0/2	0/0	0/2	0/0	0/0	0/2	0/2	0/0	0/0	0/0	0/0	0/0	0/0	0/0	0/0	0/0	0/0	0/2	0/0	1/1	0/1	0/1	1/1	0/1	0/1	1/1	0/1	1/1	1/1	0/1	0/1	0/1	0/1	0/1	0/1
ClG42_10g0017400(dist=27388),ClG42_10g0017500(dist=16758)	2060524	4.75378e-08	T	C	intergenic	1/1	0/0	0/0	0/0	0/0	0/0	0/0	0/0	0/0	0/0	0/0	0/0	0/0	0/0	0/0	0/0	0/0	0/0	0/0	0/0	0/0	0/0	0/0	0/0	0/0	0/0	0/0	0/0	1/1	0/1	0/1	1/1	0/1	0/1	1/1	0/1	1/1	1/1	0/1	0/1	0/1	0/1	0/1	0/1
ClG42_10g0017400(dist=27438),ClG42_10g0017500(dist=16693)	2060573	2.8045e-08	TAAAAAAAAAAAAAAAA	TAAAAAAAAAAAAAAA,TA,T	intergenic	2/2	0/0	0/0	1/1	0/1	0/1	0/1	1/1	1/1	1/1	1/1	0/1	0/1	1/1	0/1	0/1	1/1	0/1	1/1	1/1	0/1	1/1	0/1	1/1	1/1	0/1	1/1	1/1	2/3	1/3	1/3	2/3	1/3	2/3	3/3	1/3	2/3	3/3	0/3	1/3	1/3	0/2	0/3	1/3
ClG42_10g0017400(dist=27513),ClG42_10g0017500(dist=16633)	2060648	5.88704e-08	GT	G	intergenic	1/1	0/0	0/0	0/0	0/0	0/0	0/0	0/0	0/0	0/0	0/0	0/0	0/0	0/0	0/0	0/0	0/0	0/0	0/0	0/0	0/0	0/1	0/0	0/0	0/0	0/0	0/0	0/0	1/1	0/1	0/1	0/1	0/1	0/1	0/1	0/1	1/1	1/1	0/1	0/1	0/1	0/1	0/1	0/1
ClG42_10g0017400(dist=27726),ClG42_10g0017500(dist=16420)	2060862	3.37975e-07	G	A	intergenic	1/1	0/0	0/0	0/0	0/0	0/0	0/0	0/0	0/0	0/0	0/0	0/1	0/0	0/0	0/0	0/0	0/0	0/0	0/0	0/0	0/0	0/0	0/0	0/0	0/0	0/0	0/0	0/0	1/1	0/1	0/1	1/1	0/1	0/0	1/1	0/1	1/1	1/1	0/1	0/1	0/1	0/1	0/1	0/1
ClG42_10g0017400(dist=27776),ClG42_10g0017500(dist=16370)	2060912	1.39179e-07	G	T	intergenic	1/1	0/0	0/0	0/0	0/0	0/0	0/0	0/0	0/0	0/0	0/0	0/1	0/0	0/0	0/0	0/0	0/0	0/0	0/0	0/0	0/0	0/0	0/0	0/0	0/0	0/0	0/0	0/0	1/1	0/1	0/1	1/1	0/1	0/1	1/1	0/1	1/1	1/1	0/1	0/1	0/1	0/1	0/1	0/1
ClG42_10g0017400(dist=27995),ClG42_10g0017500(dist=16151)	2061131	4.75378e-08	G	A	intergenic	1/1	0/0	0/0	0/0	0/0	0/0	0/0	0/0	0/0	0/0	0/0	0/0	0/0	0/0	0/0	0/0	0/0	0/0	0/0	0/0	0/0	0/0	0/0	0/0	0/0	0/0	0/0	0/0	1/1	0/1	0/1	1/1	0/1	0/1	1/1	0/1	1/1	1/1	0/1	0/1	0/1	0/1	0/1	0/1
ClG42_10g0017400(dist=28130),ClG42_10g0017500(dist=16016)	2061266	1.04723e-07	G	A	intergenic	1/1	0/0	0/0	0/0	0/0	0/0	0/0	0/0	0/0	0/0	0/0	0/0	0/0	0/0	0/0	0/0	0/0	0/0	0/0	0/0	0/0	0/0	0/0	0/0	0/0	0/0	0/0	0/0	1/1	0/1	0/1	1/1	0/1	0/1	1/1	0/1	1/1	1/1	0/1	0/1	0/1	0/1	0/1	0/1
ClG42_10g0017400(dist=28404),ClG42_10g0017500(dist=15742)	2061540	4.75378e-08	G	T	intergenic	1/1	0/0	0/0	0/0	0/0	0/0	0/0	0/0	0/0	0/0	0/0	0/0	0/0	0/0	0/0	0/0	0/0	0/0	0/0	0/0	0/0	0/0	0/0	0/0	0/0	0/0	0/0	0/0	1/1	0/1	0/1	1/1	0/1	0/1	1/1	0/1	1/1	1/1	0/1	0/1	0/1	0/1	0/1	0/1
ClG42_10g0017400(dist=29562),ClG42_10g0017500(dist=14584)	2062698	1.39179e-07	C	A	intergenic	1/1	0/0	0/0	0/0	0/0	0/0	0/0	0/0	0/0	0/0	0/0	0/1	0/0	0/0	0/0	0/0	0/0	0/0	0/0	0/0	0/0	0/0	0/0	0/0	0/0	0/0	0/0	0/0	1/1	0/1	0/1	1/1	0/1	0/1	1/1	0/1	1/1	1/1	0/1	0/1	0/1	0/1	0/1	0/1
ClG42_10g0017400(dist=29822),ClG42_10g0017500(dist=14324)	2062958	4.75378e-08	A	T	intergenic	1/1	0/0	0/0	0/0	0/0	0/0	0/0	0/0	0/0	0/0	0/0	0/0	0/0	0/0	0/0	0/0	0/0	0/0	0/0	0/0	0/0	0/0	0/0	0/0	0/0	0/0	0/0	0/0	1/1	0/1	0/1	1/1	0/1	0/1	1/1	0/1	1/1	1/1	0/1	0/1	0/1	0/1	0/1	0/1
ClG42_10g0017400(dist=29998),ClG42_10g0017500(dist=14148)	2063134	4.75378e-08	T	G	intergenic	1/1	0/0	0/0	0/0	0/0	0/0	0/0	0/0	0/0	0/0	0/0	0/0	0/0	0/0	0/0	0/0	0/0	0/0	0/0	0/0	0/0	0/0	0/0	0/0	0/0	0/0	0/0	0/0	1/1	0/1	0/1	1/1	0/1	0/1	1/1	0/1	1/1	1/1	0/1	0/1	0/1	0/1	0/1	0/1
ClG42_10g0017400(dist=30681),ClG42_10g0017500(dist=13464)	2063816	1.68156e-08	AAC	A	intergenic	1/1	0/0	0/0	0/0	0/0	0/0	0/0	0/0	0/0	0/0	0/0	0/0	0/0	0/0	0/0	0/0	0/0	0/0	0/0	0/0	0/0	0/0	0/0	0/0	0/0	0/0	0/0	0/0	1/1	0/1	0/1	1/1	0/1	0/1	1/1	0/1	1/1	1/1	0/1	0/1	0/1	0/1	0/1	0/1
ClG42_10g0017400(dist=30836),ClG42_10g0017500(dist=13310)	2063972	7.79835e-08	T	C	intergenic	0/1	0/0	0/0	0/0	0/0	0/0	0/0	0/0	0/0	0/0	0/0	0/0	0/0	0/0	0/0	0/0	0/0	0/0	0/0	0/0	0/0	0/0	0/0	0/0	0/0	0/0	0/0	0/0	1/1	0/1	0/1	1/1	0/1	0/1	1/1	0/1	1/1	1/1	0/1	0/1	0/1	0/1	0/1	0/1
ClG42_10g0017400(dist=31409),ClG42_10g0017500(dist=12737)	2064545	1.52562e-07	T	A	intergenic	1/1	0/0	0/0	0/0	0/0	0/0	0/0	0/0	0/0	0/0	0/0	0/1	0/0	0/0	0/0	0/0	0/0	0/0	0/0	0/0	0/0	0/0	0/0	0/0	0/0	0/0	0/0	0/0	1/1	0/1	0/1	1/1	0/1	0/1	0/1	0/1	1/1	1/1	0/1	0/1	0/1	0/1	0/1	0/1
ClG42_10g0017400(dist=31435),ClG42_10g0017500(dist=12711)	2064571	1.39179e-07	T	A	intergenic	1/1	0/0	0/0	0/0	0/0	0/0	0/0	0/0	0/0	0/0	0/0	0/1	0/0	0/0	0/0	0/0	0/0	0/0	0/0	0/0	0/0	0/0	0/0	0/0	0/0	0/0	0/0	0/0	1/1	0/1	0/1	1/1	0/1	0/1	1/1	0/1	1/1	1/1	0/1	0/1	0/1	0/1	0/1	0/1
ClG42_10g0017400(dist=31455),ClG42_10g0017500(dist=12691)	2064591	1.52562e-07	T	C	intergenic	1/1	0/0	0/0	0/0	0/0	0/0	0/0	0/0	0/0	0/0	0/0	0/1	0/0	0/0	0/0	0/0	0/0	0/0	0/0	0/0	0/0	0/0	0/0	0/0	0/0	0/0	0/0	0/0	1/1	0/1	0/1	1/1	0/1	0/1	0/1	0/1	1/1	1/1	0/1	0/1	0/1	0/1	0/1	0/1
ClG42_10g0017400(dist=31974),ClG42_10g0017500(dist=12172)	2065110	4.75378e-08	T	C	intergenic	1/1	0/0	0/0	0/0	0/0	0/0	0/0	0/0	0/0	0/0	0/0	0/0	0/0	0/0	0/0	0/0	0/0	0/0	0/0	0/0	0/0	0/0	0/0	0/0	0/0	0/0	0/0	0/0	1/1	0/1	0/1	1/1	0/1	0/1	1/1	0/1	1/1	1/1	0/1	0/1	0/1	0/1	0/1	0/1
ClG42_10g0017400(dist=32049),ClG42_10g0017500(dist=12097)	2065185	4.75378e-08	G	C	intergenic	1/1	0/0	0/0	0/0	0/0	0/0	0/0	0/0	0/0	0/0	0/0	0/0	0/0	0/0	0/0	0/0	0/0	0/0	0/0	0/0	0/0	0/0	0/0	0/0	0/0	0/0	0/0	0/0	1/1	0/1	0/1	1/1	0/1	0/1	1/1	0/1	1/1	1/1	0/1	0/1	0/1	0/1	0/1	0/1
ClG42_10g0017400(dist=32117),ClG42_10g0017500(dist=12029)	2065253	1.39179e-07	C	T	intergenic	1/1	0/0	0/0	0/0	0/0	0/0	0/0	0/0	0/0	0/0	0/0	0/1	0/0	0/0	0/0	0/0	0/0	0/0	0/0	0/0	0/0	0/0	0/0	0/0	0/0	0/0	0/0	0/0	1/1	0/1	0/1	1/1	0/1	0/1	1/1	0/1	1/1	1/1	0/1	0/1	0/1	0/1	0/1	0/1
ClG42_10g0017400(dist=32435),ClG42_10g0017500(dist=11711)	2065571	4.75378e-08	C	T	intergenic	1/1	0/0	0/0	0/0	0/0	0/0	0/0	0/0	0/0	0/0	0/0	0/0	0/0	0/0	0/0	0/0	0/0	0/0	0/0	0/0	0/0	0/0	0/0	0/0	0/0	0/0	0/0	0/0	1/1	0/1	0/1	1/1	0/1	0/1	1/1	0/1	1/1	1/1	0/1	0/1	0/1	0/1	0/1	0/1
ClG42_10g0017400(dist=32971),ClG42_10g0017500(dist=11175)	2066107	4.75378e-08	T	C	intergenic	1/1	0/0	0/0	0/0	0/0	0/0	0/0	0/0	0/0	0/0	0/0	0/0	0/0	0/0	0/0	0/0	0/0	0/0	0/0	0/0	0/0	0/0	0/0	0/0	0/0	0/0	0/0	0/0	1/1	0/1	0/1	1/1	0/1	0/1	1/1	0/1	1/1	1/1	0/1	0/1	0/1	0/1	0/1	0/1
ClG42_10g0017400(dist=33291),ClG42_10g0017500(dist=10855)	2066427	4.75378e-08	G	A	intergenic	1/1	0/0	0/0	0/0	0/0	0/0	0/0	0/0	0/0	0/0	0/0	0/0	0/0	0/0	0/0	0/0	0/0	0/0	0/0	0/0	0/0	0/0	0/0	0/0	0/0	0/0	0/0	0/0	1/1	0/1	0/1	1/1	0/1	0/1	1/1	0/1	1/1	1/1	0/1	0/1	0/1	0/1	0/1	0/1
ClG42_10g0017400(dist=33393),ClG42_10g0017500(dist=10753)	2066529	4.75378e-08	T	G	intergenic	1/1	0/0	0/0	0/0	0/0	0/0	0/0	0/0	0/0	0/0	0/0	0/0	0/0	0/0	0/0	0/0	0/0	0/0	0/0	0/0	0/0	0/0	0/0	0/0	0/0	0/0	0/0	0/0	1/1	0/1	0/1	1/1	0/1	0/1	1/1	0/1	1/1	1/1	0/1	0/1	0/1	0/1	0/1	0/1
ClG42_10g0017400(dist=33587),ClG42_10g0017500(dist=10559)	2066723	4.75378e-08	T	C	intergenic	1/1	0/0	0/0	0/0	0/0	0/0	0/0	0/0	0/0	0/0	0/0	0/0	0/0	0/0	0/0	0/0	0/0	0/0	0/0	0/0	0/0	0/0	0/0	0/0	0/0	0/0	0/0	0/0	1/1	0/1	0/1	1/1	0/1	0/1	1/1	0/1	1/1	1/1	0/1	0/1	0/1	0/1	0/1	0/1
ClG42_10g0017400(dist=33615),ClG42_10g0017500(dist=10531)	2066751	4.75378e-08	A	G	intergenic	1/1	0/0	0/0	0/0	0/0	0/0	0/0	0/0	0/0	0/0	0/0	0/0	0/0	0/0	0/0	0/0	0/0	0/0	0/0	0/0	0/0	0/0	0/0	0/0	0/0	0/0	0/0	0/0	1/1	0/1	0/1	1/1	0/1	0/1	1/1	0/1	1/1	1/1	0/1	0/1	0/1	0/1	0/1	0/1
ClG42_10g0017400(dist=33936),ClG42_10g0017500(dist=10210)	2067072	1.39179e-07	G	C	intergenic	1/1	0/0	0/0	0/0	0/0	0/0	0/0	0/0	0/0	0/0	0/0	0/1	0/0	0/0	0/0	0/0	0/0	0/0	0/0	0/0	0/0	0/0	0/0	0/0	0/0	0/0	0/0	0/0	1/1	0/1	0/1	1/1	0/1	0/1	1/1	0/1	1/1	1/1	0/1	0/1	0/1	0/1	0/1	0/1
ClG42_10g0017400(dist=33946),ClG42_10g0017500(dist=10200)	2067082	1.39179e-07	C	T	intergenic	1/1	0/0	0/0	0/0	0/0	0/0	0/0	0/0	0/0	0/0	0/0	0/1	0/0	0/0	0/0	0/0	0/0	0/0	0/0	0/0	0/0	0/0	0/0	0/0	0/0	0/0	0/0	0/0	1/1	0/1	0/1	1/1	0/1	0/1	1/1	0/1	1/1	1/1	0/1	0/1	0/1	0/1	0/1	0/1
ClG42_10g0017400(dist=33963),ClG42_10g0017500(dist=10183)	2067098	7.09096e-08	CA	C	intergenic	1/1	0/0	0/0	0/0	0/0	0/0	0/0	0/0	0/0	0/0	0/0	0/1	0/0	0/0	0/0	0/0	0/0	0/0	0/0	0/0	0/0	0/0	0/0	0/0	0/0	0/0	0/0	0/0	1/1	0/1	0/1	1/1	0/1	0/1	1/1	0/1	1/1	1/1	0/1	0/1	0/1	0/1	0/1	0/1
ClG42_10g0017400(dist=33983),ClG42_10g0017500(dist=10163)	2067119	1.39179e-07	C	T	intergenic	1/1	0/0	0/0	0/0	0/0	0/0	0/0	0/0	0/0	0/0	0/0	0/1	0/0	0/0	0/0	0/0	0/0	0/0	0/0	0/0	0/0	0/0	0/0	0/0	0/0	0/0	0/0	0/0	1/1	0/1	0/1	1/1	0/1	0/1	1/1	0/1	1/1	1/1	0/1	0/1	0/1	0/1	0/1	0/1
ClG42_10g0017400(dist=34183),ClG42_10g0017500(dist=9963)	2067319	1.39179e-07	G	T	intergenic	1/1	0/0	0/0	0/0	0/0	0/0	0/0	0/0	0/0	0/0	0/0	0/1	0/0	0/0	0/0	0/0	0/0	0/0	0/0	0/0	0/0	0/0	0/0	0/0	0/0	0/0	0/0	0/0	1/1	0/1	0/1	1/1	0/1	0/1	1/1	0/1	1/1	1/1	0/1	0/1	0/1	0/1	0/1	0/1
ClG42_10g0017400(dist=34245),ClG42_10g0017500(dist=9901)	2067381	4.75378e-08	A	G	intergenic	1/1	0/0	0/0	0/0	0/0	0/0	0/0	0/0	0/0	0/0	0/0	0/0	0/0	0/0	0/0	0/0	0/0	0/0	0/0	0/0	0/0	0/0	0/0	0/0	0/0	0/0	0/0	0/0	1/1	0/1	0/1	1/1	0/1	0/1	1/1	0/1	1/1	1/1	0/1	0/1	0/1	0/1	0/1	0/1
ClG42_10g0017400(dist=34383),ClG42_10g0017500(dist=9763)	2067519	4.75378e-08	G	A	intergenic	1/1	0/0	0/0	0/0	0/0	0/0	0/0	0/0	0/0	0/0	0/0	0/0	0/0	0/0	0/0	0/0	0/0	0/0	0/0	0/0	0/0	0/0	0/0	0/0	0/0	0/0	0/0	0/0	1/1	0/1	0/1	1/1	0/1	0/1	1/1	0/1	1/1	1/1	0/1	0/1	0/1	0/1	0/1	0/1
ClG42_10g0018400(dist=10062),ClG42_10g0018500(dist=10203)	2143379	1.14976e-07	T	C	intergenic	1/1	0/0	0/0	0/0	0/0	0/0	0/0	0/0	0/0	0/0	0/0	0/0	0/0	0/0	0/0	0/0	0/0	0/0	0/0	0/0	0/0	0/0	0/0	0/0	0/0	0/0	0/0	0/0	1/1	0/1	0/1	1/1	0/1	0/0	1/1	0/1	1/1	1/1	0/1	0/1	0/1	0/1	0/1	0/1
ClG42_10g0018400(dist=13424),ClG42_10g0018500(dist=6841)	2146741	9.44041e-07	A	T	intergenic	1/1	0/0	0/0	0/0	0/0	0/0	0/0	0/0	0/0	0/0	0/0	0/0	0/0	0/0	0/0	0/0	0/0	0/0	0/0	0/0	0/0	0/0	0/0	0/0	0/0	0/0	0/0	0/0	1/1	0/1	0/1	1/1	0/1	0/1	./.	0/1	1/1	0/1	0/1	0/1	0/0	0/1	0/1	0/1
ClG42_10g0018500:ClG42_10g0018500.10:exon7:c.G669A:p.P223P,	2154166	1.39179e-07	C	T	synonymous SNV	1/1	0/0	0/0	0/0	0/0	0/0	0/0	0/0	0/0	0/0	0/0	0/1	0/0	0/0	0/0	0/0	0/0	0/0	0/0	0/0	0/0	0/0	0/0	0/0	0/0	0/0	0/0	0/0	1/1	0/1	0/1	1/1	0/1	0/1	1/1	0/1	1/1	1/1	0/1	0/1	0/1	0/1	0/1	0/1
ClG42_10g0018500	2154531	4.75378e-08	T	C	intronic	1/1	0/0	0/0	0/0	0/0	0/0	0/0	0/0	0/0	0/0	0/0	0/0	0/0	0/0	0/0	0/0	0/0	0/0	0/0	0/0	0/0	0/0	0/0	0/0	0/0	0/0	0/0	0/0	1/1	0/1	0/1	1/1	0/1	0/1	1/1	0/1	1/1	1/1	0/1	0/1	0/1	0/1	0/1	0/1
ClG42_10g0018500	2155396	1.39179e-07	C	T	intronic	1/1	0/0	0/0	0/0	0/0	0/0	0/0	0/0	0/0	0/0	0/0	0/1	0/0	0/0	0/0	0/0	0/0	0/0	0/0	0/0	0/0	0/0	0/0	0/0	0/0	0/0	0/0	0/0	1/1	0/1	0/1	1/1	0/1	0/1	1/1	0/1	1/1	1/1	0/1	0/1	0/1	0/1	0/1	0/1
ClG42_10g0018500	2155907	7.97322e-08	G	A	intronic	0/1	0/0	0/0	0/0	0/0	0/0	0/0	0/0	0/0	0/0	0/0	0/0	0/0	0/0	0/0	0/0	0/0	0/0	0/0	0/0	0/0	0/0	0/0	0/0	0/0	0/0	0/0	0/0	1/1	0/1	0/1	1/1	0/1	0/1	1/1	0/1	0/1	1/1	0/1	0/1	0/1	0/1	0/1	0/1
ClG42_10g0018500	2157294	4.75378e-08	T	G	intronic	1/1	0/0	0/0	0/0	0/0	0/0	0/0	0/0	0/0	0/0	0/0	0/0	0/0	0/0	0/0	0/0	0/0	0/0	0/0	0/0	0/0	0/0	0/0	0/0	0/0	0/0	0/0	0/0	1/1	0/1	0/1	1/1	0/1	0/1	1/1	0/1	1/1	1/1	0/1	0/1	0/1	0/1	0/1	0/1
ClG42_10g0018500	2158442	4.75378e-08	T	C	intronic	1/1	0/0	0/0	0/0	0/0	0/0	0/0	0/0	0/0	0/0	0/0	0/0	0/0	0/0	0/0	0/0	0/0	0/0	0/0	0/0	0/0	0/0	0/0	0/0	0/0	0/0	0/0	0/0	1/1	0/1	0/1	1/1	0/1	0/1	1/1	0/1	1/1	1/1	0/1	0/1	0/1	0/1	0/1	0/1
ClG42_10g0018500	2159626	4.75378e-08	T	G	intronic	1/1	0/0	0/0	0/0	0/0	0/0	0/0	0/0	0/0	0/0	0/0	0/0	0/0	0/0	0/0	0/0	0/0	0/0	0/0	0/0	0/0	0/0	0/0	0/0	0/0	0/0	0/0	0/0	1/1	0/1	0/1	1/1	0/1	0/1	1/1	0/1	1/1	1/1	0/1	0/1	0/1	0/1	0/1	0/1
ClG42_10g0018500	2159997	4.75378e-08	A	C	intronic	1/1	0/0	0/0	0/0	0/0	0/0	0/0	0/0	0/0	0/0	0/0	0/0	0/0	0/0	0/0	0/0	0/0	0/0	0/0	0/0	0/0	0/0	0/0	0/0	0/0	0/0	0/0	0/0	1/1	0/1	0/1	1/1	0/1	0/1	1/1	0/1	1/1	1/1	0/1	0/1	0/1	0/1	0/1	0/1
ClG42_10g0018500	2160113	4.75378e-08	A	T	intronic	1/1	0/0	0/0	0/0	0/0	0/0	0/0	0/0	0/0	0/0	0/0	0/0	0/0	0/0	0/0	0/0	0/0	0/0	0/0	0/0	0/0	0/0	0/0	0/0	0/0	0/0	0/0	0/0	1/1	0/1	0/1	1/1	0/1	0/1	1/1	0/1	1/1	1/1	0/1	0/1	0/1	0/1	0/1	0/1
ClG42_10g0018500	2160177	4.75378e-08	G	A	intronic	1/1	0/0	0/0	0/0	0/0	0/0	0/0	0/0	0/0	0/0	0/0	0/0	0/0	0/0	0/0	0/0	0/0	0/0	0/0	0/0	0/0	0/0	0/0	0/0	0/0	0/0	0/0	0/0	1/1	0/1	0/1	1/1	0/1	0/1	1/1	0/1	1/1	1/1	0/1	0/1	0/1	0/1	0/1	0/1
ClG42_10g0018500	2160453	3.32752e-07	A	T	intronic	1/1	0/0	0/0	0/0	0/0	0/0	0/0	0/0	0/0	0/0	0/0	0/1	0/0	0/0	0/0	0/0	0/0	0/0	0/0	0/0	0/0	0/0	0/0	0/0	0/0	0/0	0/0	0/0	1/1	0/1	0/1	1/1	0/1	0/1	1/1	0/1	1/1	1/1	0/1	0/1	0/1	0/1	0/1	0/1
ClG42_10g0018500	2160459	3.32752e-07	A	T	intronic	1/1	0/0	0/0	0/0	0/0	0/0	0/0	0/0	0/0	0/0	0/0	0/1	0/0	0/0	0/0	0/0	0/0	0/0	0/0	0/0	0/0	0/0	0/0	0/0	0/0	0/0	0/0	0/0	1/1	0/1	0/1	1/1	0/1	0/1	1/1	0/1	1/1	1/1	0/1	0/1	0/1	0/1	0/1	0/1
ClG42_10g0018500(dist=14)	2161350	4.75378e-08	A	G	upstream	1/1	0/0	0/0	0/0	0/0	0/0	0/0	0/0	0/0	0/0	0/0	0/0	0/0	0/0	0/0	0/0	0/0	0/0	0/0	0/0	0/0	0/0	0/0	0/0	0/0	0/0	0/0	0/0	1/1	0/1	0/1	1/1	0/1	0/1	1/1	0/1	1/1	1/1	0/1	0/1	0/1	0/1	0/1	0/1
ClG42_10g0018500(dist=920)	2162255	2.61255e-07	CA	C	upstream	1/1	0/0	0/0	0/0	0/0	0/0	0/0	0/0	0/0	0/0	0/0	0/1	0/0	0/0	0/0	0/0	0/0	0/0	0/0	0/0	0/0	0/0	0/0	0/0	0/1	0/0	0/0	0/0	1/1	0/1	0/1	1/1	0/1	0/1	1/1	0/1	1/1	1/1	0/1	0/1	0/1	0/1	0/1	0/1
ClG42_10g0018500(dist=1413),ClG42_10g0018600(dist=2796)	2162749	1.39179e-07	G	A	intergenic	1/1	0/0	0/0	0/0	0/0	0/0	0/0	0/0	0/0	0/0	0/0	0/1	0/0	0/0	0/0	0/0	0/0	0/0	0/0	0/0	0/0	0/0	0/0	0/0	0/0	0/0	0/0	0/0	1/1	0/1	0/1	1/1	0/1	0/1	1/1	0/1	1/1	1/1	0/1	0/1	0/1	0/1	0/1	0/1
ClG42_10g0018500(dist=1812),ClG42_10g0018600(dist=2397)	2163148	7.79835e-08	A	G	intergenic	0/1	0/0	0/0	0/0	0/0	0/0	0/0	0/0	0/0	0/0	0/0	0/0	0/0	0/0	0/0	0/0	0/0	0/0	0/0	0/0	0/0	0/0	0/0	0/0	0/0	0/0	0/0	0/0	1/1	0/1	0/1	1/1	0/1	0/1	1/1	0/1	1/1	1/1	0/1	0/1	0/1	0/1	0/1	0/1
ClG42_10g0018500(dist=1836),ClG42_10g0018600(dist=2373)	2163172	4.75378e-08	T	C	intergenic	1/1	0/0	0/0	0/0	0/0	0/0	0/0	0/0	0/0	0/0	0/0	0/0	0/0	0/0	0/0	0/0	0/0	0/0	0/0	0/0	0/0	0/0	0/0	0/0	0/0	0/0	0/0	0/0	1/1	0/1	0/1	1/1	0/1	0/1	1/1	0/1	1/1	1/1	0/1	0/1	0/1	0/1	0/1	0/1
ClG42_10g0018500(dist=1861),ClG42_10g0018600(dist=2348)	2163197	4.75378e-08	G	A	intergenic	1/1	0/0	0/0	0/0	0/0	0/0	0/0	0/0	0/0	0/0	0/0	0/0	0/0	0/0	0/0	0/0	0/0	0/0	0/0	0/0	0/0	0/0	0/0	0/0	0/0	0/0	0/0	0/0	1/1	0/1	0/1	1/1	0/1	0/1	1/1	0/1	1/1	1/1	0/1	0/1	0/1	0/1	0/1	0/1
ClG42_10g0018500(dist=2065),ClG42_10g0018600(dist=2144)	2163401	4.75378e-08	C	G	intergenic	1/1	0/0	0/0	0/0	0/0	0/0	0/0	0/0	0/0	0/0	0/0	0/0	0/0	0/0	0/0	0/0	0/0	0/0	0/0	0/0	0/0	0/0	0/0	0/0	0/0	0/0	0/0	0/0	1/1	0/1	0/1	1/1	0/1	0/1	1/1	0/1	1/1	1/1	0/1	0/1	0/1	0/1	0/1	0/1
ClG42_10g0018500(dist=2245),ClG42_10g0018600(dist=1964)	2163581	4.75378e-08	T	C	intergenic	1/1	0/0	0/0	0/0	0/0	0/0	0/0	0/0	0/0	0/0	0/0	0/0	0/0	0/0	0/0	0/0	0/0	0/0	0/0	0/0	0/0	0/0	0/0	0/0	0/0	0/0	0/0	0/0	1/1	0/1	0/1	1/1	0/1	0/1	1/1	0/1	1/1	1/1	0/1	0/1	0/1	0/1	0/1	0/1
ClG42_10g0018500(dist=2805),ClG42_10g0018600(dist=1404)	2164141	2.79115e-07	A	C	intergenic	1/1	0/0	0/0	0/0	0/0	0/0	0/0	0/0	0/0	0/0	0/0	0/1	0/0	0/0	0/0	0/0	0/0	0/0	0/0	0/0	0/0	0/0	0/0	0/0	0/0	0/0	0/0	0/0	1/1	0/1	0/1	1/1	0/1	0/1	1/1	0/1	1/1	1/1	0/1	0/1	0/1	0/1	0/1	0/1
ClG42_10g0018500(dist=2806),ClG42_10g0018600(dist=1403)	2164142	2.79115e-07	G	A	intergenic	1/1	0/0	0/0	0/0	0/0	0/0	0/0	0/0	0/0	0/0	0/0	0/1	0/0	0/0	0/0	0/0	0/0	0/0	0/0	0/0	0/0	0/0	0/0	0/0	0/0	0/0	0/0	0/0	1/1	0/1	0/1	1/1	0/1	0/1	1/1	0/1	1/1	1/1	0/1	0/1	0/1	0/1	0/1	0/1
ClG42_10g0018500(dist=2880),ClG42_10g0018600(dist=1329)	2164216	6.67978e-07	T	C	intergenic	1/1	0/0	0/0	0/0	0/0	0/0	0/0	0/0	0/0	0/0	0/0	0/1	0/0	0/0	0/0	0/0	0/0	0/0	0/0	0/0	0/0	0/0	0/0	0/0	0/0	0/0	0/0	0/0	1/1	0/1	0/1	1/1	0/1	0/1	1/1	0/1	1/1	1/1	0/1	0/1	0/1	0/1	0/1	0/1
ClG42_10g0018500(dist=3082),ClG42_10g0018600(dist=1127)	2164418	1.01201e-07	T	C	intergenic	1/1	0/0	0/0	0/0	0/0	0/0	0/0	0/0	0/0	0/0	0/0	0/0	0/0	0/0	0/0	0/0	0/0	0/0	0/0	0/0	0/0	0/0	0/0	0/0	0/0	0/0	0/0	0/0	1/1	0/1	0/1	1/1	0/1	0/1	1/1	0/1	1/1	1/1	0/1	0/1	0/1	0/0	0/1	0/1
ClG42_10g0018600(dist=822)	2164723	4.75378e-08	A	G	downstream	1/1	0/0	0/0	0/0	0/0	0/0	0/0	0/0	0/0	0/0	0/0	0/0	0/0	0/0	0/0	0/0	0/0	0/0	0/0	0/0	0/0	0/0	0/0	0/0	0/0	0/0	0/0	0/0	1/1	0/1	0/1	1/1	0/1	0/1	1/1	0/1	1/1	1/1	0/1	0/1	0/1	0/1	0/1	0/1
ClG42_10g0018600	2165663	4.75378e-08	G	A	intronic	1/1	0/0	0/0	0/0	0/0	0/0	0/0	0/0	0/0	0/0	0/0	0/0	0/0	0/0	0/0	0/0	0/0	0/0	0/0	0/0	0/0	0/0	0/0	0/0	0/0	0/0	0/0	0/0	1/1	0/1	0/1	1/1	0/1	0/1	1/1	0/1	1/1	1/1	0/1	0/1	0/1	0/1	0/1	0/1
ClG42_10g0018800(dist=6888),ClG42_10g0018900(dist=39516)	2208598	6.32304e-06	T	A	intergenic	1/1	0/0	0/0	0/0	0/0	0/0	0/0	0/0	0/0	0/0	0/0	0/0	0/0	0/0	0/0	./.	0/0	0/0	0/1	0/0	0/0	0/0	0/0	0/0	0/0	0/0	0/0	0/0	1/1	0/1	0/1	1/1	0/1	0/1	1/1	0/1	1/1	1/1	0/1	1/1	0/0	0/1	0/0	0/1
ClG42_10g0018800(dist=39983),ClG42_10g0018900(dist=6421)	2241693	1.35947e-06	C	T	intergenic	1/1	0/0	0/0	0/0	0/1	0/0	0/0	0/0	0/0	0/0	0/0	0/0	0/0	0/0	0/0	0/0	0/0	0/0	0/1	0/0	0/0	0/0	0/0	0/0	0/0	0/0	0/0	0/0	1/1	0/1	0/1	1/1	0/1	0/1	1/1	0/1	1/1	1/1	0/1	0/1	0/1	0/1	0/0	0/1
ClG42_10g0019400(dist=9674),ClG42_10g0019500(dist=1744)	2310862	9.80296e-07	TTTTG	T	intergenic	1/1	0/0	0/0	0/0	0/1	0/0	0/0	0/0	0/0	0/0	0/0	0/0	0/0	0/0	0/0	0/0	0/0	0/0	0/1	0/0	0/0	0/0	0/0	0/0	0/0	0/0	0/0	0/0	0/1	0/1	0/1	1/1	0/1	0/0	0/1	0/1	1/1	0/1	0/1	0/1	0/1	0/1	0/1	0/1
ClG42_10g0020400(dist=512)	2404004	2.09922e-06	C	A	upstream	1/1	0/0	0/0	0/0	0/1	0/0	0/0	0/1	0/0	0/0	0/0	0/0	0/1	0/0	0/0	0/0	0/0	0/0	0/1	0/0	0/0	0/0	0/0	0/0	0/0	0/0	0/0	0/0	1/1	0/1	0/1	1/1	0/1	0/1	1/1	0/1	1/1	1/1	0/1	0/1	0/1	0/1	0/1	0/1
ClG42_10g0020400(dist=568)	2404060	6.40796e-06	T	C	upstream	1/1	0/0	0/0	0/0	0/1	0/0	0/0	0/1	0/0	0/0	0/0	0/1	0/1	0/0	0/0	0/0	0/0	0/0	0/1	0/0	0/0	0/0	0/0	0/0	0/0	0/0	0/0	0/0	1/1	0/1	0/1	1/1	0/1	0/1	1/1	0/1	1/1	1/1	0/1	0/1	0/1	0/1	0/1	0/1
ClG42_10g0020400(dist=569)	2404061	6.40796e-06	T	A	upstream	1/1	0/0	0/0	0/0	0/1	0/0	0/0	0/1	0/0	0/0	0/0	0/1	0/1	0/0	0/0	0/0	0/0	0/0	0/1	0/0	0/0	0/0	0/0	0/0	0/0	0/0	0/0	0/0	1/1	0/1	0/1	1/1	0/1	0/1	1/1	0/1	1/1	1/1	0/1	0/1	0/1	0/1	0/1	0/1
ClG42_10g0020400(dist=24466),ClG42_10g0020500(dist=27709)	2427958	6.93241e-06	C	G	intergenic	1/1	0/0	0/0	0/0	0/1	0/0	0/0	0/1	0/0	0/0	0/0	0/0	0/1	0/0	0/0	0/0	0/0	0/0	0/1	0/0	0/0	0/0	0/0	0/0	0/1	0/0	0/0	0/0	1/1	0/1	0/1	1/1	0/1	0/1	1/1	0/1	1/1	1/1	0/1	0/1	0/1	0/1	0/1	0/1
ClG42_10g0020400(dist=24701),ClG42_10g0020500(dist=27474)	2428193	6.93241e-06	G	T	intergenic	1/1	0/0	0/0	0/0	0/1	0/0	0/0	0/1	0/0	0/0	0/0	0/0	0/1	0/0	0/0	0/0	0/0	0/0	0/1	0/0	0/0	0/0	0/0	0/0	0/1	0/0	0/0	0/0	1/1	0/1	0/1	1/1	0/1	0/1	1/1	0/1	1/1	1/1	0/1	0/1	0/1	0/1	0/1	0/1
ClG42_10g0020400(dist=26036),ClG42_10g0020500(dist=26139)	2429528	8.17286e-06	A	G	intergenic	1/1	0/0	0/0	0/0	0/1	0/0	0/0	0/1	0/0	0/0	0/0	0/0	0/1	0/0	0/0	0/0	0/0	0/0	0/1	0/0	0/0	0/0	0/0	0/0	0/1	0/0	0/0	0/0	1/1	0/1	0/1	1/1	0/1	0/1	0/1	0/1	1/1	1/1	0/1	0/1	0/1	0/1	0/1	0/1
ClG42_10g0020400(dist=26091),ClG42_10g0020500(dist=26084)	2429583	6.93241e-06	G	A	intergenic	1/1	0/0	0/0	0/0	0/1	0/0	0/0	0/1	0/0	0/0	0/0	0/0	0/1	0/0	0/0	0/0	0/0	0/0	0/1	0/0	0/0	0/0	0/0	0/0	0/1	0/0	0/0	0/0	1/1	0/1	0/1	1/1	0/1	0/1	1/1	0/1	1/1	1/1	0/1	0/1	0/1	0/1	0/1	0/1
ClG42_10g0020400(dist=27163),ClG42_10g0020500(dist=25012)	2430655	6.93241e-06	T	C	intergenic	1/1	0/0	0/0	0/0	0/1	0/0	0/0	0/1	0/0	0/0	0/0	0/0	0/1	0/0	0/0	0/0	0/0	0/0	0/1	0/0	0/0	0/0	0/0	0/0	0/1	0/0	0/0	0/0	1/1	0/1	0/1	1/1	0/1	0/1	1/1	0/1	1/1	1/1	0/1	0/1	0/1	0/1	0/1	0/1
ClG42_10g0020400(dist=27191),ClG42_10g0020500(dist=24984)	2430683	6.93241e-06	T	G	intergenic	1/1	0/0	0/0	0/0	0/1	0/0	0/0	0/1	0/0	0/0	0/0	0/0	0/1	0/0	0/0	0/0	0/0	0/0	0/1	0/0	0/0	0/0	0/0	0/0	0/1	0/0	0/0	0/0	1/1	0/1	0/1	1/1	0/1	0/1	1/1	0/1	1/1	1/1	0/1	0/1	0/1	0/1	0/1	0/1
[truncated: 20 more columns]

## Sheet: Table S3
Table S3 KASP markers for gene mapping.
Chrome	Primer	SNP position	Allele1 (Fam 5'-3')	Allele2 (Vic 5'-3')	Com (5'-3')
Chr10	Kasp1389	1389678	GAAGGTGACCAAGTTCATGCTCTGGTATTACACCACCTTCCTCT	GAAGGTCGGAGTCAACGGATTCTGGTATTACACCACCTTCCTCC	ATTCGGACCAGCTCCAAGGA
Chr10	Kasp1443	1443028	GAAGGTGACCAAGTTCATGCTGACTAAACCTCGGTGACCTTCTC	GAAGGTCGGAGTCAACGGATTGACTAAACCTCGGTGACCTTCTT	TGTGCCGCACGAGAACAATG
Chr10	Kasp1651	1651135	GAAGGTGACCAAGTTCATGCTGAAGTATCAATTGCCAGAGATTCAGA	GAAGGTCGGAGTCAACGGATTGAAGTATCAATTGCCAGAGATTCAGC	CATAGACGGATGTGGATGAACTC
Chr10	Kasp1757	1757558	GAAGGTGACCAAGTTCATGCTCTGTATCATCAAGCTGCATCATCTTG	GAAGGTCGGAGTCAACGGATTCTGTATCATCAAGCTGCATCATCTTA	GGGAATGTAGATGGATTGTTGTCG
Chr10	Kasp1822	1822834	GAAGGTGACCAAGTTCATGCTGCATCGAGATAAGTGTATTTATGCCA	GAAGGTCGGAGTCAACGGATTGCATCGAGATAAGTGTATTTATGCCG	CTACTTATGCTGACGCAACATATTGC
Chr10	Kasp2051	2051592	GAAGGTGACCAAGTTCATGCTCCAACAATAGTAGTGTTAAGTCGG	GAAGGTCGGAGTCAACGGATTCCAACAATAGTAGTGTTAAGTCGA	GATTACCGGAATTGTCAACTGTCC
Chr10	Kasp2055	2055381	GAAGGTGACCAAGTTCATGCTGTCCACTATTTCCACATGGCATG	GAAGGTCGGAGTCAACGGATTGTCCACTATTTCCACATGGCATT	ATCATGGATCAGATCCACGG
Chr10	Kasp2143	2143379	GAAGGTGACCAAGTTCATGCTCAAGTAATTGTTGGGAGTGGAGT	GAAGGTCGGAGTCAACGGATTCAAGTAATTGTTGGGAGTGGAGC	ATGGAAAAATTGTCAAGGAACAGG
Chr10	Kasp2154	2154166	GAAGGTGACCAAGTTCATGCTTGAAGGTTTCAGAGAACTTCCG	GAAGGTCGGAGTCAACGGATTTGAAGGTTTCAGAGAACTTCCA	AATATTAAAGTGGTCAGAACTGACC
Chr10	Kasp2241	2241693	GAAGGTGACCAAGTTCATGCTGATTATTTAGTTCCTAATTTGGTTGC	GAAGGTCGGAGTCAACGGATTGATTATTTAGTTCCTAATTTGGTTGT	CCATATTAAGACACAACATTTTGGAAG

## Sheet: Table S4
Table S4 Genetic distance statistics of mapping markers calculated by IciMapping.
Chromosome	Marker	Positiona (cM)	Recom frequency	Interferenceb	Chi-Square	Pr>ChiSq	HetBand
Chromosome10	Kasp2241	0	0.5	0	8.7049	0.0129	Codominant
Chromosome10	Kasp2051	3.3301	0.0333	1.4011	8.7049	0.0129	Codominant
Chromosome10	Kasp2143	4.1527	0.0082	-59.7913	10.377	0.0056	Codominant
Chromosome10	Kasp2055	5.8037	0.0165	-29.2868	10.377	0.0056	Codominant
Chromosome10	Kasp2154	7.4552	0.0165	1.4295	7.2295	0.0269	Codominant
Chromosome10	Kasp1822	9.9439	0.0249	-19.12	7.7869	0.0204	Codominant
Chromosome10	Kasp1757	11.5958	0.0165	1.4352	8.7049	0.0129	Codominant
Chromosome10	Kasp1651	12.4184	0.0082	1.4285	10.377	0.0056	Codominant
Chromosome10	Kasp1443	14.0694	0.0165	1.4285	10.377	0.0056	Codominant
Chromosome10	Kasp1389	14.8919	0.0082	0	8.7049	0.0129	Codominant
a: Position in cM of the current marker in the linkage group.
b: Interfence coefficient of two neibouring marker intervals, adjusted in range [0, 1].

## Sheet: Table S5
Table S5 Candidate genes within the target interval 1,822,834-2,241,693 on chromosome 10.
Gene id	Gene start	Gene end	Description
ClG42_10g0014900	1801420	1803351	PLATZ transcription factor family protein
ClG42_10g0015000	1830273	1830956	-
ClG42_10g0015100	1850444	1853039	-
ClG42_10g0015200	1856942	1857235	-
ClG42_10g0015300	1869786	1870553	glycine-rich cell wall structural protein
ClG42_10g0015400	1882928	1883701	glycine-rich cell wall structural protein
ClG42_10g0015500	1890137	1890772	glycine-rich cell wall structural protein 1.0-like
ClG42_10g0015600	1896226	1896861	glycine-rich cell wall structural protein 1.0-like
ClG42_10g0015700	1904857	1905564	glycine-rich cell wall structural protein 1.0-like
ClG42_10g0015800	1916111	1916842	-
ClG42_10g0015900	1917590	1922675	Belongs to the peptidase C19 family
ClG42_10g0016000	1924062	1929584	ADP-ribosylation factor GTPase-activating protein
ClG42_10g0016100	1951009	1952979	transcription factor
ClG42_10g0016200	1956369	1956704	-
ClG42_10g0016300	1960741	1961658	VQ motif
ClG42_10g0016400	1967974	1968942	Polyketide cyclase / dehydrase and lipid transport
ClG42_10g0016500	1974042	1974994	Belongs to the mitochondrial carrier (TC 2.A.29) family
ClG42_10g0016600	1975084	1977637	-
ClG42_10g0016700	1980089	1980886	Neprosin
ClG42_10g0016800	1985080	1985505	Encoded by
ClG42_10g0016900	1987429	1990846	-
ClG42_10g0017000	1997593	2002552	Encoded by
ClG42_10g0017100	2002638	2002940	-
ClG42_10g0017200	2005332	2013683	Encoded by
ClG42_10g0017300	2016930	2025792	DNA-binding protein
ClG42_10g0017400	2032372	2033136	Transcription factor that specifically binds AT-rich DNA sequences related to the nuclear matrix attachment regions (MARs)
ClG42_10g0017500	2077282	2077872	transcriptional regulator
ClG42_10g0017600	2091741	2094673	CAAX protease self-immunity
ClG42_10g0017700	2094732	2094959	-
ClG42_10g0017800	2100986	2102039	Late embryogenesis abundant (LEA) group 1
ClG42_10g0017900	2104204	2106692	LSD1 zinc finger
ClG42_10g0018000	2108042	2110638	Eyes absent homolog
ClG42_10g0018100	2113271	2116670	MND1-interacting protein
ClG42_10g0018200	2118249	2120178	TLD（TLDc domain protein）
ClG42_10g0018300	2123554	2125689	Pentatricopeptide repeat-containing protein
ClG42_10g0018400	2126272	2133317	phosphatase 2c
ClG42_10g0018500	2153582	2161336	Uncharacterized conserved domain (SAYSvFN)
ClG42_10g0018600	2165545	2173249	Belongs to the cytochrome P450 family
ClG42_10g0018700	2177913	2186073	Belongs to the cytochrome P450 family
ClG42_10g0018800	2187686	2201710	Belongs to the cytochrome P450 family

## Sheet: Table S6
Table S6 Results statistics of the alignment to the G42 reference genome.
Samplea	Total reads (M)	Total mapped (M)	Mapping ratio (%)
CKW-1	40.747	39.759	0.9757
CKW-2	46.114	45.055	0.9771
CKW-3	42.885	41.911	0.9773
CKM-1	42.333	41.266	0.9748
CKM-2	47.008	45.629	0.9707
CKM-3	40.844	39.789	0.9742
HTW-1	47.287	46.007	0.9729
HTW-2	50.347	48.555	0.9644
HTW-3	47.52	45.835	0.9645
HTM-1	51.116	49.605	0.9704
HTM-2	52.114	50.215	0.9636
HTM-3	45.201	43.576	0.964
DSW-1	38.537	37.608	0.9759
DSW-2	44.8	43.638	0.9741
DSW-3	50.711	49.272	0.9716
DSM-1	52.213	50.539	0.968
DSM-2	42.854	41.767	0.9746
DSM-3	39.919	38.889	0.9742
SSW-1	43.718	42.497	0.9721
SSW-2	44.255	43.09	0.9737
SSW-3	43.986	43	0.9776
SSM-1	44.071	42.77	0.9705
SSM-2	42.631	41.599	0.9758
SSM-3	41.357	37.212	0.8998
GSBW-1	44.893	42.924	0.9561
GSBW-2	43.549	41.417	0.951
GSBW-3	51.124	49.51	0.9684
GSBM-1	41.203	40.032	0.9716
GSBM-2	46.984	45.507	0.9686
GSBM-3	47.751	44.253	0.9267
MSW-1	41.26	40.217	0.9747
MSW-2	46.889	45.774	0.9762
MSW-3	51.153	49.685	0.9713
MSM-1	46.573	45.117	0.9687
MSM-2	52.677	50.854	0.9654
MSM-3	43.541	42.12	0.9674
a: W: WT; M: Mutant; CK: control; HT: high temperature (day/night, 45℃/30℃); DS: drought stress; SS: salt stress (250 mM NaCl, bottom irrigation); GBS: gummy stem blight; MS: mechanical stress;

## Sheet: Table S7
Table S7 The differentially expressed genes (DEGs) in wild type and mutant under stress.
Gene id	Average log2FC	P value	Clustera
ClG42_09g0068700	2.6412	9.30081e-15	CKW vs CKM
ClG42_01g0093900	1.8664	1.16735e-14	CKW vs CKM
ClG42_01g0256500	1.2764	1.90626e-11	CKW vs CKM
ClG42_09g0038400	1.2019	2.26977e-11	CKW vs CKM
ClG42_10g0213700	0.9648	1.11721e-10	CKW vs CKM
ClG42_07g0047600	1.2061	2.47869e-10	CKW vs CKM
ClG42_04g0131200	1.6568	5.21286e-10	CKW vs CKM
ClG42_01g0053300	1.431	6.4837e-10	CKW vs CKM
ClG42_01g0094400	1.6717	1.22518e-09	CKW vs CKM
ClG42_07g0051200	1.0453	1.93142e-09	CKW vs CKM
ClG42_01g0182200	1.5341	3.10356e-09	CKW vs CKM
ClG42_11g0090200	1.8896	3.55298e-09	CKW vs CKM
NewGene.13449	1.3092	4.17749e-09	CKW vs CKM
NewGene.2831	1.6869	5.43397e-09	CKW vs CKM
ClG42_07g0004700	1.1556	9.36057e-09	CKW vs CKM
ClG42_08g0077200	0.8857	1.19922e-08	CKW vs CKM
ClG42_11g0190800	0.9872	1.45294e-08	CKW vs CKM
ClG42_03g0059800	1.1449	1.51808e-08	CKW vs CKM
ClG42_11g0090300	1.5278	1.52584e-08	CKW vs CKM
ClG42_08g0116000	1.9615	2.29498e-08	CKW vs CKM
ClG42_01g0084800	0.7882	2.56728e-08	CKW vs CKM
ClG42_10g0058000	1.345	5.60637e-08	CKW vs CKM
ClG42_09g0034200	0.9936	5.65706e-08	CKW vs CKM
ClG42_08g0147900	0.8606	6.05454e-08	CKW vs CKM
ClG42_04g0112100	0.7496	6.36005e-08	CKW vs CKM
ClG42_02g0101100	1.5127	6.69216e-08	CKW vs CKM
ClG42_11g0089000	1.629	7.17983e-08	CKW vs CKM
NewGene.10841	1.3827	8.5089e-08	CKW vs CKM
ClG42_11g0091800	1.3623	9.9988e-08	CKW vs CKM
ClG42_01g0036500	0.999	1.04476e-07	CKW vs CKM
ClG42_11g0094500	1.53	1.06272e-07	CKW vs CKM
ClG42_05g0015700	1.0065	1.23576e-07	CKW vs CKM
ClG42_07g0103300	1.014	1.26186e-07	CKW vs CKM
NewGene.4827	1.6845	1.32789e-07	CKW vs CKM
ClG42_06g0142400	1.879	1.38383e-07	CKW vs CKM
ClG42_11g0095000	1.6151	1.50794e-07	CKW vs CKM
ClG42_04g0032300	1.612	1.54554e-07	CKW vs CKM
ClG42_11g0087000	1.6938	2.40634e-07	CKW vs CKM
ClG42_10g0036200	1.2206	2.52569e-07	CKW vs CKM
ClG42_11g0121300	1.079	2.80224e-07	CKW vs CKM
ClG42_11g0090600	1.714	3.00843e-07	CKW vs CKM
NewGene.12021	1.3438	3.82172e-07	CKW vs CKM
ClG42_02g0101400	1.4795	4.15049e-07	CKW vs CKM
ClG42_11g0091900	1.7632	4.17277e-07	CKW vs CKM
ClG42_01g0045100	2.242	4.55769e-07	CKW vs CKM
ClG42_11g0085700	1.7121	4.99185e-07	CKW vs CKM
NewGene.5525	1.6798	5.61752e-07	CKW vs CKM
ClG42_05g0086200	1.1316	5.6703e-07	CKW vs CKM
NewGene.4144	1.3152	5.74541e-07	CKW vs CKM
ClG42_03g0059900	5.6323	6.43925e-07	CKW vs CKM
ClG42_11g0088400	1.7627	6.897e-07	CKW vs CKM
ClG42_01g0216800	1.003	7.55362e-07	CKW vs CKM
ClG42_09g0140100	1.8789	7.94541e-07	CKW vs CKM
NewGene.15716	1.8171	7.95155e-07	CKW vs CKM
ClG42_02g0111400	1.7423	8.25868e-07	CKW vs CKM
ClG42_11g0090500	1.5277	8.72462e-07	CKW vs CKM
NewGene.957	1.6151	9.88602e-07	CKW vs CKM
NewGene.578	1.2928	1.03231e-06	CKW vs CKM
ClG42_05g0092300	1.4734	1.07521e-06	CKW vs CKM
NewGene.11064	1.4872	1.59583e-06	CKW vs CKM
ClG42_03g0038700	0.8448	1.82542e-06	CKW vs CKM
ClG42_05g0092100	0.6572	2.11716e-06	CKW vs CKM
NewGene.7712	1.7828	2.29949e-06	CKW vs CKM
ClG42_11g0086500	1.7625	2.41061e-06	CKW vs CKM
ClG42_11g0086200	1.158	2.54061e-06	CKW vs CKM
NewGene.17927	1.7791	2.54565e-06	CKW vs CKM
ClG42_11g0087700	1.7693	2.63959e-06	CKW vs CKM
ClG42_02g0170300	0.9406	2.69437e-06	CKW vs CKM
NewGene.817	1.748	2.8717e-06	CKW vs CKM
ClG42_11g0191900	0.8425	3.32609e-06	CKW vs CKM
ClG42_11g0089800	1.7628	3.77329e-06	CKW vs CKM
ClG42_06g0108000	2.4896	3.77983e-06	CKW vs CKM
ClG42_02g0016100	2.4189	3.88003e-06	CKW vs CKM
ClG42_01g0236900	1.3694	4.21373e-06	CKW vs CKM
ClG42_06g0073300	0.7443	4.44057e-06	CKW vs CKM
ClG42_08g0000400	1.2454	4.58481e-06	CKW vs CKM
ClG42_05g0118900	1.2843	4.68419e-06	CKW vs CKM
ClG42_01g0117500	1.3125	5.04011e-06	CKW vs CKM
ClG42_09g0086100	1.0892	5.19904e-06	CKW vs CKM
ClG42_04g0111800	1.218	5.57112e-06	CKW vs CKM
NewGene.11957	1.1815	5.77437e-06	CKW vs CKM
ClG42_08g0187500	0.5513	5.77739e-06	CKW vs CKM
ClG42_01g0228600	1.2361	5.83109e-06	CKW vs CKM
ClG42_08g0114900	0.948	6.25979e-06	CKW vs CKM
ClG42_11g0108600	0.8126	6.30013e-06	CKW vs CKM
ClG42_03g0163500	0.8487	7.14168e-06	CKW vs CKM
ClG42_08g0175100	0.9692	8.02641e-06	CKW vs CKM
ClG42_03g0156400	0.759	8.90854e-06	CKW vs CKM
ClG42_01g0083300	1.6988	8.95678e-06	CKW vs CKM
ClG42_02g0146000	2.5654	9.05632e-06	CKW vs CKM
ClG42_10g0220200	0.9684	1.08451e-05	CKW vs CKM
ClG42_02g0120500	0.7074	1.13028e-05	CKW vs CKM
ClG42_03g0158700	1.8701	1.21284e-05	CKW vs CKM
ClG42_11g0190900	1.6293	1.23436e-05	CKW vs CKM
ClG42_02g0216400	0.5531	1.25473e-05	CKW vs CKM
ClG42_11g0085100	0.5241	1.37172e-05	CKW vs CKM
NewGene.11861	1.6075	1.53535e-05	CKW vs CKM
NewGene.3079	1.3551	1.60441e-05	CKW vs CKM
ClG42_09g0121200	1.3277	1.67334e-05	CKW vs CKM
ClG42_02g0002800	0.9543	2.35683e-05	CKW vs CKM
ClG42_05g0055500	1.2412	2.84017e-05	CKW vs CKM
ClG42_04g0073000	0.8487	2.92141e-05	CKW vs CKM
ClG42_03g0094700	0.6094	2.96821e-05	CKW vs CKM
ClG42_01g0199200	1.347	3.36275e-05	CKW vs CKM
ClG42_07g0023900	0.6586	3.67322e-05	CKW vs CKM
ClG42_07g0075300	2.2312	4.03953e-05	CKW vs CKM
ClG42_02g0012500	0.5929	4.1989e-05	CKW vs CKM
ClG42_02g0202100	0.9879	4.32028e-05	CKW vs CKM
ClG42_11g0184200	0.9657	4.71025e-05	CKW vs CKM
ClG42_09g0072600	0.5818	4.88199e-05	CKW vs CKM
ClG42_11g0043900	0.6624	5.12746e-05	CKW vs CKM
ClG42_02g0031800	0.6477	5.27359e-05	CKW vs CKM
ClG42_01g0194800	8.4374	5.4507e-05	CKW vs CKM
NewGene.15459	1.8233	5.56027e-05	CKW vs CKM
ClG42_03g0011400	0.9501	5.63975e-05	CKW vs CKM
ClG42_08g0115900	1.8943	5.77766e-05	CKW vs CKM
ClG42_07g0036000	1.6317	5.92318e-05	CKW vs CKM
ClG42_05g0191800	0.5695	6.25359e-05	CKW vs CKM
ClG42_03g0143900	0.6584	6.34323e-05	CKW vs CKM
ClG42_09g0100600	0.546	6.52277e-05	CKW vs CKM
ClG42_09g0023400	0.487	6.80327e-05	CKW vs CKM
ClG42_11g0207000	0.4986	7.16639e-05	CKW vs CKM
NewGene.9855	1.4816	7.25481e-05	CKW vs CKM
ClG42_03g0092100	0.5839	7.56201e-05	CKW vs CKM
ClG42_07g0117800	0.4953	7.96308e-05	CKW vs CKM
ClG42_07g0117600	1.2829	8.16828e-05	CKW vs CKM
ClG42_10g0151500	0.8212	8.18757e-05	CKW vs CKM
ClG42_04g0095100	1.6255	8.50093e-05	CKW vs CKM
ClG42_02g0070800	0.5517	8.84181e-05	CKW vs CKM
ClG42_05g0044000	0.4441	9.05989e-05	CKW vs CKM
ClG42_03g0094600	1.0541	9.19674e-05	CKW vs CKM
ClG42_02g0171400	1.35	9.20671e-05	CKW vs CKM
ClG42_10g0224900	0.7576	9.86732e-05	CKW vs CKM
ClG42_07g0094900	0.749	0.000100189	CKW vs CKM
ClG42_07g0106800	0.4792	0.000105223	CKW vs CKM
ClG42_01g0204000	0.7098	0.000109535	CKW vs CKM
ClG42_03g0066900	1.2291	0.000111297	CKW vs CKM
ClG42_02g0023700	0.8023	0.00011389	CKW vs CKM
ClG42_01g0091900	0.8544	0.000114818	CKW vs CKM
ClG42_03g0134300	0.386	0.00011688	CKW vs CKM
ClG42_03g0061200	1.5382	0.000118196	CKW vs CKM
NewGene.577	1.3674	0.000123834	CKW vs CKM
ClG42_05g0269100	0.7	0.00012545	CKW vs CKM
ClG42_01g0013300	0.5005	0.000141207	CKW vs CKM
NewGene.12141	2.2918	0.000147442	CKW vs CKM
ClG42_08g0091500	0.6072	0.000156742	CKW vs CKM
ClG42_11g0091000	1.6199	0.000160785	CKW vs CKM
ClG42_03g0101500	1.6898	0.000161733	CKW vs CKM
ClG42_10g0053000	0.8803	0.000162486	CKW vs CKM
ClG42_10g0011300	0.4291	0.000163298	CKW vs CKM
ClG42_09g0184800	0.9411	0.000163336	CKW vs CKM
ClG42_07g0163300	0.9197	0.000164282	CKW vs CKM
ClG42_11g0087800	1.2538	0.000168688	CKW vs CKM
ClG42_08g0000700	1.0866	0.000169496	CKW vs CKM
ClG42_04g0054200	1.3377	0.000170098	CKW vs CKM
ClG42_05g0149000	0.5048	0.00017179	CKW vs CKM
ClG42_10g0089100	0.7121	0.000172356	CKW vs CKM
ClG42_02g0012400	1.0069	0.000173492	CKW vs CKM
ClG42_06g0173800	0.8026	0.000177679	CKW vs CKM
ClG42_10g0064400	0.7062	0.000188947	CKW vs CKM
ClG42_07g0002800	0.5294	0.000193583	CKW vs CKM
NewGene.15538	1.4787	0.000196712	CKW vs CKM
NewGene.17928	1.9566	0.000197139	CKW vs CKM
ClG42_10g0023700	0.863	0.000199787	CKW vs CKM
ClG42_06g0054700	2.1018	0.00021864	CKW vs CKM
ClG42_09g0212700	0.5991	0.000219407	CKW vs CKM
ClG42_05g0010700	0.981	0.000226354	CKW vs CKM
ClG42_11g0048100	0.616	0.000228076	CKW vs CKM
ClG42_07g0074000	1.2842	0.000231758	CKW vs CKM
ClG42_05g0010400	0.5788	0.000232224	CKW vs CKM
ClG42_11g0059400	1.2785	0.000233527	CKW vs CKM
ClG42_10g0088000	1.3849	0.000240333	CKW vs CKM
ClG42_09g0009900	1.7056	0.000241885	CKW vs CKM
ClG42_10g0043500	0.7082	0.000243071	CKW vs CKM
ClG42_11g0153900	0.7906	0.000243129	CKW vs CKM
ClG42_01g0160400	0.6572	0.000252061	CKW vs CKM
ClG42_07g0103200	0.4756	0.000264732	CKW vs CKM
ClG42_02g0172700	0.9322	0.000271483	CKW vs CKM
ClG42_11g0197700	0.8832	0.000281353	CKW vs CKM
ClG42_03g0042800	1.7195	0.000282575	CKW vs CKM
ClG42_08g0001000	0.9202	0.000282766	CKW vs CKM
ClG42_10g0193400	0.5654	0.00028424	CKW vs CKM
NewGene.12037	2.9887	0.000285486	CKW vs CKM
ClG42_02g0145900	1.6963	0.000300631	CKW vs CKM
ClG42_09g0009800	0.6556	0.000302407	CKW vs CKM
ClG42_05g0177800	1.157	0.000305891	CKW vs CKM
ClG42_05g0182400	1.1971	0.000312976	CKW vs CKM
ClG42_02g0159800	0.7655	0.000313654	CKW vs CKM
ClG42_06g0139100	0.7029	0.000337895	CKW vs CKM
ClG42_01g0090600	0.5835	0.00034041	CKW vs CKM
ClG42_07g0150700	1.1146	0.000342406	CKW vs CKM
ClG42_10g0018200	1.0242	0.000345028	CKW vs CKM
ClG42_07g0131300	0.6617	0.000347313	CKW vs CKM
ClG42_11g0191000	1.1604	0.000348157	CKW vs CKM
ClG42_05g0281700	0.8133	0.000355116	CKW vs CKM
ClG42_05g0281000	0.5265	0.000365382	CKW vs CKM
ClG42_11g0045200	1.102	0.000370645	CKW vs CKM
ClG42_08g0175200	0.622	0.000385806	CKW vs CKM
ClG42_06g0050100	0.7549	0.00039353	CKW vs CKM
ClG42_02g0020400	1.6936	0.000394201	CKW vs CKM
ClG42_01g0059700	0.5157	0.000402252	CKW vs CKM
ClG42_09g0183400	0.743	0.000403592	CKW vs CKM
ClG42_04g0001100	0.9299	0.000411983	CKW vs CKM
ClG42_02g0170200	0.6104	0.000419014	CKW vs CKM
ClG42_03g0166100	0.5045	0.000428002	CKW vs CKM
ClG42_06g0135800	0.9084	0.000428425	CKW vs CKM
ClG42_02g0199900	0.6799	0.000442474	CKW vs CKM
ClG42_11g0043800	0.5302	0.000445146	CKW vs CKM
NewGene.9307	0.3321	0.000449117	CKW vs CKM
ClG42_05g0040600	0.9458	0.000482273	CKW vs CKM
ClG42_01g0121000	0.5706	0.000491927	CKW vs CKM
ClG42_10g0041000	0.8223	0.000507435	CKW vs CKM
ClG42_02g0086600	0.7333	0.000511417	CKW vs CKM
ClG42_10g0216600	0.6829	0.000511424	CKW vs CKM
ClG42_10g0165700	1.066	0.000521354	CKW vs CKM
ClG42_04g0001600	0.9744	0.000526893	CKW vs CKM
ClG42_09g0224200	0.5494	0.000538023	CKW vs CKM
ClG42_09g0033400	0.5151	0.000538088	CKW vs CKM
ClG42_08g0060000	0.5192	0.000541299	CKW vs CKM
ClG42_08g0163900	0.873	0.000547877	CKW vs CKM
ClG42_06g0156200	0.7117	0.000549182	CKW vs CKM
ClG42_09g0200400	0.7359	0.000567275	CKW vs CKM
ClG42_07g0085500	1.0391	0.000573278	CKW vs CKM
ClG42_11g0203600	0.7962	0.000576273	CKW vs CKM
ClG42_10g0051200	1.1423	0.000591762	CKW vs CKM
ClG42_07g0133600	0.6402	0.000603307	CKW vs CKM
ClG42_06g0192900	0.7926	0.000608108	CKW vs CKM
ClG42_03g0164900	0.5665	0.000635877	CKW vs CKM
ClG42_11g0140900	0.616	0.000654419	CKW vs CKM
ClG42_01g0169100	0.6326	0.000657401	CKW vs CKM
ClG42_04g0091900	0.387	0.000660047	CKW vs CKM
ClG42_10g0082200	8.9944	0.000672503	CKW vs CKM
ClG42_03g0033300	0.9083	0.000689852	CKW vs CKM
ClG42_06g0045300	0.6165	0.000708391	CKW vs CKM
ClG42_02g0236100	0.7614	0.000708534	CKW vs CKM
ClG42_05g0156100	1.0887	0.000712112	CKW vs CKM
ClG42_11g0044500	1.3211	0.000717314	CKW vs CKM
ClG42_03g0122800	1.6006	0.000726861	CKW vs CKM
ClG42_05g0249400	0.7219	0.000758981	CKW vs CKM
ClG42_09g0220000	0.5803	0.000784017	CKW vs CKM
NewGene.11739	1.6736	0.000792672	CKW vs CKM
ClG42_11g0089700	1.7735	0.000794477	CKW vs CKM
NewGene.1047	1.13	0.000795059	CKW vs CKM
ClG42_09g0019500	0.4166	0.000795611	CKW vs CKM
ClG42_01g0258200	0.6797	0.000809941	CKW vs CKM
ClG42_01g0208600	0.5148	0.00081479	CKW vs CKM
ClG42_11g0086900	1.0987	0.00082048	CKW vs CKM
ClG42_05g0081200	0.5089	0.000863224	CKW vs CKM
ClG42_05g0218300	0.6369	0.00087743	CKW vs CKM
ClG42_06g0193800	0.7093	0.000880846	CKW vs CKM
ClG42_05g0288000	0.5748	0.000901263	CKW vs CKM
ClG42_11g0090700	1.1309	0.000905374	CKW vs CKM
ClG42_11g0155200	0.4057	0.000905613	CKW vs CKM
ClG42_04g0065000	0.6093	0.000916079	CKW vs CKM
ClG42_02g0136400	0.4635	0.000928418	CKW vs CKM
ClG42_10g0178200	0.6083	0.000934985	CKW vs CKM
ClG42_10g0189000	0.6384	0.000940129	CKW vs CKM
ClG42_05g0200000	0.5028	0.000940281	CKW vs CKM
ClG42_02g0165300	0.3953	0.000945583	CKW vs CKM
ClG42_07g0057300	0.618	0.000978856	CKW vs CKM
ClG42_04g0128400	1.1502	0.00098475	CKW vs CKM
ClG42_08g0115800	1.3509	0.000985963	CKW vs CKM
ClG42_03g0098000	0.418	0.000986509	CKW vs CKM
ClG42_08g0179500	0.4239	0.000989747	CKW vs CKM
ClG42_06g0113400	0.4941	0.000994192	CKW vs CKM
ClG42_01g0132100	1.1075	0.0010214	CKW vs CKM
ClG42_03g0030600	0.5557	0.00103742	CKW vs CKM
ClG42_03g0064700	0.517	0.0010399	CKW vs CKM
ClG42_01g0193600	0.5973	0.00106352	CKW vs CKM
ClG42_02g0183500	0.6734	0.00107926	CKW vs CKM
ClG42_03g0122600	8.6677	0.00109602	CKW vs CKM
ClG42_01g0056600	0.9013	0.0011098	CKW vs CKM
ClG42_09g0098300	0.5657	0.00111103	CKW vs CKM
ClG42_02g0030200	0.3623	0.00111397	CKW vs CKM
ClG42_02g0011200	0.3834	0.00111398	CKW vs CKM
ClG42_04g0076400	0.4137	0.00114272	CKW vs CKM
ClG42_05g0179900	0.961	0.00114307	CKW vs CKM
ClG42_02g0007000	0.8597	0.00114588	CKW vs CKM
ClG42_07g0132900	2.7764	0.00115078	CKW vs CKM
ClG42_09g0108800	0.6553	0.00115364	CKW vs CKM
ClG42_11g0126900	1.2009	0.00115723	CKW vs CKM
NewGene.4991	7.8031	0.00116423	CKW vs CKM
NewGene.5497	0.7439	0.00116674	CKW vs CKM
ClG42_10g0045100	1.8894	0.00116989	CKW vs CKM
ClG42_04g0127600	0.7712	0.00117046	CKW vs CKM
ClG42_11g0016300	7.6439	0.00117222	CKW vs CKM
NewGene.2664	1.0634	0.0011879	CKW vs CKM
ClG42_03g0006300	1.1168	0.00119223	CKW vs CKM
ClG42_11g0086800	1.821	0.00121947	CKW vs CKM
ClG42_06g0171900	0.6235	0.0012643	CKW vs CKM
ClG42_03g0157500	0.6051	0.00127402	CKW vs CKM
ClG42_01g0204800	1.0239	0.00127802	CKW vs CKM
ClG42_05g0198400	1.1017	0.00129138	CKW vs CKM
ClG42_10g0079800	1.2209	0.00131748	CKW vs CKM
ClG42_10g0201200	0.3046	0.00133833	CKW vs CKM
ClG42_11g0050000	1.1995	0.00136392	CKW vs CKM
NewGene.3327	1.3084	0.00137305	CKW vs CKM
ClG42_09g0204900	0.6592	0.00137781	CKW vs CKM
NewGene.9758	1.3262	0.00137869	CKW vs CKM
ClG42_11g0088200	0.7396	0.00140243	CKW vs CKM
ClG42_08g0053100	0.844	0.00141058	CKW vs CKM
ClG42_08g0189800	0.4272	0.00141615	CKW vs CKM
ClG42_11g0052900	0.4261	0.00141669	CKW vs CKM
ClG42_09g0208700	0.6965	0.00142657	CKW vs CKM
ClG42_10g0209000	1.2112	0.00143516	CKW vs CKM
ClG42_05g0176300	0.4408	0.00143736	CKW vs CKM
ClG42_11g0113600	1.5097	0.00143761	CKW vs CKM
ClG42_11g0138500	0.4446	0.00144819	CKW vs CKM
ClG42_03g0147200	0.7271	0.0014553	CKW vs CKM
ClG42_06g0076700	0.6111	0.00145574	CKW vs CKM
ClG42_05g0030700	0.9994	0.00146607	CKW vs CKM
ClG42_01g0050900	0.5514	0.00146675	CKW vs CKM
ClG42_04g0002600	1.0442	0.00150349	CKW vs CKM
ClG42_08g0001700	1.0337	0.00150733	CKW vs CKM
ClG42_09g0072200	0.35	0.00150759	CKW vs CKM
ClG42_03g0182400	0.4865	0.00151972	CKW vs CKM
ClG42_09g0054900	0.3485	0.00155836	CKW vs CKM
ClG42_02g0245900	0.6182	0.00155894	CKW vs CKM
ClG42_09g0061900	1.0112	0.00156948	CKW vs CKM
ClG42_10g0181500	0.4659	0.00158162	CKW vs CKM
ClG42_08g0000200	1.1144	0.00159045	CKW vs CKM
ClG42_11g0083700	-2.4928	1.3425e-21	CKW vs CKM
ClG42_07g0135000	-1.3746	1.42576e-14	CKW vs CKM
ClG42_03g0064400	-2.464	2.28367e-12	CKW vs CKM
ClG42_08g0022200	-2.2427	9.46924e-12	CKW vs CKM
ClG42_05g0262900	-3.9874	2.10139e-11	CKW vs CKM
ClG42_01g0136800	-1.484	4.59238e-11	CKW vs CKM
ClG42_05g0253900	-1.2208	2.15847e-10	CKW vs CKM
ClG42_02g0243400	-1.5185	4.31923e-10	CKW vs CKM
ClG42_10g0106000	-1.2121	6.0209e-10	CKW vs CKM
ClG42_03g0058500	-1.8282	2.02763e-09	CKW vs CKM
ClG42_03g0028500	-1.9828	4.30976e-09	CKW vs CKM
ClG42_02g0220900	-1.5105	5.19462e-09	CKW vs CKM
ClG42_01g0211200	-1.9363	6.14454e-09	CKW vs CKM
ClG42_03g0162900	-0.9075	8.35387e-09	CKW vs CKM
ClG42_06g0027800	-1.5787	1.17987e-08	CKW vs CKM
ClG42_04g0072100	-0.9784	1.45863e-08	CKW vs CKM
ClG42_08g0192400	-0.9095	1.92951e-08	CKW vs CKM
ClG42_10g0001400	-1.1465	2.46959e-08	CKW vs CKM
ClG42_03g0012100	-1.0441	2.49624e-08	CKW vs CKM
ClG42_03g0011900	-1.0299	2.74892e-08	CKW vs CKM
ClG42_09g0193700	-1.5563	3.95775e-08	CKW vs CKM
ClG42_05g0053300	-2.305	4.06324e-08	CKW vs CKM
ClG42_08g0097400	-3.2783	5.38993e-08	CKW vs CKM
ClG42_01g0175600	-10.4818	5.71336e-08	CKW vs CKM
ClG42_06g0009400	-1.4006	6.62475e-08	CKW vs CKM
ClG42_03g0042100	-1.4678	8.59647e-08	CKW vs CKM
ClG42_01g0061100	-1.5684	9.56523e-08	CKW vs CKM
ClG42_06g0136900	-1.037	1.18867e-07	CKW vs CKM
ClG42_02g0047100	-1.4239	1.25716e-07	CKW vs CKM
ClG42_08g0179700	-1.6404	1.3105e-07	CKW vs CKM
ClG42_11g0176700	-1.1126	1.565e-07	CKW vs CKM
ClG42_11g0042600	-0.9615	2.33023e-07	CKW vs CKM
ClG42_03g0134800	-0.8412	2.40888e-07	CKW vs CKM
ClG42_05g0104200	-1.1868	3.41215e-07	CKW vs CKM
ClG42_10g0164700	-0.7685	3.99956e-07	CKW vs CKM
ClG42_06g0162600	-1.4423	4.28376e-07	CKW vs CKM
ClG42_08g0114400	-2.9103	6.17977e-07	CKW vs CKM
ClG42_07g0005400	-0.7706	6.4751e-07	CKW vs CKM
ClG42_03g0035700	-1.3594	7.32519e-07	CKW vs CKM
ClG42_10g0110600	-1.0838	7.42578e-07	CKW vs CKM
ClG42_01g0165500	-1.2271	7.74903e-07	CKW vs CKM
ClG42_05g0199100	-1.0123	8.90879e-07	CKW vs CKM
ClG42_09g0080700	-0.9873	1.53583e-06	CKW vs CKM
ClG42_09g0178100	-1.1	1.71104e-06	CKW vs CKM
ClG42_06g0137200	-1.7749	1.72299e-06	CKW vs CKM
ClG42_08g0142200	-0.8126	1.89444e-06	CKW vs CKM
ClG42_07g0062300	-0.9288	2.00529e-06	CKW vs CKM
ClG42_01g0098500	-0.7086	2.10642e-06	CKW vs CKM
ClG42_05g0059700	-1.0433	2.15556e-06	CKW vs CKM
ClG42_05g0236300	-0.9685	2.31781e-06	CKW vs CKM
ClG42_08g0158900	-1.198	2.37511e-06	CKW vs CKM
ClG42_06g0031700	-1.2171	2.50576e-06	CKW vs CKM
ClG42_03g0151900	-1.3652	2.51095e-06	CKW vs CKM
ClG42_11g0141800	-1.2699	2.65813e-06	CKW vs CKM
ClG42_01g0180300	-1.191	2.77862e-06	CKW vs CKM
ClG42_01g0098800	-0.9551	2.88732e-06	CKW vs CKM
ClG42_05g0280200	-0.8801	2.95352e-06	CKW vs CKM
NewGene.17031	-2.6739	2.99022e-06	CKW vs CKM
ClG42_11g0047000	-0.6948	3.26295e-06	CKW vs CKM
ClG42_04g0070800	-1.9003	3.4512e-06	CKW vs CKM
ClG42_04g0069200	-2.2617	3.81069e-06	CKW vs CKM
ClG42_03g0120300	-1.9588	4.41154e-06	CKW vs CKM
ClG42_04g0040200	-1.9502	4.90574e-06	CKW vs CKM
ClG42_08g0094000	-4.0576	4.96936e-06	CKW vs CKM
ClG42_02g0084500	-0.8696	5.10916e-06	CKW vs CKM
ClG42_05g0279900	-1.1497	5.2541e-06	CKW vs CKM
ClG42_09g0114300	-1.0385	5.44987e-06	CKW vs CKM
ClG42_05g0199800	-1.5141	5.6353e-06	CKW vs CKM
ClG42_01g0058500	-0.9826	5.71384e-06	CKW vs CKM
ClG42_08g0075200	-1.1137	6.02915e-06	CKW vs CKM
ClG42_10g0028500	-0.8519	6.1355e-06	CKW vs CKM
ClG42_06g0006100	-0.8833	7.12849e-06	CKW vs CKM
NewGene.9813	-2.2267	7.52627e-06	CKW vs CKM
ClG42_11g0207700	-3.3161	8.83098e-06	CKW vs CKM
ClG42_02g0021500	-0.7669	8.90735e-06	CKW vs CKM
ClG42_02g0133300	-0.8156	9.00876e-06	CKW vs CKM
ClG42_01g0172400	-1.3017	9.38889e-06	CKW vs CKM
ClG42_06g0014400	-0.7252	9.45591e-06	CKW vs CKM
ClG42_05g0221600	-0.8458	1.07427e-05	CKW vs CKM
ClG42_07g0095000	-1.3577	1.13029e-05	CKW vs CKM
ClG42_06g0069300	-1.5968	1.14226e-05	CKW vs CKM
ClG42_05g0152400	-0.7097	1.18739e-05	CKW vs CKM
ClG42_02g0156400	-0.8906	1.23195e-05	CKW vs CKM
ClG42_08g0061600	-0.9048	1.40031e-05	CKW vs CKM
ClG42_02g0008100	-0.6949	1.40194e-05	CKW vs CKM
NewGene.2710	-5.5188	1.43371e-05	CKW vs CKM
ClG42_09g0008100	-0.8027	1.46121e-05	CKW vs CKM
ClG42_02g0037900	-0.9615	1.53568e-05	CKW vs CKM
ClG42_11g0164800	-1.175	1.77512e-05	CKW vs CKM
ClG42_08g0110300	-0.7795	1.89579e-05	CKW vs CKM
ClG42_07g0000400	-1.0168	1.99569e-05	CKW vs CKM
ClG42_02g0235100	-0.7507	2.08762e-05	CKW vs CKM
NewGene.14559	-1.4245	2.19658e-05	CKW vs CKM
ClG42_10g0186200	-0.7668	2.28712e-05	CKW vs CKM
ClG42_04g0060800	-2.0334	2.37177e-05	CKW vs CKM
ClG42_01g0169300	-0.7638	2.40621e-05	CKW vs CKM
ClG42_07g0142100	-1.5289	2.42014e-05	CKW vs CKM
ClG42_02g0221100	-1.0421	2.64742e-05	CKW vs CKM
ClG42_02g0033200	-2.0356	2.96786e-05	CKW vs CKM
ClG42_05g0257200	-0.9219	3.02448e-05	CKW vs CKM
ClG42_01g0067100	-1.0147	3.08099e-05	CKW vs CKM
NewGene.2312	-1.4447	3.24858e-05	CKW vs CKM
ClG42_06g0013300	-2.0354	3.37674e-05	CKW vs CKM
ClG42_09g0180000	-1.0044	3.59006e-05	CKW vs CKM
ClG42_03g0165700	-0.8382	3.67003e-05	CKW vs CKM
ClG42_08g0101600	-1.8728	3.8035e-05	CKW vs CKM
ClG42_08g0138000	-8.5443	3.90552e-05	CKW vs CKM
NewGene.17045	-2.3541	3.99025e-05	CKW vs CKM
ClG42_08g0161700	-0.8531	4.59253e-05	CKW vs CKM
ClG42_10g0175800	-1.2712	4.81986e-05	CKW vs CKM
ClG42_02g0087200	-1.3791	4.85219e-05	CKW vs CKM
ClG42_07g0130800	-0.9843	4.93453e-05	CKW vs CKM
ClG42_03g0080800	-0.8362	5.18406e-05	CKW vs CKM
ClG42_03g0176100	-1.0589	5.19467e-05	CKW vs CKM
ClG42_05g0005500	-1.2822	5.19614e-05	CKW vs CKM
ClG42_06g0105000	-0.9559	5.2076e-05	CKW vs CKM
ClG42_05g0001300	-1.3658	5.46609e-05	CKW vs CKM
ClG42_04g0005800	-0.9709	5.47519e-05	CKW vs CKM
ClG42_04g0057900	-0.9318	5.8834e-05	CKW vs CKM
ClG42_09g0203800	-0.7427	6.21088e-05	CKW vs CKM
ClG42_11g0092200	-1.426	6.74144e-05	CKW vs CKM
ClG42_10g0100600	-0.9959	7.13711e-05	CKW vs CKM
ClG42_01g0195800	-2.606	7.20423e-05	CKW vs CKM
ClG42_05g0211400	-1.5642	7.32908e-05	CKW vs CKM
ClG42_01g0246100	-0.961	7.37792e-05	CKW vs CKM
ClG42_05g0056200	-1.0025	7.92994e-05	CKW vs CKM
ClG42_10g0037500	-1.5777	8.14736e-05	CKW vs CKM
ClG42_03g0155200	-0.5939	8.43495e-05	CKW vs CKM
ClG42_11g0068500	-0.7989	8.51608e-05	CKW vs CKM
ClG42_02g0181800	-0.651	9.2675e-05	CKW vs CKM
ClG42_01g0261000	-1.8778	9.83882e-05	CKW vs CKM
NewGene.7291	-1.4733	0.000105111	CKW vs CKM
ClG42_09g0020700	-1.0585	0.000105332	CKW vs CKM
ClG42_07g0124600	-2.569	0.000107652	CKW vs CKM
ClG42_01g0004600	-0.9025	0.000111597	CKW vs CKM
ClG42_05g0280000	-1.1166	0.000112193	CKW vs CKM
ClG42_11g0147300	-0.9866	0.000114865	CKW vs CKM
ClG42_11g0164500	-1.1871	0.000117663	CKW vs CKM
ClG42_05g0270200	-1.1433	0.000121749	CKW vs CKM
ClG42_02g0217000	-0.6925	0.000124103	CKW vs CKM
ClG42_01g0062600	-1.2025	0.000125229	CKW vs CKM
ClG42_01g0069900	-1.4139	0.000126982	CKW vs CKM
ClG42_08g0051400	-8.2916	0.000134693	CKW vs CKM
ClG42_01g0115600	-0.6606	0.00013873	CKW vs CKM
ClG42_03g0068200	-4.3716	0.000149578	CKW vs CKM
ClG42_05g0098000	-0.8854	0.000150789	CKW vs CKM
ClG42_08g0151500	-0.9906	0.000154488	CKW vs CKM
ClG42_05g0049700	-0.5889	0.000161582	CKW vs CKM
ClG42_09g0059900	-0.9029	0.000172768	CKW vs CKM
ClG42_03g0014500	-1.7156	0.000173193	CKW vs CKM
ClG42_05g0062500	-0.696	0.000176865	CKW vs CKM
ClG42_07g0164400	-1.3417	0.000180376	CKW vs CKM
ClG42_02g0100800	-0.6568	0.00018184	CKW vs CKM
ClG42_06g0155400	-0.7507	0.000188887	CKW vs CKM
ClG42_04g0006200	-8.2761	0.000188966	CKW vs CKM
ClG42_11g0057200	-1.0844	0.000192374	CKW vs CKM
ClG42_09g0061700	-2.6571	0.000195246	CKW vs CKM
ClG42_09g0041200	-0.558	0.000198134	CKW vs CKM
ClG42_05g0166500	-2.6646	0.000204337	CKW vs CKM
ClG42_02g0025800	-0.7503	0.00020522	CKW vs CKM
NewGene.14382	-8.6439	0.0002113	CKW vs CKM
ClG42_03g0051400	-1.0811	0.000212816	CKW vs CKM
ClG42_08g0091900	-0.7121	0.000215997	CKW vs CKM
ClG42_09g0211200	-1.9688	0.00021758	CKW vs CKM
ClG42_02g0063300	-1.764	0.000224021	CKW vs CKM
ClG42_05g0211700	-0.9939	0.000226854	CKW vs CKM
ClG42_09g0058600	-1.278	0.000230481	CKW vs CKM
ClG42_05g0105700	-0.6946	0.000251819	CKW vs CKM
ClG42_07g0102200	-1.0192	0.000256363	CKW vs CKM
ClG42_10g0031100	-0.9116	0.000257396	CKW vs CKM
ClG42_06g0061900	-0.7545	0.000258817	CKW vs CKM
ClG42_09g0097500	-8.737	0.000265591	CKW vs CKM
ClG42_07g0038300	-1.1988	0.000274433	CKW vs CKM
ClG42_09g0086500	-2.4152	0.000275473	CKW vs CKM
ClG42_09g0167700	-0.6917	0.000282357	CKW vs CKM
ClG42_02g0183800	-1.1274	0.000284041	CKW vs CKM
ClG42_09g0139000	-1.5368	0.000289882	CKW vs CKM
ClG42_02g0068000	-1.6963	0.000289957	CKW vs CKM
ClG42_11g0165400	-0.8469	0.000291419	CKW vs CKM
ClG42_05g0031100	-0.8946	0.000292527	CKW vs CKM
ClG42_05g0192500	-1.2427	0.000295934	CKW vs CKM
ClG42_09g0007800	-0.8009	0.000296281	CKW vs CKM
ClG42_11g0187000	-0.9534	0.000300108	CKW vs CKM
ClG42_03g0077700	-1.8628	0.000304045	CKW vs CKM
ClG42_02g0150500	-0.8835	0.000307531	CKW vs CKM
ClG42_10g0110100	-0.7175	0.000312136	CKW vs CKM
ClG42_07g0084400	-2.1532	0.000313189	CKW vs CKM
ClG42_04g0054900	-0.9796	0.000313285	CKW vs CKM
ClG42_03g0046600	-0.7537	0.000315861	CKW vs CKM
ClG42_05g0224300	-7.6103	0.000327882	CKW vs CKM
ClG42_11g0050100	-2.0222	0.000331415	CKW vs CKM
ClG42_06g0079000	-8.1464	0.00034581	CKW vs CKM
ClG42_11g0071400	-1.4812	0.000345867	CKW vs CKM
ClG42_07g0018300	-0.916	0.000348344	CKW vs CKM
ClG42_10g0058700	-0.6851	0.000354102	CKW vs CKM
ClG42_01g0154600	-0.5911	0.000360473	CKW vs CKM
ClG42_08g0134700	-0.826	0.000365332	CKW vs CKM
ClG42_05g0027000	-0.5718	0.000369257	CKW vs CKM
ClG42_01g0212700	-0.587	0.000380468	CKW vs CKM
ClG42_02g0166300	-1.7877	0.000388556	CKW vs CKM
ClG42_06g0011000	-1.1968	0.000391817	CKW vs CKM
ClG42_05g0105000	-1.1345	0.000404507	CKW vs CKM
ClG42_02g0016400	-2.6083	0.000413168	CKW vs CKM
ClG42_08g0119000	-3.6184	0.000414937	CKW vs CKM
ClG42_02g0066800	-2.6132	0.000416532	CKW vs CKM
ClG42_11g0195000	-0.9613	0.000417122	CKW vs CKM
ClG42_10g0028900	-0.5709	0.000418043	CKW vs CKM
ClG42_01g0042400	-1.1208	0.000422525	CKW vs CKM
ClG42_02g0225200	-0.8286	0.00042587	CKW vs CKM
ClG42_04g0118500	-0.9716	0.000427348	CKW vs CKM
ClG42_02g0050800	-2.0409	0.000450093	CKW vs CKM
ClG42_08g0089900	-2.2009	0.000454362	CKW vs CKM
ClG42_11g0028100	-0.6627	0.000467926	CKW vs CKM
ClG42_01g0202700	-1.3138	0.000469796	CKW vs CKM
ClG42_01g0175500	-1.4636	0.000472714	CKW vs CKM
ClG42_10g0082800	-2.2026	0.00048823	CKW vs CKM
ClG42_11g0058300	-1.0714	0.000503818	CKW vs CKM
ClG42_09g0070000	-0.8694	0.000505775	CKW vs CKM
ClG42_06g0186100	-1.1152	0.000527045	CKW vs CKM
ClG42_03g0079000	-1.0722	0.00054765	CKW vs CKM
ClG42_03g0153300	-0.8134	0.000548516	CKW vs CKM
ClG42_01g0257000	-0.9665	0.000588688	CKW vs CKM
ClG42_10g0006300	-1.0378	0.000591503	CKW vs CKM
ClG42_10g0220400	-1.5036	0.000596353	CKW vs CKM
ClG42_07g0138700	-0.5973	0.000623218	CKW vs CKM
ClG42_07g0057600	-0.6104	0.000627842	CKW vs CKM
ClG42_02g0024300	-2.1043	0.000631843	CKW vs CKM
ClG42_02g0221200	-0.5837	0.00064208	CKW vs CKM
ClG42_11g0105000	-1.3214	0.000659971	CKW vs CKM
ClG42_05g0051200	-0.9286	0.000665297	CKW vs CKM
ClG42_11g0131800	-1.7212	0.000671059	CKW vs CKM
ClG42_10g0115300	-0.8019	0.000674391	CKW vs CKM
ClG42_04g0095200	-2.621	0.000677932	CKW vs CKM
ClG42_05g0142900	-0.7142	0.000682786	CKW vs CKM
ClG42_02g0170600	-1.3506	0.000695007	CKW vs CKM
ClG42_01g0205400	-2.8048	0.000707041	CKW vs CKM
ClG42_05g0148100	-0.8476	0.000713448	CKW vs CKM
ClG42_11g0159200	-0.5725	0.000715948	CKW vs CKM
ClG42_01g0179600	-0.7925	0.000716912	CKW vs CKM
ClG42_08g0184900	-0.5888	0.000730933	CKW vs CKM
ClG42_05g0238200	-0.5479	0.000738405	CKW vs CKM
ClG42_07g0004000	-0.5243	0.000738697	CKW vs CKM
ClG42_02g0136300	-0.6447	0.000746789	CKW vs CKM
ClG42_07g0079700	-0.831	0.000750138	CKW vs CKM
ClG42_01g0179100	-2.3704	0.000786418	CKW vs CKM
ClG42_02g0047400	-1.924	0.00079496	CKW vs CKM
ClG42_06g0128000	-1.8771	0.000813906	CKW vs CKM
ClG42_05g0262400	-1.3465	0.000829145	CKW vs CKM
ClG42_07g0073100	-0.783	0.000851141	CKW vs CKM
ClG42_01g0158400	-2.463	0.000853368	CKW vs CKM
ClG42_04g0108300	-1.3817	0.000874353	CKW vs CKM
ClG42_07g0125300	-8.9561	0.00090251	CKW vs CKM
ClG42_06g0171300	-0.682	0.000916636	CKW vs CKM
ClG42_07g0021900	-2.3884	0.00092221	CKW vs CKM
ClG42_02g0143300	-0.5037	0.000931187	CKW vs CKM
ClG42_03g0058400	-0.7069	0.000944795	CKW vs CKM
ClG42_11g0021600	-1.2398	0.00094532	CKW vs CKM
ClG42_02g0156300	-0.6044	0.000949615	CKW vs CKM
ClG42_01g0066200	-0.8618	0.000954102	CKW vs CKM
ClG42_02g0179400	-0.5453	0.000980926	CKW vs CKM
ClG42_08g0155200	-1.7237	0.000992944	CKW vs CKM
ClG42_05g0277900	-0.9226	0.000993465	CKW vs CKM
ClG42_06g0031800	-0.5337	0.000993511	CKW vs CKM
ClG42_04g0054500	-0.7315	0.00100031	CKW vs CKM
ClG42_01g0240700	-0.6432	0.0010013	CKW vs CKM
ClG42_03g0041700	-0.5778	0.00100393	CKW vs CKM
ClG42_09g0221200	-0.9374	0.00100421	CKW vs CKM
ClG42_06g0120800	-0.7987	0.00100597	CKW vs CKM
ClG42_05g0089900	-2.3385	0.00101724	CKW vs CKM
ClG42_05g0052800	-0.4879	0.00102314	CKW vs CKM
ClG42_01g0050800	-0.9576	0.00104976	CKW vs CKM
ClG42_05g0108700	-0.6906	0.0010529	CKW vs CKM
ClG42_02g0030800	-0.7255	0.00105312	CKW vs CKM
ClG42_04g0094500	-1.0921	0.00107513	CKW vs CKM
ClG42_05g0214100	-1.6017	0.00107564	CKW vs CKM
ClG42_01g0248900	-1.2943	0.0010839	CKW vs CKM
ClG42_04g0080100	-0.6425	0.00108631	CKW vs CKM
ClG42_07g0013000	-0.7621	0.00109757	CKW vs CKM
ClG42_04g0036400	-0.5821	0.00110621	CKW vs CKM
ClG42_01g0162600	-0.6066	0.00111261	CKW vs CKM
ClG42_06g0127200	-1.067	0.00113697	CKW vs CKM
ClG42_10g0204100	-0.6566	0.00114026	CKW vs CKM
ClG42_04g0109800	-0.5262	0.00114347	CKW vs CKM
ClG42_06g0171200	-7.8031	0.00114522	CKW vs CKM
ClG42_11g0075800	-0.8174	0.00115126	CKW vs CKM
ClG42_11g0050500	-2.7288	0.00116381	CKW vs CKM
ClG42_10g0163000	-1.1598	0.00116584	CKW vs CKM
ClG42_09g0167300	-0.7205	0.00117392	CKW vs CKM
ClG42_03g0076600	-0.763	0.00118599	CKW vs CKM
ClG42_06g0009300	-0.6285	0.0011901	CKW vs CKM
ClG42_05g0027500	-0.7498	0.00119551	CKW vs CKM
ClG42_10g0186400	-0.6095	0.00120792	CKW vs CKM
ClG42_06g0164000	-0.5475	0.00122763	CKW vs CKM
ClG42_08g0186300	-1.0319	0.00124913	CKW vs CKM
ClG42_01g0217000	-0.7451	0.00124933	CKW vs CKM
ClG42_04g0076300	-1.2905	0.00126469	CKW vs CKM
ClG42_02g0217300	-0.8013	0.00129003	CKW vs CKM
ClG42_06g0159800	-1.1827	0.00132503	CKW vs CKM
ClG42_11g0150800	-0.9235	0.00132786	CKW vs CKM
ClG42_05g0269900	-0.6797	0.00135061	CKW vs CKM
ClG42_01g0179200	-2.4285	0.00135872	CKW vs CKM
ClG42_02g0059500	-0.6652	0.00136349	CKW vs CKM
ClG42_05g0259400	-0.6882	0.00137161	CKW vs CKM
ClG42_01g0218100	-1.0048	0.00138886	CKW vs CKM
ClG42_03g0139300	-0.6159	0.0014077	CKW vs CKM
ClG42_04g0115500	-4.9471	0.00141628	CKW vs CKM
NewGene.5158	-1.3306	0.00143085	CKW vs CKM
ClG42_11g0047400	-1.7843	0.00143312	CKW vs CKM
ClG42_09g0011200	-0.6398	0.00146419	CKW vs CKM
ClG42_10g0140500	-0.9557	0.00147113	CKW vs CKM
ClG42_02g0029200	-0.6177	0.00148163	CKW vs CKM
ClG42_01g0174400	-2.532	0.00148793	CKW vs CKM
ClG42_08g0112100	-0.796	0.00150016	CKW vs CKM
ClG42_06g0131500	-0.6398	0.00152318	CKW vs CKM
ClG42_02g0013800	-0.5543	0.00152405	CKW vs CKM
ClG42_08g0011400	-0.688	0.00159379	CKW vs CKM
ClG42_08g0096300	-0.7596	0.00159791	CKW vs CKM
ClG42_02g0009700	-5.015	0.00159901	CKW vs CKM
ClG42_03g0061200	5.0787	1.32315e-81	HTW vs HTM
ClG42_09g0195200	2.6215	1.96795e-49	HTW vs HTM
ClG42_02g0012400	3.144	1.73491e-35	HTW vs HTM
ClG42_08g0012900	2.8453	1.6942e-34	HTW vs HTM
ClG42_10g0018200	3.3014	8.25626e-29	HTW vs HTM
ClG42_02g0234900	2.7087	1.75096e-28	HTW vs HTM
ClG42_09g0204900	1.5931	5.7154e-28	HTW vs HTM
ClG42_07g0152200	2.3973	9.64488e-27	HTW vs HTM
ClG42_08g0061700	2.9286	1.20491e-25	HTW vs HTM
ClG42_02g0183500	2.7841	1.89042e-25	HTW vs HTM
ClG42_10g0213700	1.3243	1.01269e-24	HTW vs HTM
ClG42_07g0163300	3.149	2.32583e-24	HTW vs HTM
ClG42_02g0236100	2.3273	1.9925e-22	HTW vs HTM
ClG42_09g0087100	4.8755	1.99764e-22	HTW vs HTM
ClG42_06g0137900	4.319	8.22089e-22	HTW vs HTM
ClG42_10g0224400	2.911	3.30811e-21	HTW vs HTM
ClG42_08g0175100	3.027	3.6866e-21	HTW vs HTM
ClG42_06g0187600	2.8555	4.16575e-20	HTW vs HTM
ClG42_01g0093900	3.4298	5.26206e-20	HTW vs HTM
ClG42_05g0109000	1.798	2.60842e-19	HTW vs HTM
ClG42_03g0064700	1.9896	3.07057e-19	HTW vs HTM
ClG42_10g0182900	1.4505	7.70679e-19	HTW vs HTM
ClG42_02g0172700	2.4058	1.04914e-18	HTW vs HTM
ClG42_09g0045400	1.8649	1.48124e-18	HTW vs HTM
ClG42_02g0086600	2.8113	2.06946e-18	HTW vs HTM
ClG42_08g0040700	1.5208	2.55542e-18	HTW vs HTM
ClG42_09g0068700	4.1219	9.72117e-18	HTW vs HTM
NewGene.578	2.8992	1.52472e-17	HTW vs HTM
ClG42_10g0064400	2.4645	2.26727e-17	HTW vs HTM
ClG42_06g0076700	1.4677	2.56917e-17	HTW vs HTM
ClG42_05g0120700	2.0715	4.49712e-17	HTW vs HTM
ClG42_06g0029200	1.6647	9.17952e-17	HTW vs HTM
ClG42_03g0156400	2.0609	1.0494e-16	HTW vs HTM
ClG42_11g0197700	2.4306	1.27796e-16	HTW vs HTM
ClG42_01g0166400	3.3808	1.37476e-16	HTW vs HTM
ClG42_11g0040300	3.3139	1.56914e-16	HTW vs HTM
ClG42_08g0134800	1.9717	1.68854e-16	HTW vs HTM
ClG42_01g0038300	2.0627	1.97237e-16	HTW vs HTM
ClG42_05g0169300	1.8467	2.22823e-16	HTW vs HTM
ClG42_02g0242100	5.585	2.24179e-16	HTW vs HTM
ClG42_09g0212700	1.2421	2.25143e-16	HTW vs HTM
ClG42_05g0112400	2.2522	3.18535e-16	HTW vs HTM
ClG42_02g0064900	5.5232	4.40599e-16	HTW vs HTM
ClG42_10g0199800	1.145	6.05943e-16	HTW vs HTM
ClG42_02g0059200	1.4563	7.07054e-16	HTW vs HTM
ClG42_11g0086200	2.8729	7.8964e-16	HTW vs HTM
ClG42_10g0141600	1.5974	1.8244e-15	HTW vs HTM
ClG42_05g0164200	2.4755	2.05885e-15	HTW vs HTM
ClG42_02g0095200	1.8614	2.37113e-15	HTW vs HTM
ClG42_06g0193600	1.7496	3.59232e-15	HTW vs HTM
ClG42_01g0062100	1.26	4.5915e-15	HTW vs HTM
ClG42_05g0081200	1.4537	5.00089e-15	HTW vs HTM
ClG42_08g0185500	2.0596	5.24086e-15	HTW vs HTM
ClG42_05g0200000	1.546	5.39811e-15	HTW vs HTM
ClG42_06g0119300	1.9199	5.81118e-15	HTW vs HTM
ClG42_03g0045400	1.7294	6.28741e-15	HTW vs HTM
ClG42_05g0106800	1.1384	6.62606e-15	HTW vs HTM
NewGene.957	3.2537	6.62905e-15	HTW vs HTM
ClG42_08g0077200	1.3953	6.70878e-15	HTW vs HTM
ClG42_10g0216600	1.6536	6.99381e-15	HTW vs HTM
ClG42_09g0086100	2.5828	8.97771e-15	HTW vs HTM
ClG42_01g0238800	1.3207	9.65227e-15	HTW vs HTM
ClG42_05g0078100	1.4175	1.53502e-14	HTW vs HTM
ClG42_04g0065000	1.2781	2.17975e-14	HTW vs HTM
ClG42_06g0014200	1.5946	2.30581e-14	HTW vs HTM
ClG42_09g0108800	1.5708	2.3871e-14	HTW vs HTM
ClG42_02g0049300	1.5339	2.616e-14	HTW vs HTM
ClG42_08g0019700	1.5928	2.65941e-14	HTW vs HTM
ClG42_05g0111100	1.3762	2.66046e-14	HTW vs HTM
ClG42_10g0116300	2.1322	3.24231e-14	HTW vs HTM
ClG42_05g0057900	2.5539	4.74859e-14	HTW vs HTM
ClG42_01g0182200	2.0724	7.36661e-14	HTW vs HTM
ClG42_11g0053400	1.7177	7.58331e-14	HTW vs HTM
NewGene.2664	2.7308	8.40223e-14	HTW vs HTM
NewGene.698	3.2549	9.10087e-14	HTW vs HTM
ClG42_06g0192900	1.6152	9.85312e-14	HTW vs HTM
ClG42_03g0163500	1.5994	1.09015e-13	HTW vs HTM
ClG42_03g0006300	2.8494	1.48599e-13	HTW vs HTM
ClG42_10g0043100	1.4656	1.5453e-13	HTW vs HTM
ClG42_02g0141500	1.2835	1.65985e-13	HTW vs HTM
ClG42_02g0191900	1.2158	1.85242e-13	HTW vs HTM
ClG42_01g0051400	1.3482	1.99442e-13	HTW vs HTM
ClG42_11g0196800	1.3759	3.5642e-13	HTW vs HTM
ClG42_05g0026300	3.8157	3.62631e-13	HTW vs HTM
ClG42_04g0065500	1.1521	3.85488e-13	HTW vs HTM
ClG42_10g0157100	1.056	4.24266e-13	HTW vs HTM
ClG42_05g0040800	1.0724	4.4433e-13	HTW vs HTM
ClG42_11g0161000	1.6251	4.67437e-13	HTW vs HTM
ClG42_07g0082500	1.6578	5.05445e-13	HTW vs HTM
ClG42_11g0030000	1.6103	6.74248e-13	HTW vs HTM
ClG42_08g0134100	1.8724	6.78515e-13	HTW vs HTM
ClG42_01g0196900	1.8889	7.21774e-13	HTW vs HTM
ClG42_02g0030200	1.2958	8.17806e-13	HTW vs HTM
ClG42_09g0100600	1.5039	9.89602e-13	HTW vs HTM
ClG42_09g0087300	1.0599	1.03435e-12	HTW vs HTM
ClG42_06g0005600	1.1361	1.43033e-12	HTW vs HTM
ClG42_10g0180200	1.021	1.45115e-12	HTW vs HTM
ClG42_02g0136400	1.7829	1.67267e-12	HTW vs HTM
ClG42_02g0248700	1.0718	1.81884e-12	HTW vs HTM
ClG42_01g0089300	1.7776	1.88261e-12	HTW vs HTM
ClG42_07g0053700	2.5896	1.95644e-12	HTW vs HTM
ClG42_09g0162900	1.7715	2.12038e-12	HTW vs HTM
ClG42_04g0028400	2.1305	2.1759e-12	HTW vs HTM
ClG42_11g0136700	2.2033	2.18273e-12	HTW vs HTM
ClG42_06g0174200	2.0359	2.39256e-12	HTW vs HTM
ClG42_07g0051200	1.7938	2.42323e-12	HTW vs HTM
ClG42_10g0014700	1.3454	3.21554e-12	HTW vs HTM
ClG42_10g0225000	1.3342	3.60087e-12	HTW vs HTM
ClG42_05g0049400	1.7492	3.80778e-12	HTW vs HTM
NewGene.2687	2.0644	4.95122e-12	HTW vs HTM
ClG42_09g0115500	2.5536	5.66708e-12	HTW vs HTM
ClG42_01g0220700	1.2961	5.88129e-12	HTW vs HTM
ClG42_06g0135700	1.4848	6.20523e-12	HTW vs HTM
ClG42_10g0210800	2.6954	7.13395e-12	HTW vs HTM
ClG42_04g0119500	2.5915	7.73572e-12	HTW vs HTM
ClG42_03g0013300	3.0172	8.65764e-12	HTW vs HTM
ClG42_02g0111400	3.0299	9.79422e-12	HTW vs HTM
ClG42_04g0082200	1.6991	1.02779e-11	HTW vs HTM
ClG42_04g0101800	1.2466	1.0731e-11	HTW vs HTM
ClG42_05g0044000	1.5527	1.07429e-11	HTW vs HTM
ClG42_06g0156200	1.533	1.1457e-11	HTW vs HTM
ClG42_10g0165100	1.4153	1.27376e-11	HTW vs HTM
ClG42_03g0025300	1.2839	1.53838e-11	HTW vs HTM
ClG42_11g0043900	1.2413	1.54431e-11	HTW vs HTM
ClG42_10g0036200	2.437	1.56433e-11	HTW vs HTM
ClG42_06g0019400	0.8196	1.67696e-11	HTW vs HTM
ClG42_09g0033400	1.3158	1.71577e-11	HTW vs HTM
ClG42_05g0283100	3.5035	1.87546e-11	HTW vs HTM
ClG42_05g0121500	1.8514	1.92842e-11	HTW vs HTM
NewGene.11861	2.8258	2.05141e-11	HTW vs HTM
ClG42_02g0073800	1.4884	2.05373e-11	HTW vs HTM
ClG42_04g0003800	1.844	2.63761e-11	HTW vs HTM
ClG42_01g0070100	1.2308	2.69133e-11	HTW vs HTM
ClG42_01g0190800	1.3919	2.70988e-11	HTW vs HTM
ClG42_02g0224000	1.5989	2.84892e-11	HTW vs HTM
ClG42_06g0150100	2.0585	3.09804e-11	HTW vs HTM
NewGene.2831	2.891	3.19998e-11	HTW vs HTM
ClG42_08g0053100	1.9375	3.52715e-11	HTW vs HTM
ClG42_11g0121300	1.2159	3.61924e-11	HTW vs HTM
ClG42_11g0031300	1.7054	3.81308e-11	HTW vs HTM
ClG42_07g0128800	1.4529	4.40053e-11	HTW vs HTM
ClG42_01g0090600	1.4905	4.52027e-11	HTW vs HTM
ClG42_03g0135400	1.8097	4.87107e-11	HTW vs HTM
ClG42_07g0131300	1.6911	5.06737e-11	HTW vs HTM
ClG42_05g0012300	1.2438	5.30901e-11	HTW vs HTM
ClG42_09g0018300	1.9521	5.88332e-11	HTW vs HTM
NewGene.2945	2.3673	6.78804e-11	HTW vs HTM
ClG42_01g0154300	1.8996	7.41768e-11	HTW vs HTM
ClG42_02g0174900	1.4624	8.04248e-11	HTW vs HTM
ClG42_06g0007800	1.6042	9.59798e-11	HTW vs HTM
ClG42_03g0109000	2.156	1.04665e-10	HTW vs HTM
ClG42_04g0127600	2.3912	1.07169e-10	HTW vs HTM
ClG42_06g0168800	1.155	1.10515e-10	HTW vs HTM
ClG42_01g0252500	1.3177	1.22051e-10	HTW vs HTM
ClG42_03g0013600	1.1494	1.24933e-10	HTW vs HTM
ClG42_03g0037900	1.3846	1.29454e-10	HTW vs HTM
NewGene.11064	2.6788	1.40348e-10	HTW vs HTM
ClG42_09g0009900	2.8491	1.41033e-10	HTW vs HTM
ClG42_11g0153900	1.6803	1.54623e-10	HTW vs HTM
ClG42_08g0172900	1.8916	1.56907e-10	HTW vs HTM
ClG42_11g0085500	1.2115	1.76305e-10	HTW vs HTM
ClG42_09g0097000	1.3744	1.80755e-10	HTW vs HTM
ClG42_01g0121000	1.4818	1.93873e-10	HTW vs HTM
ClG42_02g0085200	1.808	2.02842e-10	HTW vs HTM
ClG42_08g0156100	1.0549	2.0768e-10	HTW vs HTM
ClG42_05g0113300	2.0414	2.23377e-10	HTW vs HTM
NewGene.7768	2.2923	2.35962e-10	HTW vs HTM
ClG42_04g0109400	1.1658	2.37909e-10	HTW vs HTM
ClG42_06g0113400	1.1926	2.39613e-10	HTW vs HTM
ClG42_08g0083900	1.7361	2.63736e-10	HTW vs HTM
ClG42_01g0256500	1.1909	2.63938e-10	HTW vs HTM
ClG42_08g0175200	1.0621	2.69458e-10	HTW vs HTM
ClG42_05g0066900	1.4923	2.73781e-10	HTW vs HTM
ClG42_09g0076600	1.5866	2.80299e-10	HTW vs HTM
ClG42_05g0265000	0.7825	2.95642e-10	HTW vs HTM
NewGene.7220	3.3402	3.16888e-10	HTW vs HTM
ClG42_02g0202500	1.027	3.34648e-10	HTW vs HTM
ClG42_05g0132100	1.0628	3.39407e-10	HTW vs HTM
ClG42_05g0059300	2.8947	3.53802e-10	HTW vs HTM
ClG42_09g0208700	1.7355	3.83472e-10	HTW vs HTM
ClG42_07g0050700	0.6432	4.51305e-10	HTW vs HTM
ClG42_11g0184200	1.2957	4.87836e-10	HTW vs HTM
NewGene.15538	2.6721	5.22625e-10	HTW vs HTM
ClG42_08g0021400	1.1329	6.11175e-10	HTW vs HTM
ClG42_01g0236900	1.9712	6.26206e-10	HTW vs HTM
ClG42_06g0055200	1.1915	6.50849e-10	HTW vs HTM
ClG42_01g0184400	1.6341	6.53616e-10	HTW vs HTM
ClG42_03g0035000	1.0342	6.78414e-10	HTW vs HTM
ClG42_01g0036500	1.1208	7.3821e-10	HTW vs HTM
ClG42_01g0097600	1.6095	7.38414e-10	HTW vs HTM
ClG42_07g0094000	1.5937	7.66782e-10	HTW vs HTM
ClG42_10g0194000	1.0868	7.78266e-10	HTW vs HTM
ClG42_10g0061000	0.9763	7.79448e-10	HTW vs HTM
ClG42_08g0159700	3.7867	1.01909e-09	HTW vs HTM
ClG42_07g0057300	1.3973	1.05413e-09	HTW vs HTM
NewGene.2211	3.618	1.17274e-09	HTW vs HTM
ClG42_01g0203800	3.2214	1.18638e-09	HTW vs HTM
ClG42_01g0017200	1.2906	1.2423e-09	HTW vs HTM
ClG42_01g0084800	1.5007	1.27763e-09	HTW vs HTM
ClG42_10g0172200	1.046	1.28752e-09	HTW vs HTM
ClG42_02g0070800	1.0289	1.30982e-09	HTW vs HTM
ClG42_04g0117100	2.1728	1.32625e-09	HTW vs HTM
ClG42_03g0051200	1.3634	1.35061e-09	HTW vs HTM
ClG42_07g0094900	1.4605	1.35385e-09	HTW vs HTM
ClG42_04g0100700	1.3314	1.37245e-09	HTW vs HTM
ClG42_02g0016900	1.6121	1.63028e-09	HTW vs HTM
ClG42_03g0097300	1.8221	1.66229e-09	HTW vs HTM
ClG42_09g0142400	1.2848	1.76574e-09	HTW vs HTM
ClG42_07g0146300	1.9034	1.93695e-09	HTW vs HTM
NewGene.9522	4.1728	1.95146e-09	HTW vs HTM
ClG42_05g0185400	1.257	2.04694e-09	HTW vs HTM
ClG42_06g0136000	1.3072	2.26101e-09	HTW vs HTM
ClG42_07g0138600	2.0567	2.52272e-09	HTW vs HTM
ClG42_01g0160400	1.2929	2.74477e-09	HTW vs HTM
ClG42_06g0072900	2.5556	2.7694e-09	HTW vs HTM
ClG42_01g0018700	1.1651	2.92831e-09	HTW vs HTM
ClG42_10g0062900	1.5012	2.93085e-09	HTW vs HTM
ClG42_01g0083300	2.8477	3.16069e-09	HTW vs HTM
ClG42_06g0172100	1.5339	3.24672e-09	HTW vs HTM
ClG42_06g0149900	9.697	3.30769e-09	HTW vs HTM
ClG42_03g0075900	1.6409	3.54147e-09	HTW vs HTM
ClG42_05g0006300	1.1616	3.80138e-09	HTW vs HTM
ClG42_06g0184800	1.0541	3.95122e-09	HTW vs HTM
ClG42_01g0227200	1.4722	4.08372e-09	HTW vs HTM
ClG42_02g0004200	3.4284	4.32679e-09	HTW vs HTM
ClG42_10g0189000	1.408	4.37769e-09	HTW vs HTM
ClG42_02g0017600	1.6223	4.58236e-09	HTW vs HTM
ClG42_08g0151800	1.8241	4.7442e-09	HTW vs HTM
ClG42_01g0170200	1.2108	4.77308e-09	HTW vs HTM
NewGene.735	10.0498	5.68577e-09	HTW vs HTM
ClG42_02g0002800	1.4286	5.7066e-09	HTW vs HTM
ClG42_05g0065900	3.7766	5.75967e-09	HTW vs HTM
ClG42_04g0106300	0.908	5.90162e-09	HTW vs HTM
ClG42_10g0107600	0.9874	5.90507e-09	HTW vs HTM
ClG42_11g0087800	2.6664	6.00715e-09	HTW vs HTM
ClG42_10g0079800	2.1633	6.10759e-09	HTW vs HTM
NewGene.1047	2.7713	6.12041e-09	HTW vs HTM
ClG42_07g0123200	1.2437	6.36521e-09	HTW vs HTM
ClG42_05g0063600	1.3136	6.3805e-09	HTW vs HTM
ClG42_10g0141300	1.033	6.5123e-09	HTW vs HTM
ClG42_08g0008400	1.0675	6.76754e-09	HTW vs HTM
NewGene.4885	1.228	6.90417e-09	HTW vs HTM
ClG42_04g0085800	0.7819	7.01372e-09	HTW vs HTM
ClG42_07g0014800	1.3402	7.24118e-09	HTW vs HTM
NewGene.16721	1.4057	7.33226e-09	HTW vs HTM
ClG42_05g0138400	1.5206	7.60953e-09	HTW vs HTM
ClG42_01g0243200	1.0977	7.76483e-09	HTW vs HTM
ClG42_09g0209900	1.0154	8.32685e-09	HTW vs HTM
ClG42_02g0143100	2.2752	8.64982e-09	HTW vs HTM
ClG42_02g0202100	1.363	8.80986e-09	HTW vs HTM
ClG42_01g0058400	3.7293	9.84483e-09	HTW vs HTM
ClG42_05g0205100	1.1117	9.89266e-09	HTW vs HTM
ClG42_01g0093800	1.0828	1.01862e-08	HTW vs HTM
ClG42_02g0137400	0.9803	1.07077e-08	HTW vs HTM
ClG42_02g0169500	1.1181	1.15644e-08	HTW vs HTM
ClG42_06g0095100	1.1251	1.15737e-08	HTW vs HTM
ClG42_02g0014500	1.0427	1.18515e-08	HTW vs HTM
ClG42_09g0151700	0.7683	1.19695e-08	HTW vs HTM
ClG42_02g0191600	1.2994	1.28006e-08	HTW vs HTM
ClG42_01g0200600	0.7997	1.31606e-08	HTW vs HTM
ClG42_01g0258200	1.4382	1.38337e-08	HTW vs HTM
ClG42_04g0112100	0.9384	1.38545e-08	HTW vs HTM
ClG42_09g0091400	0.9582	1.42764e-08	HTW vs HTM
ClG42_04g0053300	1.2369	1.43499e-08	HTW vs HTM
ClG42_03g0092700	1.1052	1.476e-08	HTW vs HTM
ClG42_11g0126500	1.2646	1.47762e-08	HTW vs HTM
ClG42_09g0105700	1.0117	1.57309e-08	HTW vs HTM
ClG42_11g0190800	1.7767	1.58012e-08	HTW vs HTM
ClG42_10g0038200	0.8743	1.62672e-08	HTW vs HTM
ClG42_04g0098500	2.1551	1.71519e-08	HTW vs HTM
ClG42_01g0244600	1.155	1.72838e-08	HTW vs HTM
ClG42_03g0006900	2.2769	1.74707e-08	HTW vs HTM
ClG42_01g0048300	0.9148	1.75087e-08	HTW vs HTM
ClG42_02g0028700	3.1699	1.79644e-08	HTW vs HTM
ClG42_01g0078600	0.7335	1.96916e-08	HTW vs HTM
ClG42_05g0246100	0.743	1.98143e-08	HTW vs HTM
ClG42_04g0077700	1.3854	2.1073e-08	HTW vs HTM
ClG42_01g0208600	1.1225	2.11552e-08	HTW vs HTM
ClG42_10g0060500	1.1501	2.14716e-08	HTW vs HTM
ClG42_07g0013900	1.0924	2.15987e-08	HTW vs HTM
ClG42_02g0204400	1.1026	2.20092e-08	HTW vs HTM
ClG42_07g0109900	1.077	2.23504e-08	HTW vs HTM
ClG42_03g0179300	1.5287	2.25786e-08	HTW vs HTM
ClG42_03g0182400	1.4136	2.29547e-08	HTW vs HTM
ClG42_08g0103600	0.9806	2.37872e-08	HTW vs HTM
ClG42_11g0034500	3.2931	2.45822e-08	HTW vs HTM
ClG42_06g0005800	1.0272	2.70195e-08	HTW vs HTM
ClG42_11g0090300	2.4288	2.75716e-08	HTW vs HTM
ClG42_06g0073300	1.162	2.95708e-08	HTW vs HTM
ClG42_07g0093200	0.7234	2.95848e-08	HTW vs HTM
ClG42_05g0253100	0.8049	2.99028e-08	HTW vs HTM
NewGene.4144	2.3271	3.08648e-08	HTW vs HTM
NewGene.697	2.5275	3.11446e-08	HTW vs HTM
ClG42_01g0053300	1.8076	3.12285e-08	HTW vs HTM
ClG42_01g0013300	0.8041	3.57429e-08	HTW vs HTM
ClG42_10g0058000	2.1976	3.80771e-08	HTW vs HTM
ClG42_10g0008100	10.6135	3.82652e-08	HTW vs HTM
ClG42_07g0126000	1.1408	3.94483e-08	HTW vs HTM
ClG42_10g0013400	1.2695	3.94934e-08	HTW vs HTM
NewGene.4041	1.1972	3.96918e-08	HTW vs HTM
ClG42_06g0102500	1.5143	4.07646e-08	HTW vs HTM
ClG42_09g0220000	1.4413	4.41483e-08	HTW vs HTM
ClG42_07g0143400	2.2227	4.51139e-08	HTW vs HTM
ClG42_07g0043600	1.3634	4.52939e-08	HTW vs HTM
ClG42_11g0108900	1.5499	4.59826e-08	HTW vs HTM
ClG42_01g0151900	1.1945	4.9404e-08	HTW vs HTM
ClG42_07g0047400	1.6496	5.0401e-08	HTW vs HTM
ClG42_03g0160300	0.9291	5.08402e-08	HTW vs HTM
NewGene.577	2.3791	5.23242e-08	HTW vs HTM
ClG42_02g0242500	2.0268	5.31635e-08	HTW vs HTM
ClG42_06g0171900	1.4979	5.36964e-08	HTW vs HTM
ClG42_03g0107900	1.1767	5.48358e-08	HTW vs HTM
ClG42_11g0085700	2.4929	5.56685e-08	HTW vs HTM
ClG42_11g0131100	0.6114	5.63203e-08	HTW vs HTM
ClG42_07g0029700	2.7965	5.95562e-08	HTW vs HTM
ClG42_06g0185300	1.0925	6.10115e-08	HTW vs HTM
NewGene.311	0.7597	6.20043e-08	HTW vs HTM
NewGene.9855	1.7367	7.03133e-08	HTW vs HTM
ClG42_08g0140900	2.0025	7.16092e-08	HTW vs HTM
ClG42_08g0127700	2.244	7.36788e-08	HTW vs HTM
ClG42_10g0197200	0.7059	7.39307e-08	HTW vs HTM
ClG42_05g0118900	1.5942	7.42881e-08	HTW vs HTM
ClG42_08g0189800	0.9842	7.4402e-08	HTW vs HTM
ClG42_02g0221700	1.3127	7.69856e-08	HTW vs HTM
ClG42_02g0120500	0.9413	8.13226e-08	HTW vs HTM
ClG42_09g0042000	0.6818	8.18449e-08	HTW vs HTM
ClG42_05g0149800	0.5674	8.30753e-08	HTW vs HTM
ClG42_04g0076400	0.9928	8.35513e-08	HTW vs HTM
ClG42_05g0273800	1.0909	8.46541e-08	HTW vs HTM
ClG42_08g0097000	1.5286	8.83668e-08	HTW vs HTM
ClG42_05g0060000	1.1394	9.2887e-08	HTW vs HTM
ClG42_11g0090600	2.9182	9.45825e-08	HTW vs HTM
ClG42_01g0111400	1.614	9.56322e-08	HTW vs HTM
ClG42_11g0090200	2.4792	9.80321e-08	HTW vs HTM
ClG42_06g0022700	1.4211	9.97212e-08	HTW vs HTM
ClG42_04g0032300	2.3761	9.97377e-08	HTW vs HTM
ClG42_11g0118800	0.6726	1.0066e-07	HTW vs HTM
ClG42_01g0204000	2.2526	1.01297e-07	HTW vs HTM
ClG42_11g0200400	1.3476	1.02262e-07	HTW vs HTM
ClG42_04g0095900	2.827	1.02716e-07	HTW vs HTM
ClG42_09g0218000	1.247	1.05687e-07	HTW vs HTM
ClG42_05g0267500	1.7848	1.17681e-07	HTW vs HTM
ClG42_11g0095000	2.477	1.26481e-07	HTW vs HTM
ClG42_03g0158700	2.6227	1.3277e-07	HTW vs HTM
ClG42_09g0216700	1.2285	1.37199e-07	HTW vs HTM
ClG42_04g0077000	1.17	1.37507e-07	HTW vs HTM
ClG42_08g0091500	1.391	1.54565e-07	HTW vs HTM
ClG42_09g0029100	2.7315	1.56078e-07	HTW vs HTM
NewGene.17928	2.8162	1.5768e-07	HTW vs HTM
ClG42_02g0017700	4.4409	1.62591e-07	HTW vs HTM
ClG42_06g0185000	1.0735	1.707e-07	HTW vs HTM
ClG42_01g0013000	0.8032	1.72267e-07	HTW vs HTM
NewGene.2685	1.5735	1.78941e-07	HTW vs HTM
ClG42_07g0050300	0.656	1.82287e-07	HTW vs HTM
ClG42_10g0140200	0.7168	1.84823e-07	HTW vs HTM
ClG42_04g0095800	2.4709	1.86229e-07	HTW vs HTM
ClG42_02g0010300	0.9679	1.8774e-07	HTW vs HTM
ClG42_11g0094500	2.4037	1.87752e-07	HTW vs HTM
ClG42_06g0180300	0.725	1.92476e-07	HTW vs HTM
ClG42_11g0048100	1.5641	2.05111e-07	HTW vs HTM
ClG42_11g0160900	0.8981	2.22535e-07	HTW vs HTM
ClG42_04g0092100	1.1135	2.23923e-07	HTW vs HTM
ClG42_11g0181000	1.1317	2.24423e-07	HTW vs HTM
ClG42_04g0096000	2.8955	2.26028e-07	HTW vs HTM
ClG42_08g0001800	2.3081	2.26979e-07	HTW vs HTM
ClG42_08g0175300	0.8548	2.28205e-07	HTW vs HTM
ClG42_09g0178400	0.6835	2.31595e-07	HTW vs HTM
ClG42_01g0017500	0.7869	2.34043e-07	HTW vs HTM
ClG42_01g0150200	1.0935	2.41425e-07	HTW vs HTM
ClG42_10g0117800	1.9341	2.50409e-07	HTW vs HTM
ClG42_04g0090500	1.2231	2.56098e-07	HTW vs HTM
ClG42_06g0185400	0.7011	2.59367e-07	HTW vs HTM
ClG42_03g0141100	1.8929	2.6128e-07	HTW vs HTM
ClG42_05g0061900	1.2476	2.70394e-07	HTW vs HTM
ClG42_02g0125900	1.9585	2.71264e-07	HTW vs HTM
ClG42_07g0156400	0.988	2.72086e-07	HTW vs HTM
ClG42_04g0096300	3.0909	2.85475e-07	HTW vs HTM
ClG42_08g0113900	1.4033	2.99889e-07	HTW vs HTM
ClG42_01g0110500	0.7847	3.01086e-07	HTW vs HTM
ClG42_10g0008000	0.8855	3.02162e-07	HTW vs HTM
ClG42_07g0004100	1.794	3.03974e-07	HTW vs HTM
ClG42_04g0124100	0.9914	3.0942e-07	HTW vs HTM
ClG42_06g0076800	0.7885	3.25167e-07	HTW vs HTM
ClG42_10g0129400	2.748	3.25847e-07	HTW vs HTM
ClG42_10g0011300	1.3616	3.35843e-07	HTW vs HTM
ClG42_10g0133100	1.1864	3.36905e-07	HTW vs HTM
ClG42_10g0032100	2.7263	3.39136e-07	HTW vs HTM
ClG42_05g0010400	1.0321	3.41366e-07	HTW vs HTM
ClG42_04g0055600	3.5411	3.60091e-07	HTW vs HTM
ClG42_05g0276500	0.8294	3.88419e-07	HTW vs HTM
ClG42_01g0268300	1.3282	3.88526e-07	HTW vs HTM
ClG42_03g0042800	1.9693	3.89379e-07	HTW vs HTM
NewGene.12141	3.1565	4.02716e-07	HTW vs HTM
ClG42_10g0023700	1.2503	4.04331e-07	HTW vs HTM
ClG42_09g0121200	1.452	4.09426e-07	HTW vs HTM
ClG42_01g0197600	1.0879	4.13358e-07	HTW vs HTM
ClG42_05g0192000	1.0231	4.2988e-07	HTW vs HTM
ClG42_06g0102900	0.6532	4.5607e-07	HTW vs HTM
ClG42_07g0118600	1.2363	4.6013e-07	HTW vs HTM
ClG42_11g0042000	1.8094	4.70089e-07	HTW vs HTM
ClG42_10g0184800	0.8282	4.80068e-07	HTW vs HTM
ClG42_11g0183300	0.653	4.90226e-07	HTW vs HTM
ClG42_05g0043900	0.7377	5.1106e-07	HTW vs HTM
ClG42_11g0071200	1.22	5.11199e-07	HTW vs HTM
ClG42_01g0173600	1.1889	5.15473e-07	HTW vs HTM
ClG42_02g0237300	0.8375	5.36358e-07	HTW vs HTM
ClG42_07g0155000	1.0106	5.36919e-07	HTW vs HTM
ClG42_05g0067700	0.6948	5.40109e-07	HTW vs HTM
ClG42_02g0109700	0.7336	5.43503e-07	HTW vs HTM
ClG42_09g0204400	0.7911	5.52538e-07	HTW vs HTM
ClG42_11g0089000	2.3728	5.83095e-07	HTW vs HTM
ClG42_01g0005600	1.1	5.93032e-07	HTW vs HTM
ClG42_03g0016600	0.7365	5.94443e-07	HTW vs HTM
ClG42_07g0110400	0.82	6.49142e-07	HTW vs HTM
ClG42_05g0176300	0.8108	6.61591e-07	HTW vs HTM
ClG42_05g0173900	1.2541	6.65149e-07	HTW vs HTM
ClG42_04g0063200	0.9879	6.75119e-07	HTW vs HTM
ClG42_11g0180800	1.1114	6.79806e-07	HTW vs HTM
ClG42_03g0152900	0.7793	6.84565e-07	HTW vs HTM
ClG42_11g0091800	1.849	6.86451e-07	HTW vs HTM
ClG42_11g0060700	1.968	7.04721e-07	HTW vs HTM
ClG42_01g0162900	0.6869	7.8972e-07	HTW vs HTM
ClG42_02g0127700	0.9308	7.91918e-07	HTW vs HTM
ClG42_07g0118800	2.5285	8.22094e-07	HTW vs HTM
ClG42_08g0170300	4.6105	8.4847e-07	HTW vs HTM
ClG42_11g0090700	1.6537	8.56876e-07	HTW vs HTM
ClG42_07g0002600	0.9542	8.68325e-07	HTW vs HTM
NewGene.12021	2.8251	9.24106e-07	HTW vs HTM
ClG42_02g0230200	0.7069	9.32696e-07	HTW vs HTM
ClG42_02g0019300	0.7413	9.40528e-07	HTW vs HTM
NewGene.9196	1.9542	9.41493e-07	HTW vs HTM
ClG42_02g0071700	2.2588	9.41567e-07	HTW vs HTM
ClG42_09g0046600	1.5133	9.55619e-07	HTW vs HTM
ClG42_11g0090500	2.6362	9.82642e-07	HTW vs HTM
ClG42_02g0170200	0.5777	1.01598e-06	HTW vs HTM
ClG42_08g0064400	0.9291	1.02733e-06	HTW vs HTM
ClG42_05g0003700	2.901	1.02808e-06	HTW vs HTM
ClG42_06g0045300	1.0427	1.03428e-06	HTW vs HTM
ClG42_06g0148700	0.704	1.03516e-06	HTW vs HTM
ClG42_05g0196900	1.0599	1.03893e-06	HTW vs HTM
ClG42_08g0164500	0.78	1.08065e-06	HTW vs HTM
ClG42_11g0155300	0.9167	1.08179e-06	HTW vs HTM
ClG42_01g0256800	0.6749	1.10075e-06	HTW vs HTM
ClG42_09g0038600	0.8567	1.10337e-06	HTW vs HTM
ClG42_05g0029500	1.1668	1.13701e-06	HTW vs HTM
ClG42_02g0134200	0.9072	1.13775e-06	HTW vs HTM
ClG42_10g0051100	4.6765	1.16247e-06	HTW vs HTM
ClG42_11g0106800	3.949	1.17033e-06	HTW vs HTM
ClG42_01g0132100	1.4204	1.17618e-06	HTW vs HTM
ClG42_03g0153800	1.0986	1.18254e-06	HTW vs HTM
ClG42_04g0108200	4.1235	1.20304e-06	HTW vs HTM
ClG42_05g0022200	0.7985	1.22516e-06	HTW vs HTM
ClG42_11g0144200	0.8412	1.25584e-06	HTW vs HTM
ClG42_09g0098300	0.82	1.26726e-06	HTW vs HTM
ClG42_09g0030200	1.0447	1.29601e-06	HTW vs HTM
ClG42_10g0210000	1.4514	1.31636e-06	HTW vs HTM
ClG42_10g0189500	1.6522	1.32076e-06	HTW vs HTM
ClG42_10g0120300	0.9427	1.34521e-06	HTW vs HTM
ClG42_03g0081500	0.5187	1.3623e-06	HTW vs HTM
ClG42_04g0104000	0.5766	1.37283e-06	HTW vs HTM
ClG42_05g0251000	3.4266	1.40732e-06	HTW vs HTM
ClG42_03g0030600	0.8641	1.40763e-06	HTW vs HTM
ClG42_10g0173300	1.3138	1.43966e-06	HTW vs HTM
ClG42_09g0072900	1.5087	1.44621e-06	HTW vs HTM
ClG42_06g0012600	1.2884	1.44961e-06	HTW vs HTM
ClG42_07g0107800	0.9074	1.48464e-06	HTW vs HTM
NewGene.17635	9.0316	1.54866e-06	HTW vs HTM
ClG42_11g0123000	1.8485	1.58143e-06	HTW vs HTM
ClG42_10g0060800	1.7571	1.58543e-06	HTW vs HTM
ClG42_09g0023400	1.3511	1.60944e-06	HTW vs HTM
ClG42_09g0199500	1.7253	1.74852e-06	HTW vs HTM
ClG42_02g0058000	1.3666	1.78251e-06	HTW vs HTM
ClG42_05g0286600	0.6611	1.86482e-06	HTW vs HTM
ClG42_09g0123800	0.9573	1.86888e-06	HTW vs HTM
ClG42_10g0121700	1.1727	1.91885e-06	HTW vs HTM
ClG42_02g0101100	2.2716	1.93374e-06	HTW vs HTM
ClG42_08g0190400	1.1054	1.943e-06	HTW vs HTM
ClG42_05g0220100	1.0557	1.9733e-06	HTW vs HTM
ClG42_09g0034800	3.1487	1.99893e-06	HTW vs HTM
ClG42_11g0191300	0.9004	2.05593e-06	HTW vs HTM
ClG42_02g0030500	1.0539	2.09064e-06	HTW vs HTM
ClG42_11g0151100	0.8653	2.10358e-06	HTW vs HTM
ClG42_02g0193900	0.9316	2.10507e-06	HTW vs HTM
ClG42_06g0193100	0.7006	2.11955e-06	HTW vs HTM
ClG42_01g0151400	0.9181	2.12448e-06	HTW vs HTM
ClG42_10g0089100	0.7949	2.163e-06	HTW vs HTM
ClG42_02g0067400	0.8496	2.18788e-06	HTW vs HTM
NewGene.14365	4.1891	2.19152e-06	HTW vs HTM
ClG42_01g0193600	1.1439	2.26867e-06	HTW vs HTM
ClG42_11g0131300	3.1235	2.32174e-06	HTW vs HTM
ClG42_04g0089800	1.6381	2.37517e-06	HTW vs HTM
ClG42_02g0242800	0.9367	2.38911e-06	HTW vs HTM
ClG42_11g0018500	0.9537	2.40562e-06	HTW vs HTM
ClG42_01g0061500	0.9994	2.57428e-06	HTW vs HTM
ClG42_02g0209100	4.2977	2.77007e-06	HTW vs HTM
ClG42_05g0246300	1.2239	2.77832e-06	HTW vs HTM
ClG42_03g0180700	0.8687	2.8549e-06	HTW vs HTM
ClG42_01g0059700	0.6763	3.10093e-06	HTW vs HTM
ClG42_02g0082100	0.6345	3.14271e-06	HTW vs HTM
ClG42_06g0011200	1.0703	3.23746e-06	HTW vs HTM
ClG42_03g0067100	1.6295	3.3467e-06	HTW vs HTM
ClG42_05g0151400	1.1109	3.35337e-06	HTW vs HTM
ClG42_05g0064100	1.012	3.43435e-06	HTW vs HTM
ClG42_10g0195900	2.2626	3.45762e-06	HTW vs HTM
ClG42_01g0259600	0.9237	3.46853e-06	HTW vs HTM
ClG42_06g0158900	1.6131	3.48167e-06	HTW vs HTM
ClG42_03g0036600	0.8218	3.48418e-06	HTW vs HTM
ClG42_04g0068500	1.046	3.49353e-06	HTW vs HTM
ClG42_09g0063500	0.8092	3.50857e-06	HTW vs HTM
ClG42_11g0032300	1.0314	3.60655e-06	HTW vs HTM
ClG42_05g0281700	1.1729	3.65545e-06	HTW vs HTM
ClG42_02g0039100	0.76	3.69229e-06	HTW vs HTM
ClG42_04g0036600	0.879	3.70342e-06	HTW vs HTM
ClG42_01g0018600	3.5679	3.74652e-06	HTW vs HTM
ClG42_10g0118400	0.9384	3.76966e-06	HTW vs HTM
ClG42_07g0044300	0.7441	3.80355e-06	HTW vs HTM
ClG42_03g0018000	2.0348	3.8464e-06	HTW vs HTM
ClG42_11g0032900	2.0173	4.00405e-06	HTW vs HTM
ClG42_02g0199900	1.1465	4.18627e-06	HTW vs HTM
ClG42_11g0147000	0.7805	4.42691e-06	HTW vs HTM
ClG42_09g0024900	0.6406	4.43286e-06	HTW vs HTM
NewGene.15459	2.681	4.78582e-06	HTW vs HTM
ClG42_10g0221400	4.4652	5.15991e-06	HTW vs HTM
NewGene.5659	2.1972	5.27193e-06	HTW vs HTM
ClG42_03g0147000	0.7322	5.3845e-06	HTW vs HTM
ClG42_02g0159800	1.2469	5.39737e-06	HTW vs HTM
ClG42_09g0040300	1.0589	5.39957e-06	HTW vs HTM
ClG42_05g0145400	0.8228	5.40439e-06	HTW vs HTM
ClG42_01g0167600	0.7357	5.40611e-06	HTW vs HTM
ClG42_02g0234200	0.8223	5.6038e-06	HTW vs HTM
ClG42_01g0252300	0.8544	5.61255e-06	HTW vs HTM
ClG42_01g0260900	0.8028	5.67531e-06	HTW vs HTM
ClG42_06g0170500	0.9436	5.71266e-06	HTW vs HTM
ClG42_07g0063400	1.7137	5.72464e-06	HTW vs HTM
ClG42_08g0081200	0.6784	5.7561e-06	HTW vs HTM
ClG42_02g0049800	0.9437	5.79297e-06	HTW vs HTM
ClG42_05g0237600	13.9855	5.9984e-06	HTW vs HTM
ClG42_05g0092500	1.1884	6.04446e-06	HTW vs HTM
ClG42_01g0231800	0.5492	6.13964e-06	HTW vs HTM
ClG42_09g0213600	0.951	6.21426e-06	HTW vs HTM
ClG42_07g0020200	0.9618	6.29675e-06	HTW vs HTM
ClG42_09g0097800	0.7684	6.34682e-06	HTW vs HTM
ClG42_11g0120800	0.9473	6.45598e-06	HTW vs HTM
ClG42_01g0254200	1.2843	6.45898e-06	HTW vs HTM
ClG42_10g0023100	0.7347	6.54744e-06	HTW vs HTM
ClG42_05g0113200	1.4325	6.61012e-06	HTW vs HTM
NewGene.4294	2.6121	6.80421e-06	HTW vs HTM
ClG42_09g0095900	0.6438	6.87098e-06	HTW vs HTM
ClG42_10g0197900	0.7267	6.89477e-06	HTW vs HTM
ClG42_09g0019500	0.6748	6.91575e-06	HTW vs HTM
ClG42_11g0138500	0.8337	7.41748e-06	HTW vs HTM
ClG42_03g0169700	0.8905	7.44777e-06	HTW vs HTM
ClG42_01g0233100	1.4388	7.50739e-06	HTW vs HTM
ClG42_03g0133700	0.5582	7.6043e-06	HTW vs HTM
ClG42_06g0092700	0.656	7.68696e-06	HTW vs HTM
ClG42_11g0054400	0.9461	7.9619e-06	HTW vs HTM
ClG42_02g0016600	4.5319	8.26366e-06	HTW vs HTM
ClG42_09g0189200	0.5593	8.36868e-06	HTW vs HTM
ClG42_10g0192000	1.1445	8.45673e-06	HTW vs HTM
ClG42_10g0193400	0.9019	8.47821e-06	HTW vs HTM
ClG42_05g0076900	1.0497	8.81609e-06	HTW vs HTM
ClG42_05g0191800	1.3051	8.90925e-06	HTW vs HTM
ClG42_01g0195700	0.5392	8.94067e-06	HTW vs HTM
ClG42_10g0056600	1.0147	9.11301e-06	HTW vs HTM
ClG42_04g0097400	0.7185	9.19576e-06	HTW vs HTM
ClG42_07g0125200	0.9602	9.20265e-06	HTW vs HTM
ClG42_02g0031800	1.0178	9.27861e-06	HTW vs HTM
NewGene.2887	1.8452	9.34624e-06	HTW vs HTM
ClG42_11g0087000	1.9988	9.55967e-06	HTW vs HTM
ClG42_11g0028700	0.7375	9.58337e-06	HTW vs HTM
ClG42_02g0093100	1.937	9.60827e-06	HTW vs HTM
ClG42_10g0164500	0.9378	9.62245e-06	HTW vs HTM
ClG42_07g0118700	2.5669	9.78251e-06	HTW vs HTM
ClG42_10g0155000	0.7882	1.00134e-05	HTW vs HTM
NewGene.14677	3.2724	1.00644e-05	HTW vs HTM
ClG42_05g0281000	0.8954	1.01716e-05	HTW vs HTM
ClG42_10g0209500	0.9364	1.01739e-05	HTW vs HTM
ClG42_02g0014800	0.9286	1.0273e-05	HTW vs HTM
ClG42_10g0210600	1.5448	1.03331e-05	HTW vs HTM
ClG42_01g0094400	2.1306	1.06834e-05	HTW vs HTM
ClG42_02g0009200	4.9113	1.06962e-05	HTW vs HTM
ClG42_11g0032700	0.5765	1.07371e-05	HTW vs HTM
ClG42_06g0172500	0.9555	1.07797e-05	HTW vs HTM
ClG42_02g0114400	0.743	1.08023e-05	HTW vs HTM
ClG42_08g0129400	0.9617	1.0973e-05	HTW vs HTM
ClG42_06g0031300	0.7705	1.10092e-05	HTW vs HTM
ClG42_11g0158600	0.8388	1.10496e-05	HTW vs HTM
ClG42_03g0024500	0.7368	1.11893e-05	HTW vs HTM
ClG42_07g0053400	0.9009	1.1308e-05	HTW vs HTM
ClG42_11g0081200	0.7565	1.13159e-05	HTW vs HTM
ClG42_05g0260900	1.043	1.13335e-05	HTW vs HTM
ClG42_01g0109900	1.0833	1.14584e-05	HTW vs HTM
ClG42_10g0016100	0.4801	1.16505e-05	HTW vs HTM
ClG42_06g0022600	0.8937	1.179e-05	HTW vs HTM
ClG42_06g0128900	2.2586	1.18741e-05	HTW vs HTM
ClG42_07g0002800	0.7009	1.19958e-05	HTW vs HTM
ClG42_05g0217600	0.6013	1.20292e-05	HTW vs HTM
ClG42_07g0039500	0.7837	1.20784e-05	HTW vs HTM
NewGene.15509	1.6473	1.24122e-05	HTW vs HTM
ClG42_08g0020900	0.8222	1.25497e-05	HTW vs HTM
ClG42_09g0124700	1.0191	1.25957e-05	HTW vs HTM
ClG42_08g0114200	0.7806	1.26929e-05	HTW vs HTM
ClG42_08g0132300	0.8032	1.28725e-05	HTW vs HTM
ClG42_10g0053000	1.4487	1.29401e-05	HTW vs HTM
ClG42_05g0210600	0.727	1.32393e-05	HTW vs HTM
ClG42_09g0134100	1.8295	1.33697e-05	HTW vs HTM
ClG42_02g0022200	0.8453	1.37057e-05	HTW vs HTM
ClG42_06g0137800	5.1699	1.43667e-05	HTW vs HTM
ClG42_04g0124400	1.5227	1.45361e-05	HTW vs HTM
ClG42_01g0181600	4.7619	1.50203e-05	HTW vs HTM
ClG42_01g0032300	0.563	1.52091e-05	HTW vs HTM
ClG42_06g0175600	2.4728	1.57926e-05	HTW vs HTM
NewGene.10850	2.5955	1.60859e-05	HTW vs HTM
ClG42_06g0141300	1.0415	1.64457e-05	HTW vs HTM
ClG42_06g0033800	0.4827	1.65556e-05	HTW vs HTM
ClG42_02g0168200	0.9489	1.7072e-05	HTW vs HTM
ClG42_06g0002500	1.9665	1.74387e-05	HTW vs HTM
ClG42_11g0142400	2.1354	1.75753e-05	HTW vs HTM
ClG42_01g0109600	0.443	1.78523e-05	HTW vs HTM
ClG42_02g0028200	0.8293	1.80645e-05	HTW vs HTM
ClG42_05g0017500	0.8255	1.84057e-05	HTW vs HTM
ClG42_11g0060500	0.6469	1.86064e-05	HTW vs HTM
ClG42_02g0151500	1.9835	1.96252e-05	HTW vs HTM
ClG42_07g0033600	1.3164	1.97505e-05	HTW vs HTM
ClG42_06g0006000	0.7252	2.00235e-05	HTW vs HTM
ClG42_10g0164800	0.4764	2.03063e-05	HTW vs HTM
ClG42_02g0026900	0.6793	2.0307e-05	HTW vs HTM
ClG42_09g0075100	0.8367	2.15614e-05	HTW vs HTM
ClG42_01g0204500	2.2337	2.17939e-05	HTW vs HTM
ClG42_02g0060100	1.1263	2.22253e-05	HTW vs HTM
ClG42_01g0009500	1.1746	2.22274e-05	HTW vs HTM
ClG42_05g0249400	1.4705	2.30046e-05	HTW vs HTM
ClG42_04g0131300	0.9684	2.33544e-05	HTW vs HTM
ClG42_05g0137100	0.5518	2.36535e-05	HTW vs HTM
ClG42_02g0009300	0.9729	2.37575e-05	HTW vs HTM
ClG42_01g0230400	1.6982	2.4328e-05	HTW vs HTM
ClG42_05g0053700	1.221	2.46585e-05	HTW vs HTM
ClG42_01g0251400	0.7426	2.48682e-05	HTW vs HTM
ClG42_11g0166500	2.5322	2.51289e-05	HTW vs HTM
NewGene.17721	2.0837	2.52828e-05	HTW vs HTM
ClG42_09g0088900	1.002	2.62553e-05	HTW vs HTM
ClG42_07g0107300	0.6492	2.64276e-05	HTW vs HTM
ClG42_02g0174600	0.8231	2.67832e-05	HTW vs HTM
ClG42_05g0232000	0.7124	2.67854e-05	HTW vs HTM
NewGene.5019	0.7271	2.69787e-05	HTW vs HTM
ClG42_07g0160800	0.965	2.70869e-05	HTW vs HTM
ClG42_03g0035200	1.2829	2.72178e-05	HTW vs HTM
ClG42_08g0019600	0.9155	2.72938e-05	HTW vs HTM
ClG42_09g0183400	1.4821	2.7594e-05	HTW vs HTM
ClG42_08g0110600	1.3857	2.82264e-05	HTW vs HTM
ClG42_01g0175700	1.5804	2.8614e-05	HTW vs HTM
ClG42_11g0044500	1.6743	2.895e-05	HTW vs HTM
ClG42_10g0195500	0.6755	2.90205e-05	HTW vs HTM
ClG42_05g0074100	0.7673	2.9934e-05	HTW vs HTM
ClG42_11g0203100	0.3734	3.07491e-05	HTW vs HTM
ClG42_05g0080500	1.2588	3.11149e-05	HTW vs HTM
ClG42_05g0149000	0.5437	3.11191e-05	HTW vs HTM
ClG42_02g0000100	0.5614	3.1389e-05	HTW vs HTM
ClG42_05g0289800	0.5131	3.14293e-05	HTW vs HTM
ClG42_11g0037500	5.1043	3.1776e-05	HTW vs HTM
ClG42_03g0035800	0.986	3.21994e-05	HTW vs HTM
ClG42_05g0101400	0.8578	3.24157e-05	HTW vs HTM
ClG42_08g0147900	0.6574	3.28729e-05	HTW vs HTM
ClG42_07g0060100	1.2831	3.29549e-05	HTW vs HTM
ClG42_05g0111300	0.6187	3.42524e-05	HTW vs HTM
ClG42_11g0210500	0.4812	3.45207e-05	HTW vs HTM
ClG42_02g0043300	0.737	3.51166e-05	HTW vs HTM
ClG42_10g0007300	0.8522	3.5131e-05	HTW vs HTM
NewGene.10841	1.4423	3.51809e-05	HTW vs HTM
ClG42_01g0254300	4.9727	3.52524e-05	HTW vs HTM
ClG42_07g0163600	1.4992	3.62319e-05	HTW vs HTM
ClG42_10g0053600	0.7442	3.66083e-05	HTW vs HTM
ClG42_07g0141500	1.7511	3.66915e-05	HTW vs HTM
ClG42_01g0056600	0.8244	3.68327e-05	HTW vs HTM
NewGene.817	2.0542	3.70517e-05	HTW vs HTM
ClG42_01g0175800	1.7311	3.73287e-05	HTW vs HTM
ClG42_07g0126700	0.5572	3.98138e-05	HTW vs HTM
ClG42_04g0096100	1.9561	3.98215e-05	HTW vs HTM
NewGene.15532	1.0943	4.01176e-05	HTW vs HTM
ClG42_05g0121300	0.6072	4.10848e-05	HTW vs HTM
ClG42_07g0024700	0.7478	4.32887e-05	HTW vs HTM
ClG42_08g0183600	0.6596	4.33607e-05	HTW vs HTM
ClG42_06g0041100	0.709	4.36086e-05	HTW vs HTM
ClG42_05g0189500	0.4695	4.37488e-05	HTW vs HTM
ClG42_04g0079000	0.5634	4.41021e-05	HTW vs HTM
NewGene.17927	2.1062	4.41645e-05	HTW vs HTM
ClG42_01g0146800	1.0106	4.50569e-05	HTW vs HTM
ClG42_09g0174900	0.7997	4.5317e-05	HTW vs HTM
NewGene.5497	0.6681	4.57362e-05	HTW vs HTM
ClG42_10g0069100	0.9659	4.67923e-05	HTW vs HTM
ClG42_11g0182200	0.759	4.78089e-05	HTW vs HTM
ClG42_01g0247200	1.0324	4.98412e-05	HTW vs HTM
ClG42_01g0062200	1.5298	4.98665e-05	HTW vs HTM
ClG42_09g0103800	1.0329	5.01929e-05	HTW vs HTM
ClG42_07g0098200	2.2193	5.08177e-05	HTW vs HTM
ClG42_01g0130900	0.8062	5.13892e-05	HTW vs HTM
ClG42_10g0141000	1.4501	5.16824e-05	HTW vs HTM
ClG42_03g0041500	0.8186	5.19002e-05	HTW vs HTM
ClG42_08g0187500	0.6142	5.22434e-05	HTW vs HTM
ClG42_08g0094100	0.6836	5.26948e-05	HTW vs HTM
ClG42_02g0061900	0.9433	5.26952e-05	HTW vs HTM
ClG42_01g0193300	1.6256	5.2702e-05	HTW vs HTM
ClG42_06g0009700	0.5268	5.28086e-05	HTW vs HTM
ClG42_01g0157200	2.5724	5.39798e-05	HTW vs HTM
ClG42_03g0166600	0.8699	5.41623e-05	HTW vs HTM
ClG42_10g0157600	0.7667	5.57212e-05	HTW vs HTM
ClG42_11g0199200	0.9764	5.5934e-05	HTW vs HTM
ClG42_03g0045000	1.6076	5.60269e-05	HTW vs HTM
ClG42_09g0202200	4.7053	5.65057e-05	HTW vs HTM
ClG42_03g0046400	0.676	5.66274e-05	HTW vs HTM
ClG42_07g0119400	0.6699	5.82662e-05	HTW vs HTM
ClG42_05g0273000	0.7695	5.84926e-05	HTW vs HTM
ClG42_01g0265500	0.6654	5.89273e-05	HTW vs HTM
ClG42_05g0026800	0.5847	5.90061e-05	HTW vs HTM
ClG42_04g0097700	0.9176	6.22176e-05	HTW vs HTM
NewGene.3079	1.6434	6.33181e-05	HTW vs HTM
ClG42_07g0133500	2.7255	6.37014e-05	HTW vs HTM
ClG42_01g0053500	0.7486	6.44672e-05	HTW vs HTM
ClG42_04g0127400	0.9104	6.5192e-05	HTW vs HTM
ClG42_11g0187300	0.829	6.6001e-05	HTW vs HTM
ClG42_09g0002000	0.6542	6.76708e-05	HTW vs HTM
ClG42_10g0143600	4.6529	6.81211e-05	HTW vs HTM
ClG42_10g0117900	0.4981	6.84552e-05	HTW vs HTM
ClG42_05g0194500	0.7173	6.912e-05	HTW vs HTM
ClG42_08g0111000	1.2679	6.92051e-05	HTW vs HTM
ClG42_05g0233200	0.4124	7.02401e-05	HTW vs HTM
ClG42_01g0233500	1.1353	7.15467e-05	HTW vs HTM
ClG42_05g0125600	1.1017	7.28526e-05	HTW vs HTM
ClG42_02g0072700	1.5057	7.28584e-05	HTW vs HTM
ClG42_11g0091000	2.1507	7.4329e-05	HTW vs HTM
ClG42_05g0137300	0.4887	7.45821e-05	HTW vs HTM
ClG42_11g0020300	0.6483	7.49367e-05	HTW vs HTM
NewGene.5869	0.855	7.58159e-05	HTW vs HTM
ClG42_06g0035900	0.8802	7.62612e-05	HTW vs HTM
ClG42_07g0086200	0.5763	7.6417e-05	HTW vs HTM
ClG42_02g0233000	0.6933	7.6481e-05	HTW vs HTM
ClG42_10g0182800	0.8117	7.71849e-05	HTW vs HTM
ClG42_10g0048600	0.5631	8.02185e-05	HTW vs HTM
ClG42_02g0221400	0.6998	8.03925e-05	HTW vs HTM
ClG42_10g0146800	2.0544	8.04736e-05	HTW vs HTM
ClG42_08g0071400	0.8275	8.18514e-05	HTW vs HTM
ClG42_08g0194900	1.2106	8.21394e-05	HTW vs HTM
ClG42_04g0117800	1.8097	8.21928e-05	HTW vs HTM
ClG42_09g0162000	0.4979	8.33314e-05	HTW vs HTM
ClG42_05g0161900	0.4978	8.37675e-05	HTW vs HTM
ClG42_05g0015700	1.2358	8.39936e-05	HTW vs HTM
ClG42_02g0013600	0.546	8.42389e-05	HTW vs HTM
ClG42_06g0054500	1.0181	8.44323e-05	HTW vs HTM
ClG42_05g0068400	0.775	8.48725e-05	HTW vs HTM
ClG42_01g0241100	2.2101	8.60782e-05	HTW vs HTM
ClG42_09g0135700	1.0422	8.6872e-05	HTW vs HTM
ClG42_09g0021800	0.8847	8.81609e-05	HTW vs HTM
ClG42_08g0050400	0.4889	8.83032e-05	HTW vs HTM
ClG42_05g0218500	0.6241	8.93456e-05	HTW vs HTM
ClG42_02g0247800	1.1362	8.99858e-05	HTW vs HTM
ClG42_11g0147900	0.7034	9.00929e-05	HTW vs HTM
ClG42_01g0150100	1.1353	9.0095e-05	HTW vs HTM
ClG42_02g0057600	0.6728	9.15843e-05	HTW vs HTM
ClG42_01g0083000	0.6777	9.26015e-05	HTW vs HTM
ClG42_08g0152300	0.4741	9.31352e-05	HTW vs HTM
ClG42_06g0052300	0.5971	9.39122e-05	HTW vs HTM
ClG42_11g0171000	0.7456	9.4082e-05	HTW vs HTM
ClG42_01g0063400	0.6702	9.55324e-05	HTW vs HTM
ClG42_11g0206800	0.6746	9.57894e-05	HTW vs HTM
ClG42_01g0072600	1.0095	9.60356e-05	HTW vs HTM
ClG42_04g0109900	0.7657	9.60379e-05	HTW vs HTM
ClG42_02g0010600	0.5175	9.65487e-05	HTW vs HTM
ClG42_06g0054700	1.6925	9.74056e-05	HTW vs HTM
ClG42_06g0173800	1.2777	9.77764e-05	HTW vs HTM
ClG42_11g0077400	0.683	0.000100424	HTW vs HTM
ClG42_08g0193900	0.8441	0.000100802	HTW vs HTM
ClG42_05g0281600	0.7432	0.000101138	HTW vs HTM
ClG42_02g0067100	0.9241	0.000102137	HTW vs HTM
ClG42_09g0180300	0.7697	0.000103406	HTW vs HTM
ClG42_01g0017100	0.7348	0.000105709	HTW vs HTM
ClG42_02g0234600	0.6602	0.000106309	HTW vs HTM
ClG42_02g0146000	2.3618	0.000108666	HTW vs HTM
ClG42_05g0219000	7.8403	0.000110096	HTW vs HTM
ClG42_08g0147500	2.0611	0.000110687	HTW vs HTM
ClG42_09g0161500	0.4874	0.000111174	HTW vs HTM
ClG42_01g0267000	1.0957	0.000113392	HTW vs HTM
ClG42_06g0186500	0.9923	0.000113398	HTW vs HTM
ClG42_05g0261700	1.1285	0.000113907	HTW vs HTM
ClG42_10g0177000	0.7911	0.000115051	HTW vs HTM
ClG42_01g0241500	2.3069	0.00011754	HTW vs HTM
ClG42_03g0158400	1.7953	0.000117992	HTW vs HTM
ClG42_04g0057300	0.5906	0.000120851	HTW vs HTM
ClG42_09g0116300	0.5166	0.000121311	HTW vs HTM
ClG42_07g0145600	3.2462	0.000122754	HTW vs HTM
ClG42_05g0056400	0.6698	0.000122994	HTW vs HTM
ClG42_06g0075800	1.1103	0.000123444	HTW vs HTM
ClG42_08g0078800	0.8104	0.000124924	HTW vs HTM
ClG42_01g0024500	1.329	0.00012517	HTW vs HTM
ClG42_11g0045300	4.628	0.000125651	HTW vs HTM
ClG42_05g0021700	0.7543	0.000125741	HTW vs HTM
ClG42_11g0124000	3.3654	0.000126551	HTW vs HTM
ClG42_07g0021200	0.8671	0.000128159	HTW vs HTM
ClG42_03g0075100	0.6563	0.000130407	HTW vs HTM
ClG42_09g0048300	3.6303	0.000133857	HTW vs HTM
ClG42_08g0193800	0.4351	0.000136067	HTW vs HTM
ClG42_06g0188000	0.7486	0.000137698	HTW vs HTM
ClG42_01g0233200	1.2068	0.000139943	HTW vs HTM
ClG42_11g0060200	1.3329	0.000140897	HTW vs HTM
ClG42_08g0142500	0.4625	0.000142306	HTW vs HTM
ClG42_11g0184100	2.1552	0.000142694	HTW vs HTM
ClG42_08g0108600	0.7457	0.000142886	HTW vs HTM
ClG42_05g0091700	0.5919	0.00014371	HTW vs HTM
ClG42_07g0129000	3.0441	0.000144255	HTW vs HTM
ClG42_01g0240900	0.6738	0.000151719	HTW vs HTM
ClG42_02g0216400	0.5785	0.00015374	HTW vs HTM
ClG42_05g0004100	0.8134	0.000157177	HTW vs HTM
NewGene.7826	1.8532	0.000157312	HTW vs HTM
ClG42_06g0135800	0.9482	0.00015732	HTW vs HTM
NewGene.9643	1.9268	0.000158684	HTW vs HTM
ClG42_11g0086900	1.6326	0.000158951	HTW vs HTM
ClG42_10g0044200	0.4961	0.000160065	HTW vs HTM
ClG42_09g0028500	2.1183	0.000160437	HTW vs HTM
ClG42_03g0004400	0.6528	0.000161311	HTW vs HTM
ClG42_05g0181800	0.8165	0.000163535	HTW vs HTM
ClG42_06g0139000	0.797	0.000165069	HTW vs HTM
NewGene.5319	0.8072	0.000167655	HTW vs HTM
ClG42_05g0072000	2.3713	0.000168535	HTW vs HTM
ClG42_07g0027300	1.1328	0.00017241	HTW vs HTM
ClG42_06g0074400	0.5877	0.000172583	HTW vs HTM
ClG42_07g0115500	0.5395	0.000173355	HTW vs HTM
ClG42_06g0044300	1.0714	0.000174175	HTW vs HTM
ClG42_06g0177100	0.4076	0.000177307	HTW vs HTM
ClG42_02g0248800	0.5892	0.000177602	HTW vs HTM
ClG42_07g0137800	0.5339	0.000178707	HTW vs HTM
ClG42_01g0037500	0.8301	0.000179044	HTW vs HTM
ClG42_06g0067900	0.5783	0.00018219	HTW vs HTM
ClG42_07g0171600	0.8207	0.000182341	HTW vs HTM
ClG42_05g0173100	0.4196	0.000184119	HTW vs HTM
ClG42_03g0040700	0.5521	0.000189622	HTW vs HTM
ClG42_09g0128100	0.6667	0.00019012	HTW vs HTM
ClG42_05g0095200	3.7756	0.000190422	HTW vs HTM
ClG42_11g0191900	1.0672	0.000192463	HTW vs HTM
ClG42_06g0008200	1.8754	0.000193024	HTW vs HTM
ClG42_10g0026100	0.643	0.000193719	HTW vs HTM
ClG42_04g0101300	0.6595	0.000195726	HTW vs HTM
ClG42_06g0178300	0.7969	0.000200419	HTW vs HTM
ClG42_02g0193500	0.4256	0.000200835	HTW vs HTM
ClG42_05g0174900	0.5831	0.000204388	HTW vs HTM
ClG42_09g0231300	0.4943	0.000204605	HTW vs HTM
ClG42_04g0091900	0.6571	0.000206088	HTW vs HTM
ClG42_01g0081000	1.5273	0.000213015	HTW vs HTM
ClG42_05g0106600	0.5808	0.000213177	HTW vs HTM
ClG42_03g0084500	0.4847	0.000213401	HTW vs HTM
NewGene.14798	1.6708	0.000215128	HTW vs HTM
ClG42_05g0163000	0.8964	0.000219521	HTW vs HTM
ClG42_09g0194900	1.9637	0.00022054	HTW vs HTM
ClG42_11g0089700	1.5372	0.000223639	HTW vs HTM
ClG42_08g0187600	0.7109	0.000225315	HTW vs HTM
ClG42_06g0162400	0.4101	0.000225639	HTW vs HTM
ClG42_11g0116300	0.475	0.000227024	HTW vs HTM
ClG42_10g0052300	1.4703	0.000228295	HTW vs HTM
ClG42_06g0105800	0.7926	0.000229178	HTW vs HTM
ClG42_08g0150500	0.7472	0.000233156	HTW vs HTM
ClG42_02g0029100	2.1151	0.000234702	HTW vs HTM
ClG42_01g0012900	2.7304	0.000235938	HTW vs HTM
ClG42_04g0052500	0.3303	0.000236168	HTW vs HTM
NewGene.15539	8.1964	0.000236516	HTW vs HTM
ClG42_09g0133200	0.4482	0.000238279	HTW vs HTM
ClG42_10g0183400	0.825	0.000239419	HTW vs HTM
ClG42_09g0130800	0.4683	0.000244102	HTW vs HTM
ClG42_11g0207300	0.6191	0.000244386	HTW vs HTM
ClG42_05g0252700	1.006	0.000246194	HTW vs HTM
ClG42_02g0113100	0.5825	0.000247118	HTW vs HTM
ClG42_07g0141400	2.7442	0.000247906	HTW vs HTM
ClG42_11g0201100	0.7441	0.000248702	HTW vs HTM
ClG42_09g0090300	0.6845	0.000250243	HTW vs HTM
ClG42_11g0102800	0.8396	0.000258505	HTW vs HTM
ClG42_07g0037800	3.3761	0.000259281	HTW vs HTM
ClG42_01g0075700	0.7736	0.0002619	HTW vs HTM
NewGene.9307	0.4762	0.000263884	HTW vs HTM
ClG42_09g0011800	0.688	0.000264894	HTW vs HTM
ClG42_01g0030800	0.6612	0.000265012	HTW vs HTM
ClG42_10g0216900	0.899	0.000265358	HTW vs HTM
ClG42_04g0118700	0.5062	0.000266975	HTW vs HTM
ClG42_01g0224400	1.0182	0.000272817	HTW vs HTM
ClG42_01g0249500	0.7074	0.000276163	HTW vs HTM
ClG42_11g0190900	1.7321	0.000278233	HTW vs HTM
ClG42_05g0258900	0.997	0.000281763	HTW vs HTM
ClG42_09g0107500	0.7956	0.00028206	HTW vs HTM
ClG42_10g0131100	0.4871	0.00028251	HTW vs HTM
ClG42_08g0144600	0.6302	0.000284166	HTW vs HTM
ClG42_10g0223700	0.4178	0.000284644	HTW vs HTM
ClG42_02g0232700	0.5698	0.000286421	HTW vs HTM
ClG42_04g0093000	1.6699	0.00029135	HTW vs HTM
ClG42_01g0106800	0.5404	0.000295632	HTW vs HTM
ClG42_06g0032100	1.8856	0.000296387	HTW vs HTM
ClG42_02g0199800	1.2226	0.000296546	HTW vs HTM
ClG42_06g0061000	0.8666	0.000298843	HTW vs HTM
ClG42_08g0126600	1.034	0.000301793	HTW vs HTM
ClG42_11g0016900	0.4232	0.000302572	HTW vs HTM
NewGene.7196	1.7832	0.000306478	HTW vs HTM
ClG42_10g0022100	0.4018	0.000307982	HTW vs HTM
ClG42_06g0176900	0.5258	0.000316876	HTW vs HTM
ClG42_11g0057400	0.5288	0.000318013	HTW vs HTM
ClG42_01g0231900	1.0176	0.000318429	HTW vs HTM
ClG42_10g0055900	0.6722	0.000320126	HTW vs HTM
NewGene.4725	1.3172	0.000321006	HTW vs HTM
ClG42_01g0199000	0.6056	0.000323387	HTW vs HTM
ClG42_06g0066700	9.1799	0.000326642	HTW vs HTM
ClG42_07g0090700	0.8374	0.000328318	HTW vs HTM
ClG42_02g0242400	5.6936	0.000328985	HTW vs HTM
ClG42_02g0156700	1.2326	0.000330736	HTW vs HTM
ClG42_08g0080300	1.4853	0.000331194	HTW vs HTM
ClG42_03g0183000	0.6895	0.000332589	HTW vs HTM
ClG42_04g0117700	0.7041	0.000334711	HTW vs HTM
ClG42_01g0050900	1.016	0.000335842	HTW vs HTM
ClG42_09g0056800	0.582	0.000336074	HTW vs HTM
ClG42_10g0181500	0.6978	0.000341041	HTW vs HTM
ClG42_01g0069400	2.1869	0.000347369	HTW vs HTM
ClG42_03g0120400	0.6212	0.000347979	HTW vs HTM
ClG42_06g0102700	1.4091	0.000348522	HTW vs HTM
ClG42_08g0107900	0.9269	0.000351209	HTW vs HTM
ClG42_03g0128700	8.5314	0.000353496	HTW vs HTM
ClG42_05g0069800	1.6871	0.000355109	HTW vs HTM
ClG42_05g0252600	0.8899	0.000356686	HTW vs HTM
ClG42_07g0087000	2.2469	0.000358218	HTW vs HTM
ClG42_01g0226700	0.7042	0.000358713	HTW vs HTM
ClG42_09g0188900	0.799	0.000359412	HTW vs HTM
ClG42_01g0030100	3.8745	0.000362709	HTW vs HTM
ClG42_02g0241600	0.7644	0.000364448	HTW vs HTM
ClG42_03g0073400	9.1799	0.00036797	HTW vs HTM
ClG42_11g0139200	0.7138	0.000368536	HTW vs HTM
ClG42_04g0112600	1.3005	0.000369335	HTW vs HTM
ClG42_11g0200700	0.5794	0.00037199	HTW vs HTM
ClG42_01g0135100	1.4402	0.000373401	HTW vs HTM
ClG42_02g0045200	0.7658	0.000374994	HTW vs HTM
ClG42_01g0204800	2.1395	0.000378069	HTW vs HTM
ClG42_01g0179100	2.8126	0.000379478	HTW vs HTM
ClG42_08g0013400	1.6713	0.000382604	HTW vs HTM
ClG42_10g0118800	0.3524	0.000383142	HTW vs HTM
ClG42_05g0269800	1.5232	0.000388029	HTW vs HTM
ClG42_05g0241800	0.4982	0.000390092	HTW vs HTM
ClG42_04g0105900	0.5245	0.000390879	HTW vs HTM
ClG42_11g0162200	0.5324	0.000393553	HTW vs HTM
ClG42_01g0013800	0.5298	0.00039483	HTW vs HTM
ClG42_02g0011200	0.9235	0.00039569	HTW vs HTM
ClG42_04g0106800	0.5772	0.000399156	HTW vs HTM
ClG42_05g0185500	0.3799	0.000399842	HTW vs HTM
ClG42_06g0077100	0.4108	0.000400512	HTW vs HTM
ClG42_04g0100800	1.1095	0.000400894	HTW vs HTM
ClG42_02g0031900	1.7938	0.00040158	HTW vs HTM
ClG42_11g0152500	0.4476	0.00040485	HTW vs HTM
ClG42_03g0101400	0.5092	0.000407227	HTW vs HTM
ClG42_05g0053800	0.647	0.000409317	HTW vs HTM
ClG42_05g0083200	1.417	0.000409552	HTW vs HTM
ClG42_01g0186700	0.4386	0.000424697	HTW vs HTM
ClG42_03g0157500	0.9599	0.00042562	HTW vs HTM
ClG42_03g0079300	0.6885	0.00042688	HTW vs HTM
ClG42_06g0109200	0.4513	0.0004355	HTW vs HTM
ClG42_10g0121500	0.4794	0.00043757	HTW vs HTM
ClG42_02g0081100	1.248	0.000437943	HTW vs HTM
ClG42_05g0270100	0.6877	0.000444589	HTW vs HTM
ClG42_08g0135700	0.7827	0.000444785	HTW vs HTM
ClG42_06g0158400	0.5516	0.00045062	HTW vs HTM
NewGene.2895	1.0218	0.000452844	HTW vs HTM
ClG42_01g0133000	1.0173	0.000457617	HTW vs HTM
ClG42_04g0035700	0.4941	0.000462165	HTW vs HTM
ClG42_07g0086700	0.4688	0.000465061	HTW vs HTM
ClG42_09g0196900	1.2314	0.000469194	HTW vs HTM
ClG42_01g0226300	0.98	0.000470675	HTW vs HTM
ClG42_02g0040600	0.3822	0.000472839	HTW vs HTM
ClG42_11g0126900	1.505	0.000474441	HTW vs HTM
ClG42_07g0071000	7.8662	0.000479966	HTW vs HTM
ClG42_02g0019600	0.8126	0.000480452	HTW vs HTM
ClG42_04g0098800	0.5703	0.000481925	HTW vs HTM
ClG42_01g0246000	0.7037	0.000483438	HTW vs HTM
ClG42_04g0076000	0.5463	0.000492756	HTW vs HTM
ClG42_07g0158000	1.3702	0.000493898	HTW vs HTM
ClG42_04g0083300	3.0526	0.000501584	HTW vs HTM
ClG42_01g0148200	0.4677	0.00050223	HTW vs HTM
ClG42_08g0007700	0.7166	0.000504277	HTW vs HTM
ClG42_04g0021500	0.6118	0.000505575	HTW vs HTM
ClG42_09g0056000	1.0386	0.000513281	HTW vs HTM
ClG42_07g0174000	1.0885	0.000516312	HTW vs HTM
ClG42_11g0209900	1.1688	0.000523947	HTW vs HTM
ClG42_07g0117800	0.4774	0.000526249	HTW vs HTM
ClG42_11g0068200	0.6341	0.000526532	HTW vs HTM
ClG42_03g0065600	0.9261	0.000527868	HTW vs HTM
ClG42_11g0017900	2.0957	0.000528017	HTW vs HTM
ClG42_06g0156000	0.58	0.000533645	HTW vs HTM
ClG42_01g0196800	2.5542	0.000536274	HTW vs HTM
ClG42_10g0029200	0.4382	0.00054177	HTW vs HTM
NewGene.6113	7.8867	0.000543108	HTW vs HTM
ClG42_03g0039000	2.4205	0.000544847	HTW vs HTM
ClG42_01g0253800	3.8995	0.000552387	HTW vs HTM
ClG42_11g0167800	0.3664	0.00055374	HTW vs HTM
ClG42_01g0000200	0.4901	0.000555457	HTW vs HTM
ClG42_01g0235400	3.3399	0.000557102	HTW vs HTM
ClG42_09g0016100	0.4619	0.000557903	HTW vs HTM
ClG42_08g0132600	2.3235	0.000558588	HTW vs HTM
ClG42_03g0086600	0.9542	0.000560763	HTW vs HTM
ClG42_10g0146700	1.8402	0.000561446	HTW vs HTM
ClG42_10g0070000	0.4313	0.000563515	HTW vs HTM
ClG42_11g0145000	0.6258	0.000564694	HTW vs HTM
ClG42_10g0113600	0.5138	0.00056575	HTW vs HTM
ClG42_09g0061600	0.4714	0.000574835	HTW vs HTM
ClG42_01g0145000	0.5113	0.000582398	HTW vs HTM
NewGene.2676	3.0845	0.000588573	HTW vs HTM
ClG42_02g0012600	0.3477	0.000589875	HTW vs HTM
ClG42_09g0025100	0.9973	0.000594145	HTW vs HTM
ClG42_02g0014900	2.4824	0.000595917	HTW vs HTM
ClG42_07g0123900	0.3897	0.000596669	HTW vs HTM
ClG42_08g0041200	0.4248	0.000608223	HTW vs HTM
ClG42_02g0171500	0.9528	0.000611189	HTW vs HTM
ClG42_04g0091500	0.5272	0.000612306	HTW vs HTM
ClG42_06g0080800	0.8203	0.000614164	HTW vs HTM
ClG42_11g0176800	0.9991	0.000622207	HTW vs HTM
ClG42_10g0048100	0.4618	0.000622333	HTW vs HTM
ClG42_05g0271300	2.3601	0.000624996	HTW vs HTM
NewGene.13939	2.6704	0.000626942	HTW vs HTM
ClG42_02g0176100	0.7862	0.000633423	HTW vs HTM
ClG42_10g0126600	2.231	0.000647648	HTW vs HTM
ClG42_09g0218700	1.9245	0.000651721	HTW vs HTM
ClG42_06g0132900	0.4948	0.000653687	HTW vs HTM
ClG42_11g0138900	0.4903	0.000653878	HTW vs HTM
ClG42_06g0135900	2.7122	0.000666284	HTW vs HTM
ClG42_07g0150600	0.3719	0.00066716	HTW vs HTM
ClG42_08g0050300	2.9386	0.000673925	HTW vs HTM
ClG42_05g0239500	0.4614	0.000675867	HTW vs HTM
ClG42_06g0116800	0.4797	0.000676644	HTW vs HTM
ClG42_01g0204100	1.9377	0.000687356	HTW vs HTM
ClG42_10g0198100	0.6532	0.000689123	HTW vs HTM
ClG42_03g0084100	0.7848	0.000689373	HTW vs HTM
ClG42_10g0052600	0.6691	0.000690279	HTW vs HTM
ClG42_03g0055300	0.8029	0.000690636	HTW vs HTM
ClG42_03g0113900	0.4548	0.000690669	HTW vs HTM
NewGene.10840	1.6145	0.000694573	HTW vs HTM
ClG42_01g0122100	0.5831	0.000695447	HTW vs HTM
ClG42_03g0110400	2.319	0.000700507	HTW vs HTM
ClG42_05g0098500	0.5279	0.00070422	HTW vs HTM
ClG42_02g0088600	0.4555	0.000707492	HTW vs HTM
ClG42_02g0010500	1.3698	0.000717703	HTW vs HTM
ClG42_05g0277400	0.7073	0.000725274	HTW vs HTM
ClG42_06g0189700	0.5467	0.000729238	HTW vs HTM
ClG42_06g0189300	0.4378	0.000731199	HTW vs HTM
ClG42_03g0041400	0.5344	0.000735528	HTW vs HTM
ClG42_01g0254500	0.5865	0.000737037	HTW vs HTM
ClG42_07g0101600	0.42	0.000740769	HTW vs HTM
ClG42_05g0079700	0.5373	0.00074547	HTW vs HTM
ClG42_05g0134100	0.874	0.00074701	HTW vs HTM
NewGene.17677	1.0272	0.000749251	HTW vs HTM
ClG42_09g0019300	0.4265	0.000754824	HTW vs HTM
ClG42_05g0167000	0.4554	0.000756204	HTW vs HTM
ClG42_10g0136400	0.5215	0.000763824	HTW vs HTM
ClG42_05g0005000	0.4396	0.000771396	HTW vs HTM
ClG42_01g0098200	0.6175	0.000779967	HTW vs HTM
NewGene.17282	1.3179	0.000781481	HTW vs HTM
ClG42_07g0146800	0.6045	0.000784837	HTW vs HTM
ClG42_07g0100900	0.4879	0.000792223	HTW vs HTM
ClG42_01g0137500	0.5751	0.00079235	HTW vs HTM
ClG42_05g0009000	0.8141	0.000793496	HTW vs HTM
ClG42_09g0101300	0.5511	0.000796159	HTW vs HTM
ClG42_11g0140900	0.7496	0.000816231	HTW vs HTM
ClG42_05g0107200	0.5219	0.000820399	HTW vs HTM
ClG42_08g0149500	0.5755	0.000823906	HTW vs HTM
ClG42_11g0052900	0.5685	0.00083135	HTW vs HTM
ClG42_05g0203500	0.6329	0.000837722	HTW vs HTM
ClG42_02g0091600	0.793	0.000838595	HTW vs HTM
ClG42_10g0024800	0.8137	0.000844597	HTW vs HTM
ClG42_07g0132900	3.071	0.00084628	HTW vs HTM
ClG42_02g0041800	0.5643	0.00084887	HTW vs HTM
ClG42_05g0086100	0.3148	0.000851352	HTW vs HTM
ClG42_09g0053400	0.8727	0.00085145	HTW vs HTM
ClG42_05g0233500	0.7891	0.000852811	HTW vs HTM
NewGene.7626	2.2283	0.00086288	HTW vs HTM
ClG42_01g0172100	0.8133	0.000864407	HTW vs HTM
ClG42_02g0063700	0.3885	0.000866604	HTW vs HTM
ClG42_05g0287000	1.4489	0.000867355	HTW vs HTM
ClG42_09g0063600	0.9782	0.000876474	HTW vs HTM
ClG42_06g0180500	0.4551	0.000878844	HTW vs HTM
ClG42_01g0154200	0.8058	0.000890052	HTW vs HTM
ClG42_05g0042900	0.4114	0.000892863	HTW vs HTM
ClG42_04g0095100	1.421	0.000902551	HTW vs HTM
ClG42_09g0192800	0.5054	0.000903713	HTW vs HTM
ClG42_04g0085900	0.6369	0.00090606	HTW vs HTM
ClG42_02g0130100	0.5107	0.000911502	HTW vs HTM
ClG42_02g0108200	0.3651	0.000920809	HTW vs HTM
ClG42_07g0106800	0.5637	0.0009239	HTW vs HTM
ClG42_02g0145900	1.2976	0.00092786	HTW vs HTM
ClG42_11g0043800	0.5273	0.000931147	HTW vs HTM
ClG42_10g0185800	0.6932	0.000935957	HTW vs HTM
ClG42_06g0174900	1.0198	0.000937371	HTW vs HTM
NewGene.4199	0.953	0.000945957	HTW vs HTM
ClG42_08g0144100	0.6571	0.000947008	HTW vs HTM
ClG42_10g0128800	1.255	0.000950611	HTW vs HTM
ClG42_06g0043400	0.7044	0.000957155	HTW vs HTM
ClG42_01g0184300	3.4412	0.000960774	HTW vs HTM
ClG42_10g0173200	1.1607	0.00096265	HTW vs HTM
ClG42_09g0034400	0.646	0.000977631	HTW vs HTM
ClG42_10g0098000	0.4123	0.000980537	HTW vs HTM
ClG42_02g0066500	7.8662	0.000983239	HTW vs HTM
ClG42_01g0152000	1.1322	0.00100556	HTW vs HTM
ClG42_07g0085500	0.9299	0.00101105	HTW vs HTM
ClG42_05g0030100	1.1175	0.00101451	HTW vs HTM
ClG42_06g0179500	1.2452	0.00101506	HTW vs HTM
NewGene.10144	2.4622	0.00102322	HTW vs HTM
ClG42_05g0166200	0.5205	0.00102824	HTW vs HTM
ClG42_05g0143300	1.1137	0.00102875	HTW vs HTM
ClG42_08g0191900	0.3627	0.00103624	HTW vs HTM
ClG42_02g0241900	7.6677	0.00103667	HTW vs HTM
ClG42_06g0052900	1.0741	0.00104336	HTW vs HTM
ClG42_01g0028600	0.838	0.00104487	HTW vs HTM
ClG42_07g0075700	1.8677	0.00104733	HTW vs HTM
ClG42_02g0169100	0.4301	0.00105989	HTW vs HTM
ClG42_06g0163600	0.5558	0.00107288	HTW vs HTM
ClG42_10g0019000	0.5819	0.00107625	HTW vs HTM
ClG42_11g0030100	0.8464	0.00107785	HTW vs HTM
ClG42_09g0063000	1.4423	0.00108039	HTW vs HTM
ClG42_06g0134900	0.8654	0.0011006	HTW vs HTM
ClG42_07g0050900	1.4712	0.00110277	HTW vs HTM
ClG42_09g0044100	0.6399	0.00110572	HTW vs HTM
ClG42_03g0135800	0.3385	0.00110804	HTW vs HTM
ClG42_11g0043000	0.4857	0.00112466	HTW vs HTM
ClG42_02g0216900	1.2268	0.00114219	HTW vs HTM
ClG42_04g0092700	0.4734	0.0011457	HTW vs HTM
ClG42_09g0071400	0.4824	0.00115142	HTW vs HTM
ClG42_05g0205800	0.6963	0.00115694	HTW vs HTM
ClG42_03g0153600	1.0543	0.00115847	HTW vs HTM
ClG42_04g0123300	0.4962	0.00116602	HTW vs HTM
ClG42_10g0020200	0.5456	0.00117099	HTW vs HTM
ClG42_06g0182800	1.982	0.00117101	HTW vs HTM
ClG42_07g0147900	0.4611	0.00118156	HTW vs HTM
ClG42_05g0218300	1.8264	0.00118438	HTW vs HTM
ClG42_01g0240100	0.3033	0.00119252	HTW vs HTM
NewGene.4976	1.8654	0.00119416	HTW vs HTM
NewGene.15855	0.915	0.0011962	HTW vs HTM
ClG42_11g0075500	0.636	0.0012043	HTW vs HTM
ClG42_06g0112300	0.494	0.00120821	HTW vs HTM
ClG42_10g0146900	3.1051	0.00121192	HTW vs HTM
ClG42_02g0242000	3.4817	0.0012149	HTW vs HTM
ClG42_05g0042100	0.5777	0.00121539	HTW vs HTM
ClG42_02g0008400	0.9301	0.00121824	HTW vs HTM
ClG42_04g0133200	0.4369	0.00123013	HTW vs HTM
NewGene.18200	1.6801	0.0012383	HTW vs HTM
ClG42_10g0144200	0.4893	0.00124538	HTW vs HTM
ClG42_05g0240800	0.4159	0.00125275	HTW vs HTM
ClG42_09g0072200	0.3937	0.00125734	HTW vs HTM
ClG42_06g0154500	1.2181	0.00126045	HTW vs HTM
ClG42_02g0148000	0.4233	0.00126855	HTW vs HTM
ClG42_05g0205200	0.7799	0.00127669	HTW vs HTM
ClG42_11g0189700	1.1009	0.00127719	HTW vs HTM
ClG42_05g0272200	0.3133	0.00127788	HTW vs HTM
ClG42_01g0045800	0.3624	0.00128669	HTW vs HTM
ClG42_11g0083300	0.6907	0.0012874	HTW vs HTM
NewGene.13173	1.2825	0.0012901	HTW vs HTM
ClG42_02g0231000	0.3943	0.00129481	HTW vs HTM
ClG42_09g0010700	4.7004	0.00130694	HTW vs HTM
ClG42_03g0036700	0.3084	0.00131646	HTW vs HTM
ClG42_05g0025200	0.5721	0.00132876	HTW vs HTM
ClG42_11g0086400	1.3576	0.00133628	HTW vs HTM
ClG42_11g0071100	1.0817	0.00133643	HTW vs HTM
ClG42_09g0064400	3.1137	0.00133822	HTW vs HTM
ClG42_05g0070700	0.5431	0.00134266	HTW vs HTM
ClG42_11g0082000	0.453	0.00134755	HTW vs HTM
ClG42_02g0205300	0.5706	0.00135975	HTW vs HTM
ClG42_01g0266300	0.5865	0.00136133	HTW vs HTM
ClG42_10g0043700	0.7415	0.00136457	HTW vs HTM
ClG42_10g0195300	0.9411	0.00138058	HTW vs HTM
ClG42_07g0142900	0.4191	0.001381	HTW vs HTM
ClG42_07g0052500	0.7235	0.00138359	HTW vs HTM
NewGene.7650	2.745	0.0013888	HTW vs HTM
ClG42_11g0207000	0.4913	0.00139029	HTW vs HTM
ClG42_07g0102800	1.6774	0.00140087	HTW vs HTM
ClG42_09g0220700	0.6209	0.00140468	HTW vs HTM
ClG42_10g0200900	0.4161	0.00141073	HTW vs HTM
ClG42_07g0002700	0.4005	0.00141148	HTW vs HTM
ClG42_06g0028400	0.7845	0.00141177	HTW vs HTM
ClG42_06g0091000	0.4453	0.00141611	HTW vs HTM
ClG42_10g0026000	0.2988	0.00142075	HTW vs HTM
ClG42_06g0055000	0.2912	0.00142753	HTW vs HTM
ClG42_05g0224800	1.7169	0.0014293	HTW vs HTM
ClG42_03g0101500	1.7813	0.00144038	HTW vs HTM
ClG42_05g0049100	0.7194	0.00144155	HTW vs HTM
ClG42_02g0152100	0.3669	0.00144324	HTW vs HTM
ClG42_09g0062400	2.4156	0.0014514	HTW vs HTM
ClG42_11g0209300	0.3678	0.00145199	HTW vs HTM
ClG42_06g0003900	1.1404	0.00145268	HTW vs HTM
ClG42_01g0037700	1.0386	0.00145296	HTW vs HTM
ClG42_04g0094100	1.3558	0.00145332	HTW vs HTM
ClG42_05g0206200	1.886	0.00145787	HTW vs HTM
ClG42_03g0013000	0.3832	0.00146648	HTW vs HTM
ClG42_01g0078000	0.3257	0.00147176	HTW vs HTM
ClG42_07g0109100	0.6765	0.00148312	HTW vs HTM
ClG42_02g0178800	0.4779	0.00149807	HTW vs HTM
ClG42_07g0000900	0.4829	0.00149922	HTW vs HTM
ClG42_11g0168300	1.5127	0.00150358	HTW vs HTM
ClG42_10g0111900	4.6554	0.00150626	HTW vs HTM
ClG42_09g0207300	0.3699	0.00150637	HTW vs HTM
ClG42_02g0011300	0.3013	0.00150802	HTW vs HTM
ClG42_11g0091300	2.6033	0.00151273	HTW vs HTM
ClG42_06g0173300	0.8875	0.00152244	HTW vs HTM
ClG42_09g0137700	0.2917	0.00153015	HTW vs HTM
ClG42_02g0174400	0.5109	0.00153354	HTW vs HTM
NewGene.4660	1.643	0.00153596	HTW vs HTM
ClG42_06g0091200	1.4797	0.00154106	HTW vs HTM
ClG42_11g0203600	1.2021	0.0015498	HTW vs HTM
ClG42_01g0070200	0.4107	0.00156717	HTW vs HTM
ClG42_11g0054200	0.8171	0.00158364	HTW vs HTM
ClG42_01g0216800	1.1721	0.00158689	HTW vs HTM
ClG42_10g0087900	0.3996	0.00161034	HTW vs HTM
ClG42_06g0157600	0.4747	0.00163156	HTW vs HTM
ClG42_01g0045100	3.0252	0.00163352	HTW vs HTM
ClG42_03g0132800	0.9743	0.00163586	HTW vs HTM
NewGene.6321	0.579	0.00163746	HTW vs HTM
ClG42_05g0013800	0.3253	0.00165401	HTW vs HTM
ClG42_01g0100100	0.4217	0.00165903	HTW vs HTM
ClG42_01g0181000	0.4014	0.00166872	HTW vs HTM
ClG42_02g0194800	1.5766	0.00168231	HTW vs HTM
ClG42_05g0050600	3.121	0.00170112	HTW vs HTM
ClG42_11g0044800	0.4351	0.00170915	HTW vs HTM
ClG42_03g0174000	0.75	0.0017093	HTW vs HTM
ClG42_01g0262900	0.4145	0.00171724	HTW vs HTM
ClG42_01g0218800	0.4567	0.00171895	HTW vs HTM
ClG42_05g0207300	8.5825	0.00172792	HTW vs HTM
ClG42_02g0226200	0.4352	0.0017451	HTW vs HTM
ClG42_07g0060800	0.5327	0.00174903	HTW vs HTM
ClG42_01g0156900	0.4207	0.00175903	HTW vs HTM
ClG42_03g0100300	1.5109	0.00176953	HTW vs HTM
ClG42_01g0203300	0.5749	0.00177315	HTW vs HTM
ClG42_06g0124600	1.6156	0.00177335	HTW vs HTM
ClG42_03g0049500	2.5314	0.00177567	HTW vs HTM
ClG42_08g0021200	0.4987	0.00177663	HTW vs HTM
ClG42_03g0048100	0.4918	0.00179245	HTW vs HTM
ClG42_04g0133400	0.5559	0.00181279	HTW vs HTM
ClG42_05g0245800	0.8497	0.00182633	HTW vs HTM
ClG42_09g0084500	1.1107	0.00184942	HTW vs HTM
ClG42_08g0064500	0.8092	0.00186323	HTW vs HTM
ClG42_01g0105000	0.3168	0.001873	HTW vs HTM
ClG42_06g0115900	0.7688	0.00188989	HTW vs HTM
ClG42_04g0123700	0.4978	0.0019021	HTW vs HTM
ClG42_06g0153600	1.5403	0.00190274	HTW vs HTM
ClG42_04g0047000	0.8864	0.00190772	HTW vs HTM
ClG42_10g0110900	0.3701	0.00191623	HTW vs HTM
NewGene.7475	0.5908	0.00191865	HTW vs HTM
ClG42_10g0136900	0.5828	0.00191958	HTW vs HTM
ClG42_08g0133900	0.5168	0.00192094	HTW vs HTM
ClG42_01g0051300	0.803	0.00192762	HTW vs HTM
ClG42_09g0066000	0.5119	0.00193233	HTW vs HTM
ClG42_05g0287100	1.0485	0.00193992	HTW vs HTM
ClG42_11g0041300	1.5323	0.00194523	HTW vs HTM
ClG42_11g0038900	1.4848	0.00196387	HTW vs HTM
ClG42_05g0103000	8.5571	0.00196929	HTW vs HTM
ClG42_10g0132300	0.4282	0.00197086	HTW vs HTM
ClG42_02g0059000	0.4971	0.00197245	HTW vs HTM
ClG42_03g0168000	0.5212	0.0019766	HTW vs HTM
ClG42_08g0113700	0.4766	0.0019797	HTW vs HTM
ClG42_05g0274400	0.4774	0.00198218	HTW vs HTM
ClG42_01g0204200	3.0102	0.00199022	HTW vs HTM
ClG42_11g0145500	1.4554	0.00199243	HTW vs HTM
ClG42_05g0066600	0.7309	0.00199457	HTW vs HTM
ClG42_08g0094800	0.496	0.00199617	HTW vs HTM
NewGene.12037	7.6677	0.00201123	HTW vs HTM
ClG42_09g0023500	2.0962	0.00201207	HTW vs HTM
ClG42_10g0090700	0.4552	0.00201504	HTW vs HTM
ClG42_05g0030700	1.8436	0.00202095	HTW vs HTM
ClG42_04g0013400	0.7223	0.00203034	HTW vs HTM
ClG42_11g0191000	0.9468	0.00203085	HTW vs HTM
ClG42_01g0099700	1.927	0.00203694	HTW vs HTM
ClG42_05g0207800	0.6638	0.002058	HTW vs HTM
ClG42_11g0157200	1.0512	0.00206627	HTW vs HTM
ClG42_07g0148100	0.385	0.00208274	HTW vs HTM
ClG42_03g0022800	0.5077	0.0020898	HTW vs HTM
ClG42_08g0089200	0.705	0.00209223	HTW vs HTM
ClG42_04g0070100	3.8732	0.00210241	HTW vs HTM
ClG42_08g0159000	0.4503	0.0021105	HTW vs HTM
ClG42_10g0142700	0.6576	0.00213994	HTW vs HTM
ClG42_01g0207900	0.4503	0.0021426	HTW vs HTM
ClG42_02g0165200	0.5116	0.00215548	HTW vs HTM
ClG42_09g0082400	0.5891	0.00215586	HTW vs HTM
ClG42_03g0048200	0.3444	0.00215924	HTW vs HTM
ClG42_03g0060100	0.6639	0.00217005	HTW vs HTM
ClG42_08g0147400	0.6475	0.00217651	HTW vs HTM
ClG42_06g0092800	0.3669	0.00218029	HTW vs HTM
ClG42_08g0110500	0.6604	0.00218293	HTW vs HTM
NewGene.13374	2.1058	0.00219654	HTW vs HTM
ClG42_10g0041000	0.6689	0.00221085	HTW vs HTM
ClG42_01g0017700	0.6397	0.00221195	HTW vs HTM
ClG42_01g0054900	0.4922	0.00221696	HTW vs HTM
ClG42_03g0127300	2.2689	0.00222395	HTW vs HTM
ClG42_08g0103100	0.6319	0.00224749	HTW vs HTM
ClG42_08g0182300	1.2546	0.00225203	HTW vs HTM
ClG42_11g0184800	0.6123	0.00225586	HTW vs HTM
ClG42_01g0158700	0.8748	0.0022569	HTW vs HTM
ClG42_09g0021200	2.0724	0.00226001	HTW vs HTM
ClG42_09g0054900	0.3687	0.00227416	HTW vs HTM
ClG42_01g0108700	0.6864	0.00228242	HTW vs HTM
ClG42_07g0138200	0.7467	0.00229138	HTW vs HTM
ClG42_09g0195300	0.5524	0.0023018	HTW vs HTM
ClG42_08g0193500	0.7318	0.0023093	HTW vs HTM
ClG42_11g0029900	0.4481	0.00231365	HTW vs HTM
ClG42_11g0041500	1.1654	0.0023199	HTW vs HTM
ClG42_05g0020300	0.4223	0.00233107	HTW vs HTM
ClG42_08g0044400	0.6657	0.00234022	HTW vs HTM
ClG42_07g0079500	0.59	0.00234227	HTW vs HTM
ClG42_04g0100900	2.585	0.0023609	HTW vs HTM
ClG42_02g0194000	0.5314	0.00236992	HTW vs HTM
ClG42_03g0122200	3.8989	0.002371	HTW vs HTM
ClG42_06g0040100	0.8557	0.00237658	HTW vs HTM
ClG42_02g0192300	6.4263	0.00238223	HTW vs HTM
ClG42_01g0227400	0.7368	0.0023824	HTW vs HTM
ClG42_09g0086000	1.113	0.00238887	HTW vs HTM
ClG42_05g0155700	0.4248	0.0023904	HTW vs HTM
ClG42_02g0243200	3.7381	0.00239919	HTW vs HTM
ClG42_05g0150900	0.4096	0.00240009	HTW vs HTM
ClG42_09g0062700	0.3576	0.00244033	HTW vs HTM
ClG42_05g0081600	0.4992	0.00246243	HTW vs HTM
ClG42_04g0103500	2.7418	0.00246633	HTW vs HTM
ClG42_03g0019800	3.8704	0.00246697	HTW vs HTM
ClG42_05g0156100	0.9237	0.00247426	HTW vs HTM
ClG42_09g0203700	0.438	0.00247609	HTW vs HTM
NewGene.4889	1.2198	0.00248526	HTW vs HTM
ClG42_03g0101700	0.4171	0.00250983	HTW vs HTM
ClG42_07g0062800	0.2712	0.00251853	HTW vs HTM
ClG42_01g0205900	1.4465	0.00252234	HTW vs HTM
ClG42_02g0165300	0.4178	0.00252598	HTW vs HTM
ClG42_10g0007400	0.3484	0.00255484	HTW vs HTM
ClG42_11g0198300	0.3824	0.00256651	HTW vs HTM
ClG42_10g0035000	0.6499	0.00258527	HTW vs HTM
ClG42_10g0021100	0.4568	0.00259972	HTW vs HTM
ClG42_10g0127300	0.5542	0.00260756	HTW vs HTM
ClG42_05g0027600	1.5969	0.00261325	HTW vs HTM
ClG42_07g0133000	2.6267	0.00262771	HTW vs HTM
ClG42_04g0104800	0.6396	0.00263822	HTW vs HTM
ClG42_11g0194200	0.9377	0.00264893	HTW vs HTM
ClG42_02g0113200	0.5828	0.00265248	HTW vs HTM
NewGene.14373	1.4346	0.00265452	HTW vs HTM
ClG42_10g0077700	0.2262	0.00268184	HTW vs HTM
ClG42_05g0245900	8.4512	0.00269579	HTW vs HTM
ClG42_01g0215200	0.6457	0.00269865	HTW vs HTM
ClG42_02g0185500	0.483	0.00269962	HTW vs HTM
ClG42_02g0122200	0.5604	0.00272038	HTW vs HTM
ClG42_09g0071300	0.48	0.00272132	HTW vs HTM
NewGene.11370	7.6196	0.00273789	HTW vs HTM
ClG42_01g0137700	0.3481	0.00274397	HTW vs HTM
ClG42_08g0119400	0.7602	0.0027471	HTW vs HTM
ClG42_09g0086400	0.672	0.00274808	HTW vs HTM
ClG42_09g0169200	0.6698	0.00274881	HTW vs HTM
ClG42_08g0130300	0.2433	0.00277866	HTW vs HTM
ClG42_09g0197100	0.3475	0.0027968	HTW vs HTM
ClG42_07g0013600	0.5638	0.00280617	HTW vs HTM
ClG42_03g0098500	0.255	0.002807	HTW vs HTM
ClG42_10g0169400	0.6695	0.00280989	HTW vs HTM
ClG42_02g0236500	0.3612	0.00282629	HTW vs HTM
NewGene.9758	1.4643	0.00284472	HTW vs HTM
ClG42_01g0199900	0.4659	0.00286025	HTW vs HTM
ClG42_05g0023300	0.4262	0.00286057	HTW vs HTM
ClG42_10g0214500	1.0715	0.00286478	HTW vs HTM
ClG42_06g0160100	0.2883	0.00287318	HTW vs HTM
ClG42_10g0069500	0.2978	0.00287716	HTW vs HTM
ClG42_09g0077400	0.659	0.00288928	HTW vs HTM
ClG42_02g0129900	0.5694	0.00289869	HTW vs HTM
NewGene.15220	1.8943	0.0029048	HTW vs HTM
ClG42_09g0174800	1.1757	0.00290582	HTW vs HTM
ClG42_09g0049700	4.858	0.00290613	HTW vs HTM
[truncated: 6,255 more rows]

## Sheet: Table S8
Table S8 The KEGG enrichment analysis of significant DEGs.
Combination	Term	Count	P value
CKW vs CKM	Photosynthesis	17	3.045274e-11
CKW vs CKM	Plant hormone signal transduction	32	3.96986e-06
CKW vs CKM	Metabolic pathways	110	0.00134412
CKW vs CKM	MAPK signaling pathway-plant	13	0.00405712
CKW vs CKM	Carbon metabolism	15	0.0200394
CKW vs CKM	Isoquinoline alkaloid biosynthesis	4	0.025027
CKW vs CKM	Photosynthesis-antenna proteins	3	0.0260682
CKW vs CKM	Oxidative phosphorylation	10	0.0311411
CKW vs CKM	Tyrosine metabolism	5	0.0319449
HTW vs HTM	Photosynthesis	40	1.433859e-19
HTW vs HTM	Photosynthesis-antenna proteins	16	3.648072e-12
HTW vs HTM	Metabolic pathways	434	1.351482e-10
HTW vs HTM	Biosynthesis of secondary metabolites	256	1.103866e-08
HTW vs HTM	Carbon fixation by Calvin cycle	27	8.19232e-08
HTW vs HTM	Glyoxylate and dicarboxylate metabolism	30	3.297605e-07
HTW vs HTM	Porphyrin metabolism	20	8.024804e-06
HTW vs HTM	Carbon metabolism	56	3.252426e-05
HTW vs HTM	Alanine, aspartate and glutamate metabolism	17	0.00170304
HTW vs HTM	Ribosome	54	0.00240893
HTW vs HTM	Pentose phosphate pathway	13	0.00382621
HTW vs HTM	Brassinosteroid biosynthesis	7	0.00666345
HTW vs HTM	Carotenoid biosynthesis	10	0.0119687
HTW vs HTM	Glycine, serine and threonine metabolism	18	0.0183732
HTW vs HTM	Fructose and mannose metabolism	13	0.0223482
DSW vs DSM	Photosynthesis	43	7.231333e-26
DSW vs DSM	Metabolic pathways	381	2.573803e-12
DSW vs DSM	Photosynthesis - antenna proteins	15	1.027451e-11
DSW vs DSM	Biosynthesis of secondary metabolites	223	8.131626e-09
DSW vs DSM	Carbon fixation by Calvin cycle	26	1.109188e-08
DSW vs DSM	Carbon metabolism	58	2.410743e-08
DSW vs DSM	Glyoxylate and dicarboxylate metabolism	27	4.936576e-07
DSW vs DSM	Pentose phosphate pathway	17	2.229378e-06
DSW vs DSM	Porphyrin metabolism	18	1.215255e-05
DSW vs DSM	Biosynthesis of amino acids	46	2.486917e-05
DSW vs DSM	Phenylalanine, tyrosine and tryptophan biosynthesis	15	0.000395606
DSW vs DSM	Carotenoid biosynthesis	11	0.000968333
DSW vs DSM	Glycine, serine and threonine metabolism	19	0.00132034
DSW vs DSM	Ubiquinone and other terpenoid-quinone biosynthesis	13	0.00213919
DSW vs DSM	One carbon pool by folate	7	0.00736325
SSW vs SSM	Biosynthesis of secondary metabolites	149	5.592322e-15
SSW vs SSM	Metabolic pathways	216	2.366208e-11
SSW vs SSM	Biosynthesis of unsaturated fatty acids	11	2.23369e-07
SSW vs SSM	Fatty acid degradation	13	2.253773e-06
SSW vs SSM	Valine, leucine and isoleucine degradation	13	2.253773e-06
SSW vs SSM	Fatty acid metabolism	14	0.000118006
SSW vs SSM	Carbon metabolism	25	0.00662667
SSW vs SSM	Ubiquinone and other terpenoid-quinone biosynthesis	8	0.00732866
GSBW vs GSBM	Photosynthesis	30	1.180379e-24
GSBW vs GSBM	Photosynthesis-antenna proteins	14	3.038754e-16
GSBW vs GSBM	Metabolic pathways	160	4.582953e-11
GSBW vs GSBM	Porphyrin metabolism	12	1.606596e-06
GSBW vs GSBM	Biosynthesis of secondary metabolites	90	1.119663e-05
GSBW vs GSBM	Glyoxylate and dicarboxylate metabolism	14	1.373523e-05
GSBW vs GSBM	Glycine, serine and threonine metabolism	13	2.720116e-05
GSBW vs GSBM	Carbon metabolism	25	3.791845e-05
GSBW vs GSBM	Carbon fixation by Calvin cycle	11	0.000142994
GSBW vs GSBM	One carbon pool by folate	5	0.00167949
GSBW vs GSBM	Pentose phosphate pathway	6	0.00999494
GSBW vs GSBM	Alanine, aspartate and glutamate metabolism	7	0.0130087
GSBW vs GSBM	Carotenoid biosynthesis	5	0.0139655
GSBW vs GSBM	beta-Alanine metabolism	5	0.0308766
MSW vs MSM	Plant hormone signal transduction	33	4.633764e-06
MSW vs MSM	Metabolic pathways	118	0.000356787
MSW vs MSM	Alanine, aspartate and glutamate metabolism	8	0.00121086
MSW vs MSM	Glyoxylate and dicarboxylate metabolism	9	0.00365136
MSW vs MSM	Biosynthesis of secondary metabolites	66	0.0101047
MSW vs MSM	Photosynthesis-antenna proteins	3	0.0299259
MSW vs MSM	One carbon pool by folate	3	0.0395317

## Sheet: Table S9
Table S9 Expression of chlorophyll metabolism and photosystem genes in WT and mutant under different stresses.
Gene id	Gene name	CKW	HTW	DSW	SSW	GSBW	MSW	CKM	HTM	DSM	SSM	GSBM	MSM
Chlorophyll synthesis genes
ClG42_08g0134800	HEMA1	35.9092	18.4692	39.6293	44.8747	15.4367	28.6783	42.482	72.644	91.0902	84.6174	56.8034	31.2336
ClG42_09g0169700	GSA	152.234	155.756	146.168	171.43	92.8225	124.992	149.233	170.173	136.114	176.143	121.532	107.836
ClG42_11g0097000	HEMB	125.375	140.273	148.726	206.984	133.261	142.746	124.882	140.377	157.905	230.243	159.374	149.969
ClG42_10g0120300	HEMC	32.9132	28.9845	29.2198	54.5523	19.4969	28.6544	40.2997	55.9895	44.8447	63.2953	39.972	28.5237
ClG42_07g0050300	HEME	141.202	116.761	94.5812	134.907	81.7693	118.178	169.26	184.754	131.801	177.221	150.786	125.027
ClG42_01g0072500	PPOX(HEMG)	67.8225	44.0547	47.5357	73.8249	34.2129	41.2395	64.0784	47.3736	54.4742	64.5672	48.7752	44.4209
ClG42_02g0234600	CHLD	109.303	69.0653	76.4333	93.1622	54.2735	77.1167	112.898	109.228	123.464	88.3965	103.393	83.1913
ClG42_04g0003800	GUN5/CHLH	172.835	75.2443	189.516	157.14	71.663	99.3919	232.598	269.58	406.793	256.782	228.573	123.487
ClG42_01g0243200	CHLI	210.93	158.661	185.33	320.92	154.946	198.929	271.865	341.328	378.819	353.199	293.347	221.208
ClG42_08g0061700	GUN4	17.6044	12.0367	28.5826	24.35	14.4118	21.6103	28.824	92.5283	82.8966	48.0527	56.1041	32.9781
ClG42_06g0193600	CHLM	320.143	203.619	150.1	215.618	176.858	223.292	385.199	690.423	360.935	245.349	428.381	330.404
ClG42_05g0066900	DVR	33.3733	14.8044	31.0906	37.4031	14.6811	21.9175	50.394	41.6781	66.5053	43.2293	31.7474	25.7044
ClG42_11g0200400	PORA	23.7533	34.9642	39.0052	61.9066	25.2423	42.715	27.0204	89.9181	79.3386	82.7042	58.7042	50.937
ClG42_04g0075100	CHLG	95.7612	55.0341	75.2357	118.651	37.471	54.6253	89.2369	58.0139	86.3654	96.7819	63.0454	63.6035
ClG42_08g0071400	CAO	102.991	73.7625	70.4569	80.1489	45.5896	54.902	90.2448	131.586	144.361	88.842	96.6688	72.1317
Chlorophyll metabolism genes
ClG42_06g0092000	NYC1	182.979	179.747	143.836	226.101	106.082	105.936	146.269	138.261	163.322	344.716	131.183	130.148
ClG42_07g0004100	CLH1	30.2978	15.027	193.329	210.627	31.0493	89.1225	27.2708	52.4897	33.4445	289.236	32.3358	101.648
ClG42_01g0032900	SGR1	307.237	726.091	289.692	355.847	203.519	173.911	171.759	312.271	219.962	632.721	206.859	177.894
ClG42_09g0044800	PPH	359.859265733392	661.106	216.636	336.354	216.194	179.795	218.12	307.499	211.489	356.778	221.441	224.958
ClG42_01g0144900	PAO	111.181	150.899	70.6107	73.0711	52.141	55.053	88.1736	84.5502	66.2144	90.2419	59.5936	64.1953
ClG42_02g0129200	RCCR	438.58	456.157	240.495	307.72	341.116	333.074	376.927	477.204	342.214	320.247	479.109	410.35
PSII
ClG42_11g0089100	psbC(cp43)	124.76	270.717	287.857	321.994	906.937	502.789	475.699	749.707	660.623	284.371	783.301	627.071
ClG42_08g0189000	psbJ	33.9378	59.3957	35.8253	42.1856	44.364	42.1786	28.5995	47.6184	25.8168	56.6789	35.178	34.2388
ClG42_01g0170200	psbO	2389.33	1324.22	1302.35	1026.87	1541.23	1986.98	2996.58	3091.4	2815.65	1298.59	2707.57	2468.66
ClG42_01g0110500	psbP	39.7304	35.5557	39.8193	47.6196	36.9856	45.0987	47.967	61.9829	59.8565	53.9759	54.6834	44.9406
ClG42_05g0010400	psbQ	200.7	102.305	170.504	113.794	129.551	156.518	292.453	211.01	303.252	167.736	242.295	205.683
ClG42_07g0106800	psbR	1641.63	1295.56	981.381	843.309	1304.65	1724.61	2228.5	1938.73	1871.07	998.735	1909.51	1941.33
ClG42_08g0071100	psbS	1501.69	1115.5	2098.6	1966	1313.88	1356.02	1668.82	1422.05	3240.14	1624.45	1874.64	1789.81
ClG42_02g0171400	psbW	57.1284	63.8016	27.7469	43.7738	139.458	214.04	140.353	180.341	99.5743	65.2751	246.267	135.544
ClG42_05g0281600	psbY	931.487	653.598	791.795	547.63	488.157	707.162	1131.67	1099.2	1515.49	597.94	892.134	772.354
ClG42_02g0012400	psb27	85.9908	29.5818	72.5543	130.12	57.3394	88.5791	168.554	264.462	238.962	203.201	207.797	116.443
ClG42_06g0014200	psb28	60.8111	39.608	82.3303	138.547	63.5512	78.3281	92.1079	120.797	207.171	154.99	138.305	107.201
PSI
ClG42_11g0090300	psaA	746.073	786.944	1194.04	1195.22	2453.68	1429.75	2084.87	4391.95	3869.68	1652.28	3691.64	2823.26
ClG42_01g0093900	psaB	11.0938	4.3403	5.09282	7.6584	4.17122	4.63441	39.5326	47.1074	62.127	18.9998	29.0146	16.4007
ClG42_05g0060000	psaD	1305.74	752.293	1072.06	1058.41	674.41	882.439	1668.67	1667.86	2503.51	1103.3	1339.17	1232.04
ClG42_11g0120800	psaE	1440.3	1198.9	1304.38	1184.76	1168.66	1604.07	1740.14	2338.71	2784.22	1391.74	2187.29	1956.51
ClG42_01g0090600	psaF	1922.17	1096.03	1442.74	1192.28	1302.55	1797.07	2814.73	3113.16	3701.5	1645.01	2557.75	2280.89
ClG42_10g0043100	psaG	1355.99	760.554	1222.82	1011.23	771.921	1215.32	1919.11	2120.02	2706.35	1135	1762.56	1557.81
ClG42_07g0131300	psaH	1711	869.127	1192.35	1072.3	985.861	1448.43	2645.36	2823.03	3452.63	1363.82	2466.62	2049.73
ClG42_11g0126500	psaL	1022.96	504.898	738.988	592.424	485.819	637.571	1350.34	1215.07	1811.45	717.772	1093.05	913.686
ClG42_01g0160400	psaN	1412	802.35	1287.48	878.372	978.422	1348.29	2173.02	1984.83	3000.12	1161.38	2129.5	1632.91
ClG42_01g0121000	psaO	2384.01	1309.95	1683.46	1312.78	1578.96	2328.48	3459.31	3688.24	4700.19	1851.53	3286.7	3102.69
light-harvesting chlorophyl protein complex (LHC)
ClG42_04g0127600	Lhca4	99.2625	54.7511	291.46	285.987	71.5939	140.879	165.089	291.295	1193.39	592.277	329.714	290.764
ClG42_08g0175300	Lhca5	79.92	48.4162	70.9258	88.5897	51.4291	72.7845	99.3565	88.2566	133.943	92.7034	103.996	83.7862
ClG42_03g0153800	Lhca6	267.359	150.421	216.414	271.78	181.437	205.32	330.396	324.228	498.506	269.567	331.171	308.312
photosynthethic electron transport
ClG42_01g0266300	PetJ	13.8523	15.2365	16.5499	17.1625	16.9859	21.8772	16.2952	23.2024	18.8196	17.6412	18.6993	20.3484

## Sheet: Table S10
Table S10 Genes enriched in the nine modules obtained by WGCNAa.
Module	Number	Gene id	Gene description
Green	203	ClG42_01g0004600	NP_568793.1 CCT motif family protein [Arabidopsis thaliana] AT5G53420
		ClG42_01g0008200	NP_194529.4 P-loop containing nucleoside triphosphate hydrolases superfamily protein [Arabidopsis thaliana] AT4G28000
		ClG42_01g0021000	NP_176596.2 WRKY transcription factor [Arabidopsis thaliana] AT1G64140
		ClG42_01g0027400	NP_196786.1 beta-6 tubulin [Arabidopsis thaliana] AT5G12250
		ClG42_01g0035800	NP_172704.1 ACT domain repeat 8 [Arabidopsis thaliana] AT1G12420
		ClG42_01g0044700	NP_193641.1 P-loop containing nucleoside triphosphate hydrolases superfamily protein [Arabidopsis thaliana] AT4G19060
		ClG42_01g0044800	NP_001190474.1 RNI-like superfamily protein [Arabidopsis thaliana] AT5G45500
		ClG42_01g0045100	NP_567530.4 ethylene responsive element binding factor 1 [Arabidopsis thaliana] AT4G17500
		ClG42_01g0054100	NP_001318782.1 pfkB-like carbohydrate kinase family protein [Arabidopsis thaliana] AT5G51830
		ClG42_01g0056600	NP_567108.2 phloem protein 2-A13 [Arabidopsis thaliana] AT3G61060
		ClG42_01g0065200	NP_565273.1 nudix hydrolase homolog 17 [Arabidopsis thaliana] AT2G01670
		ClG42_01g0067900	NP_172923.3 purple acid phosphatase 3 [Arabidopsis thaliana] AT1G14700
		ClG42_01g0076100	-
		ClG42_01g0094400	NP_683296.1 phloem protein 2-A10 [Arabidopsis thaliana] AT1G10155
		ClG42_01g0135100	NP_001190601.1 uncharacterized protein AT5G62865 [Arabidopsis thaliana] AT5G62865
		ClG42_01g0138500	NP_198855.1 Raffinose synthase family protein [Arabidopsis thaliana] AT5G40390
		ClG42_01g0173700	NP_001190943.1 ternary complex factor MIP1 leucine-zipper protein (Protein of unknown function, DUF547) [Arabidopsis thaliana] AT4G37080
		ClG42_01g0177600	NP_190576.1 CYCLIN D3;3 [Arabidopsis thaliana] AT3G50070
		ClG42_01g0180300	NP_569048.1 Subtilase family protein [Arabidopsis thaliana] AT5G67360
		ClG42_01g0181400	NP_001318897.1 LOB domain-containing protein 37 [Arabidopsis thaliana] AT5G67420
		ClG42_01g0182200	NP_001330470.1 BTB and TAZ domain protein 4 [Arabidopsis thaliana] AT5G67480
		ClG42_01g0183400	NP_974701.1 N-acetyl-l-glutamate synthase 2 [Arabidopsis thaliana] AT4G37670
		ClG42_01g0197600	-
		ClG42_01g0202700	NP_001320612.1 auxin-like 1 protein [Arabidopsis thaliana] AT1G75310
		ClG42_01g0212600	NP_200249.1 protein kinase family protein [Arabidopsis thaliana] AT5G54380
		ClG42_01g0223100	NP_193960.2 Ubiquitin-specific protease family C19-related protein [Arabidopsis thaliana] AT4G22290
		ClG42_01g0227500	NP_564788.1 senescence regulator (Protein of unknown function, DUF584) [Arabidopsis thaliana] AT1G61930
		ClG42_01g0228600	NP_564785.1 glucose-6-phosphate/phosphate translocator 2 [Arabidopsis thaliana] AT1G61800
		ClG42_01g0233100	NP_567288.1 Wound-responsive family protein [Arabidopsis thaliana] AT4G05070
		ClG42_01g0236900	NP_567775.1 aluminum induced protein with YGL and LRDR motifs [Arabidopsis thaliana] AT4G27450
		ClG42_02g0010500	NP_568995.2 WRKY DNA-binding protein 51 [Arabidopsis thaliana] AT5G64810
		ClG42_02g0011200	NP_195664.2 shikimate kinase 2 [Arabidopsis thaliana] AT4G39540
		ClG42_02g0019400	NP_188806.1 MATE efflux family protein [Arabidopsis thaliana] AT3G21690
		ClG42_02g0021000	NP_001324287.1 alpha/beta-Hydrolases superfamily protein [Arabidopsis thaliana] AT2G32520
		ClG42_02g0021800	NP_001328413.1 RNAse II-like 1 [Arabidopsis thaliana] AT4G15417
		ClG42_02g0025900	NP_565313.1 FASCICLIN-like arabinoogalactan 7 [Arabidopsis thaliana] AT2G04780
		ClG42_02g0044000	NP_001031228.1 ubiquitin-conjugating enzyme 28 [Arabidopsis thaliana] AT1G64230
		ClG42_02g0060000	-
		ClG42_02g0081100	NP_197256.1 HXXXD-type acyl-transferase family protein [Arabidopsis thaliana] AT5G17540
		ClG42_02g0082900	NP_201529.1 receptor-like kinase [Arabidopsis thaliana] AT5G67280
		ClG42_02g0113100	NP_173479.3 O-fucosyltransferase family protein [Arabidopsis thaliana] AT1G20550
		ClG42_02g0119900	NP_001329257.1 Amidase family protein [Arabidopsis thaliana] AT4G34880
		ClG42_02g0120500	NP_195328.1 Chaperone DnaJ-domain superfamily protein [Arabidopsis thaliana] AT4G36040
		ClG42_02g0146000	NP_196452.1 GRAM domain-containing protein / ABA-responsive protein-like protein [Arabidopsis thaliana] AT5G08350
		ClG42_02g0150400	NP_001323229.1 myb domain protein 50 [Arabidopsis thaliana] AT1G57560
		ClG42_02g0170300	NP_568508.2 bZIP transcription factor family protein [Arabidopsis thaliana] AT5G28770
		ClG42_02g0199800	NP_190318.1 glutamine-dependent asparagine synthase 1 [Arabidopsis thaliana] AT3G47340
		ClG42_02g0211400	NP_200807.1 CCT motif family protein [Arabidopsis thaliana] AT5G59990
		ClG42_02g0215700	NP_001331788.1 auxin response factor 4 [Arabidopsis thaliana] AT5G60450
		ClG42_02g0243400	NP_001185232.1 Disease resistance-responsive (dirigent-like protein) family protein [Arabidopsis thaliana] AT1G55210
		ClG42_02g0248300	NP_001190555.1 tRNA-splicing ligase (DUF239) [Arabidopsis thaliana] AT5G56530
		ClG42_03g0026800	NP_197684.4 enabled-like protein (DUF1635) [Arabidopsis thaliana] AT5G22930
		ClG42_03g0037100	NP_564894.1 HCP-like superfamily protein with MYND-type zinc finger [Arabidopsis thaliana] AT1G67340
		ClG42_03g0038300	NP_001332253.1 Squamosa promoter-binding protein-like (SBP domain) transcription factor family protein [Arabidopsis thaliana] AT5G50670
		ClG42_03g0039500	NP_001331172.1 basic helix-loop-helix (bHLH) DNA-binding superfamily protein [Arabidopsis thaliana] AT5G50915
		ClG42_03g0041700	NP_850240.1 AICARFT/IMPCHase bienzyme family protein [Arabidopsis thaliana] AT2G35040
		ClG42_03g0048300	NP_001328261.1 beta-glucosidase 47 [Arabidopsis thaliana] AT4G21760
		ClG42_03g0048600	NP_001319870.1 ROP-interactive CRIB motif-containing protein 10 [Arabidopsis thaliana] AT4G04900
		ClG42_03g0051000	NP_172620.1 C-terminal cysteine residue is changed to a serine 1 [Arabidopsis thaliana] AT1G11530
		ClG42_03g0061200	NP_194974.1 sugar phosphate exchanger, putative (DUF506) [Arabidopsis thaliana] AT4G32480
		ClG42_03g0064400	NP_181012.1 Protein kinase superfamily protein [Arabidopsis thaliana] AT2G34650
		ClG42_03g0068200	NP_174302.1 nine-cis-epoxycarotenoid dioxygenase 5 [Arabidopsis thaliana] AT1G30100
		ClG42_03g0079100	NP_194579.1 NAC domain containing protein 73 [Arabidopsis thaliana] AT4G28500
		ClG42_03g0087500	NP_198576.1 uncharacterized protein AT5G37600 [Arabidopsis thaliana] AT5G37600
		ClG42_03g0153300	NP_197570.1 senescence-associated family protein, putative (DUF581) [Arabidopsis thaliana] AT5G20700
		ClG42_03g0159700	NP_187988.1 beta galactosidase 1 [Arabidopsis thaliana] AT3G13750
		ClG42_03g0160200	NP_187988.1 beta galactosidase 1 [Arabidopsis thaliana] AT3G13750
		ClG42_03g0163500	NP_194356.2 myo-inositol oxygenase 4 [Arabidopsis thaliana] AT4G26260
		ClG42_03g0164300	NP_200470.1 O-Glycosyl hydrolases family 17 protein [Arabidopsis thaliana] AT5G56590
		ClG42_03g0164400	NP_200466.1 oxidative stress 3 [Arabidopsis thaliana] AT5G56550
		ClG42_03g0174500	NP_198121.1 Heavy metal transport/detoxification superfamily protein [Arabidopsis thaliana] AT5G27690
		ClG42_03g0180500	NP_176038.1 nicotianamine synthase 4 [Arabidopsis thaliana] AT1G56430
		ClG42_04g0027300	-
		ClG42_04g0056200	NP_974800.1 NAC domain containing protein 87 [Arabidopsis thaliana] AT5G18270
		ClG42_04g0057600	NP_197318.1 glutamate dehydrogenase 1 [Arabidopsis thaliana] AT5G18170
		ClG42_04g0063400	NP_196322.3 nodulin MtN21 /EamA-like transporter family protein [Arabidopsis thaliana] AT5G07050
		ClG42_04g0070800	NP_565932.1 transcription factor SCREAM-like protein [Arabidopsis thaliana] AT2G40435
		ClG42_04g0080400	NP_566992.1 TIP41-like protein [Arabidopsis thaliana] AT3G54000
		ClG42_04g0081400	NP_187538.1 glutathione S-transferase TAU 8 [Arabidopsis thaliana] AT3G09270
		ClG42_04g0095100	NP_181258.2 lysine decarboxylase family protein [Arabidopsis thaliana] AT2G37210
		ClG42_04g0105100	-
		ClG42_04g0109400	NP_565066.1 alpha/beta-Hydrolases superfamily protein [Arabidopsis thaliana] AT1G73480
		ClG42_04g0114400	NP_564532.1 Bifunctional inhibitor/lipid-transfer protein/seed storage 2S albumin superfamily protein [Arabidopsis thaliana] AT1G48750
		ClG42_04g0119900	NP_197701.1 MIZU-KUSSEI-like protein (Protein of unknown function, DUF617) [Arabidopsis thaliana] AT5G23100
		ClG42_04g0127400	NP_172333.1 atypical CYS HIS rich thioredoxin 4 [Arabidopsis thaliana] AT1G08570
		ClG42_04g0131200	NP_201121.1 BTB and TAZ domain protein 1 [Arabidopsis thaliana] AT5G63160
		ClG42_05g0026100	NP_182061.1 ankyrin repeat/KH domain protein (DUF1442) [Arabidopsis thaliana] AT2G45360
		ClG42_05g0027000	NP_171704.2 nitroreductase family protein [Arabidopsis thaliana] AT1G02020
		ClG42_05g0077800	NP_187302.2 Plant neutral invertase family protein [Arabidopsis thaliana] AT3G06500
		ClG42_05g0103800	NP_001118537.1 cyclic nucleotide gated channel 3 [Arabidopsis thaliana] AT2G46430
		ClG42_05g0106800	NP_001330392.1 Tetratricopeptide repeat (TPR)-like superfamily protein [Arabidopsis thaliana] AT5G53490
		ClG42_05g0112400	NP_180436.1 RmlC-like cupins superfamily protein [Arabidopsis thaliana] AT2G28680
		ClG42_05g0118900	NP_195443.1 myb domain protein 73 [Arabidopsis thaliana] AT4G37260
		ClG42_05g0122500	NP_568551.1 Eukaryotic aspartyl protease family protein [Arabidopsis thaliana] AT5G37540
		ClG42_05g0129300	NP_176797.1 myb domain protein 20 [Arabidopsis thaliana] AT1G66230
		ClG42_05g0195400	NP_195030.1 Thioredoxin superfamily protein [Arabidopsis thaliana] AT4G33040
		ClG42_05g0205700	NP_001322391.1 DNA polymerase epsilon catalytic subunit A [Arabidopsis thaliana] AT1G19530
		ClG42_05g0214000	NP_197962.1 GA requiring 3 [Arabidopsis thaliana] AT5G25900
		ClG42_05g0221600	NP_564753.1 Serine/threonine-protein kinase WNK (With No Lysine)-like protein [Arabidopsis thaliana] AT1G60060
		ClG42_05g0224800	NP_195470.1 LOB domain-containing protein 39 [Arabidopsis thaliana] AT4G37540
		ClG42_05g0235500	NP_199780.1 UDP-Glycosyltransferase superfamily protein [Arabidopsis thaliana] AT5G49690
		ClG42_05g0239700	NP_568144.1 HSP20-like chaperones superfamily protein [Arabidopsis thaliana] AT5G04890
		ClG42_05g0244100	-
		ClG42_05g0245800	NP_001185095.1 uncharacterized protein AT1G25400 [Arabidopsis thaliana] AT1G25400
		ClG42_05g0249400	NP_564236.1 myb-like transcription factor family protein [Arabidopsis thaliana] AT1G25550
		ClG42_05g0252100	NP_197104.1 NSP-interacting kinase 1 [Arabidopsis thaliana] AT5G16000
		ClG42_05g0286700	NP_187656.1 serine carboxypeptidase-like 7 [Arabidopsis thaliana] AT3G10450
		ClG42_06g0013300	NP_194601.1 Flavin-binding monooxygenase family protein [Arabidopsis thaliana] AT4G28720
		ClG42_06g0015300	NP_564904.1 Leucine-rich repeat protein kinase family protein [Arabidopsis thaliana] AT1G67720
		ClG42_06g0017100	NP_189308.1 CCR-like protein [Arabidopsis thaliana] AT3G26740
		ClG42_06g0027800	NP_001190156.1 cytochrome p450 78a9 [Arabidopsis thaliana] AT3G61880
		ClG42_06g0028400	NP_190692.1 flavanone 3-hydroxylase [Arabidopsis thaliana] AT3G51240
		ClG42_06g0031000	NP_567471.1 indole-3-acetate beta-D-glucosyltransferase [Arabidopsis thaliana] AT4G15550
		ClG42_06g0045200	NP_199747.1 beta-xylosidase 1 [Arabidopsis thaliana] AT5G49360
		ClG42_06g0058600	NP_197427.1 FANTASTIC four-like protein (DUF3049) [Arabidopsis thaliana] AT5G19260
		ClG42_06g0067300	NP_194132.3 cellulose synthase like G1 [Arabidopsis thaliana] AT4G24010
		ClG42_06g0074300	NP_001118434.1 auxin-induced protein 13 [Arabidopsis thaliana] AT2G33310
		ClG42_06g0093600	-
		ClG42_06g0120800	NP_197519.1 Tetratricopeptide repeat (TPR)-like superfamily protein [Arabidopsis thaliana] AT5G20190
		ClG42_06g0137900	NP_001328376.1 nodulin MtN21 /EamA-like transporter family protein [Arabidopsis thaliana] AT4G30420
		ClG42_06g0140100	NP_680451.2 glutamine dumper 3 [Arabidopsis thaliana] AT5G57685
		ClG42_06g0173800	NP_190362.2 ABC2 homolog 6 [Arabidopsis thaliana] AT3G47780
		ClG42_07g0016800	NP_180873.1 peroxisomal 3-ketoacyl-CoA thiolase 3 [Arabidopsis thaliana] AT2G33150
		ClG42_07g0027300	NP_194974.1 sugar phosphate exchanger, putative (DUF506) [Arabidopsis thaliana] AT4G32480
		ClG42_07g0115000	NP_001031706.1 auxin response factor 9 [Arabidopsis thaliana] AT4G23980
		ClG42_07g0117600	NP_180909.2 ATP-dependent RNA helicase [Arabidopsis thaliana] AT2G33510
		ClG42_07g0120100	NP_196844.1 Major facilitator superfamily protein [Arabidopsis thaliana] AT5G13400
		ClG42_07g0130700	-
		ClG42_07g0142100	NP_564034.1 D-3-phosphoglycerate dehydrogenase [Arabidopsis thaliana] AT1G17745
		ClG42_07g0153100	NP_001077602.1 uncharacterized protein AT1G27290 [Arabidopsis thaliana] AT1G27290
		ClG42_07g0153800	NP_850393.1 inositol transporter 1 [Arabidopsis thaliana] AT2G43330
		ClG42_07g0154900	NP_172670.2 BCL-2-associated athanogene 5 [Arabidopsis thaliana] AT1G12060
		ClG42_07g0171200	NP_001119183.1 glutamate dehydrogenase 2 [Arabidopsis thaliana] AT5G07440
		ClG42_08g0064500	NP_201235.4 GTP cyclohydrolase II [Arabidopsis thaliana] AT5G64300
		ClG42_08g0089500	NP_197451.2 Tryptophan/tyrosine permease [Arabidopsis thaliana] AT5G19500
		ClG42_08g0090100	NP_181433.1 Acyl-CoA N-acyltransferases (NAT) superfamily protein [Arabidopsis thaliana] AT2G39000
		ClG42_08g0111000	NP_174971.5 inactive purple acid phosphatase-like protein [Arabidopsis thaliana] AT1G42430
		ClG42_08g0113700	NP_189971.1 uncharacterized protein AT3G43850 [Arabidopsis thaliana] AT3G43850
		ClG42_08g0132300	NP_568230.2 MSCS-like 2 [Arabidopsis thaliana] AT5G10490
		ClG42_08g0132900	NP_199781.1 Putative AT-hook DNA-binding family protein [Arabidopsis thaliana] AT5G49700
		ClG42_08g0138000	NP_196720.1 Integrase-type DNA-binding superfamily protein [Arabidopsis thaliana] AT5G11590
		ClG42_08g0145400	NP_173005.1 pleiotropic drug resistance 12 [Arabidopsis thaliana] AT1G15520
		ClG42_08g0166200	NP_172896.1 homeobox protein 31 [Arabidopsis thaliana] AT1G14440
		ClG42_08g0167400	NP_565103.1 Erythronate-4-phosphate dehydrogenase family protein [Arabidopsis thaliana] AT1G75180
		ClG42_08g0176100	NP_973976.1 Remorin family protein [Arabidopsis thaliana] AT1G45207
		ClG42_08g0181500	-
		ClG42_09g0002800	NP_188270.1 IQ-domain 26 [Arabidopsis thaliana] AT3G16490
		ClG42_09g0004200	NP_188770.1 basic helix-loop-helix (bHLH) DNA-binding superfamily protein [Arabidopsis thaliana] AT3G21330
		ClG42_09g0013700	NP_566483.1 Subtilase family protein [Arabidopsis thaliana] AT3G14240
		ClG42_09g0034200	NP_563992.1 ephrin-A3 protein [Arabidopsis thaliana] AT1G16170
		ClG42_09g0036900	NP_001031461.1 cofactor of nitrate reductase and xanthine dehydrogenase 2 [Arabidopsis thaliana] AT2G31955
		ClG42_09g0043200	NP_181757.2 basic helix-loop-helix (bHLH) DNA-binding superfamily protein [Arabidopsis thaliana] AT2G42280
		ClG42_09g0054900	NP_566102.1 NAD+ transporter 1 [Arabidopsis thaliana] AT2G47490
		ClG42_09g0056000	NP_001328319.1 senescence-associated gene 21 [Arabidopsis thaliana] AT4G02380
		ClG42_09g0061900	NP_171801.1 Thioredoxin superfamily protein [Arabidopsis thaliana] AT1G03020
		ClG42_09g0072200	NP_566716.1 Protein kinase superfamily protein [Arabidopsis thaliana] AT3G22750
		ClG42_09g0084500	NP_566303.1 sulfate/thiosulfate import ATP-binding protein, putative (DUF506) [Arabidopsis thaliana] AT3G07350
		ClG42_09g0101500	NP_192714.1 Protein kinase superfamily protein [Arabidopsis thaliana] AT4G09760
		ClG42_09g0114900	NP_181910.1 UDP-glucosyltransferase 74F2 [Arabidopsis thaliana] AT2G43820
		ClG42_09g0118500	NP_564171.1 basic helix-loop-helix (bHLH) DNA-binding superfamily protein [Arabidopsis thaliana] AT1G22490
		ClG42_09g0143200	NP_181910.1 UDP-glucosyltransferase 74F2 [Arabidopsis thaliana] AT2G43820
		ClG42_09g0144800	NP_172059.1 Uridine diphosphate glycosyltransferase 74E2 [Arabidopsis thaliana] AT1G05680
		ClG42_09g0157700	NP_173652.1 UDP-glucosyl transferase 85A7 [Arabidopsis thaliana] AT1G22340
		ClG42_09g0162000	NP_567636.1 tobamovirus multiplication 1 [Arabidopsis thaliana] AT4G21790
		ClG42_09g0192500	NP_180241.1 Leucine-rich repeat protein kinase family protein [Arabidopsis thaliana] AT2G26730
		ClG42_09g0205200	NP_191072.1 Chalcone-flavanone isomerase family protein [Arabidopsis thaliana] AT3G55120
		ClG42_09g0207600	-
		ClG42_09g0207900	NP_190795.3 Transcription initiation factor IIF, beta subunit [Arabidopsis thaliana] AT3G52270
		ClG42_09g0218500	NP_175972.1 BTB/POZ domain-containing protein [Arabidopsis thaliana] AT1G55760
		ClG42_09g0218800	-
		ClG42_10g0006300	NP_001320916.1 Seven transmembrane MLO family protein [Arabidopsis thaliana] AT1G11000
		ClG42_10g0035000	NP_200632.2 FRAGILE HISTIDINE TRIAD [Arabidopsis thaliana] AT5G58240
		ClG42_10g0050500	NP_001184968.1 glyoxalase/bleomycin resistance protein/dioxygenase superfamily protein [Arabidopsis thaliana] AT1G11840
		ClG42_10g0068000	NP_565182.1 Sodium Bile acid symporter family [Arabidopsis thaliana] AT1G78560
		ClG42_10g0069000	NP_199803.1 Octicosapeptide/Phox/Bem1p family protein [Arabidopsis thaliana] AT5G49920
		ClG42_10g0104500	NP_179092.1 Peroxisomal membrane 22 kDa (Mpv17/PMP22) family protein [Arabidopsis thaliana] AT2G14860
		ClG42_10g0105000	NP_566642.1 glutamyl-tRNA (Gln) amidotransferase subunit A (DUF620) [Arabidopsis thaliana] AT3G19540
		ClG42_10g0105300	NP_175691.1 2-oxoglutarate (2OG) and Fe(II)-dependent oxygenase superfamily protein [Arabidopsis thaliana] AT1G52820
		ClG42_10g0107300	NP_175691.1 2-oxoglutarate (2OG) and Fe(II)-dependent oxygenase superfamily protein [Arabidopsis thaliana] AT1G52820
		ClG42_10g0113600	NP_001321865.1 RING/FYVE/PHD zinc finger superfamily protein [Arabidopsis thaliana] AT1G02610
		ClG42_10g0115300	NP_182248.1 WRKY DNA-binding protein 23 [Arabidopsis thaliana] AT2G47260
		ClG42_10g0117200	NP_850469.1 HCO3- transporter family [Arabidopsis thaliana] AT2G47160
		ClG42_10g0126700	NP_566015.1 Calcium-binding EF-hand family protein [Arabidopsis thaliana] AT2G44310
		ClG42_10g0156100	NP_181700.1 heat shock transcription factor B3 [Arabidopsis thaliana] AT2G41690
		ClG42_10g0163400	NP_187687.1 Homeodomain-like superfamily protein [Arabidopsis thaliana] AT3G10760
		ClG42_10g0171800	NP_187822.2 alpha/beta hydrolase family protein [Arabidopsis thaliana] AT3G12150
		ClG42_10g0184200	NP_190736.1 NAD(P)-binding Rossmann-fold superfamily protein [Arabidopsis thaliana] AT3G51680
		ClG42_10g0202100	NP_001154693.1 IQ-domain 2 [Arabidopsis thaliana] AT5G03040
		ClG42_10g0211100	-
		ClG42_10g0217700	NP_181360.1 Homeodomain-like superfamily protein [Arabidopsis thaliana] AT2G38250
		ClG42_11g0021200	NP_172912.3 Homeodomain-like superfamily protein [Arabidopsis thaliana] AT1G14600
		ClG42_11g0033500	NP_179571.1 CCCH-type zinc finger family protein [Arabidopsis thaliana] AT2G19810
		ClG42_11g0045400	NP_001327395.1 uncharacterized protein AT3G24150 [Arabidopsis thaliana] AT3G24150
		ClG42_11g0047400	NP_851093.1 glucuronidase 3 [Arabidopsis thaliana] AT5G34940
		ClG42_11g0057200	NP_001328715.1 Glucose-1-phosphate adenylyltransferase family protein [Arabidopsis thaliana] AT4G39210
		ClG42_11g0060700	NP_566847.1 PPR containing protein (DUF179) [Arabidopsis thaliana] AT3G29240
		ClG42_11g0071200	NP_191195.1 uncharacterized protein AT3G56360 [Arabidopsis thaliana] AT3G56360
		ClG42_11g0085100	NP_189353.1 chloride channel B [Arabidopsis thaliana] AT3G27170
		ClG42_11g0106800	-
		ClG42_11g0156100	NP_564916.2 caffeoyl-CoA 3-O-methyltransferase [Arabidopsis thaliana] AT1G67980
		ClG42_11g0173000	NP_177899.1 nitrate reductase 1 [Arabidopsis thaliana] AT1G77760
		ClG42_11g0181200	NP_175997.1 NAC domain containing protein 1 [Arabidopsis thaliana] AT1G56010
		ClG42_11g0197700	NP_175970.1 seed imbibition 1 [Arabidopsis thaliana] AT1G55740
Brown	323	ClG42_01g0002500	NP_182185.2 P-loop containing nucleoside triphosphate hydrolases superfamily protein [Arabidopsis thaliana] AT2G46620
		ClG42_01g0009600	NP_200064.3 SCARECROW-like 8 [Arabidopsis thaliana] AT5G52510
		ClG42_01g0032900	NP_192928.2 STAY-GREEN-like protein [Arabidopsis thaliana] AT4G11910
		ClG42_01g0043400	NP_567513.4 acyl-CoA oxidase 1 [Arabidopsis thaliana] AT4G16760
		ClG42_01g0058200	NP_564941.1 Putative membrane lipoprotein [Arabidopsis thaliana] AT1G68765
		ClG42_01g0069300	NP_001324150.1 glutamate decarboxylase 4 [Arabidopsis thaliana] AT2G02010
		ClG42_01g0069400	NP_001324150.1 glutamate decarboxylase 4 [Arabidopsis thaliana] AT2G02010
		ClG42_01g0083500	NP_197141.1 acyl activating enzyme 5 [Arabidopsis thaliana] AT5G16370
		ClG42_01g0084900	NP_001318683.1 sucrose synthase 5 [Arabidopsis thaliana] AT5G37180
		ClG42_01g0127600	NP_180337.1 cytochrome P450, family 94, subfamily C, polypeptide 1 [Arabidopsis thaliana] AT2G27690
		ClG42_01g0151900	NP_568955.1 aldehyde dehydrogenase 12A1 [Arabidopsis thaliana] AT5G62530
		ClG42_01g0154800	NP_173228.1 Kunitz family trypsin and protease inhibitor protein [Arabidopsis thaliana] AT1G17860
		ClG42_01g0159500	-
		ClG42_01g0162200	NP_201271.1 CYS, MET, PRO, and GLY protein 2 [Arabidopsis thaliana] AT5G64660
		ClG42_01g0173400	NP_175380.2 Peroxidase superfamily protein [Arabidopsis thaliana] AT1G49570
		ClG42_01g0175200	NP_195416.1 heat shock factor 4 [Arabidopsis thaliana] AT4G36990
		ClG42_01g0175300	NP_567947.1 membrane insertase, putative (DUF1685) [Arabidopsis thaliana] AT4G33985
		ClG42_01g0178600	NP_195453.1 cytochrome P450, family 81, subfamily D, polypeptide 8 [Arabidopsis thaliana] AT4G37370
		ClG42_01g0179200	NP_179101.1 Auxin-responsive GH3 family protein [Arabidopsis thaliana] AT2G14960
		ClG42_01g0181600	-
		ClG42_01g0182800	NP_196096.1 Duplicated homeodomain-like superfamily protein [Arabidopsis thaliana] AT5G04760
		ClG42_01g0183500	NP_201563.1 DUF4228 domain protein [Arabidopsis thaliana] AT5G67620
		ClG42_01g0183700	NP_001190946.1 heptahelical protein 4 [Arabidopsis thaliana] AT4G37680
		ClG42_01g0184300	NP_001330475.1 ACT domain repeat 1 [Arabidopsis thaliana] AT5G65890
		ClG42_01g0185600	NP_001118802.1 branched-chain aminotransferase 3 [Arabidopsis thaliana] AT3G49680
		ClG42_01g0198700	NP_189262.1 cytochrome P450, family 71, subfamily B, polypeptide 35 [Arabidopsis thaliana] AT3G26310
		ClG42_01g0230300	NP_193872.2 cysteine-rich RLK (RECEPTOR-like protein kinase) 29 [Arabidopsis thaliana] AT4G21410
		ClG42_01g0242400	NP_567530.4 ethylene responsive element binding factor 1 [Arabidopsis thaliana] AT4G17500
		ClG42_02g0004700	NP_173716.1 ARM repeat superfamily protein [Arabidopsis thaliana] AT1G23030
		ClG42_02g0005000	NP_195070.2 Pectin lyase-like superfamily protein [Arabidopsis thaliana] AT4G33440
		ClG42_02g0005200	NP_001189524.1 golgi nucleotide sugar transporter 1 [Arabidopsis thaliana] AT2G13650
		ClG42_02g0007300	NP_177814.1 Duplicated homeodomain-like superfamily protein [Arabidopsis thaliana] AT1G76880
		ClG42_02g0012600	NP_564615.3 Peroxisomal membrane 22 kDa (Mpv17/PMP22) family protein [Arabidopsis thaliana] AT1G52870
		ClG42_02g0024900	NP_568529.1 IQ-domain 33 [Arabidopsis thaliana] AT5G35670
		ClG42_02g0060400	NP_564549.1 Homeodomain-like superfamily protein [Arabidopsis thaliana] AT1G49560
		ClG42_02g0064400	NP_200151.2 O-acyltransferase (WSD1-like) family protein [Arabidopsis thaliana] AT5G53390
		ClG42_02g0068000	NP_193283.2 UDP-Glycosyltransferase superfamily protein [Arabidopsis thaliana] AT4G15480
		ClG42_02g0087200	NP_188809.2 isocitrate lyase [Arabidopsis thaliana] AT3G21720
		ClG42_02g0104900	NP_172119.1 acyl-CoA oxidase 3 [Arabidopsis thaliana] AT1G06290
		ClG42_02g0142300	NP_565897.1 Low temperature and salt responsive protein family [Arabidopsis thaliana] AT2G38905
		ClG42_02g0151100	NP_568487.1 myosin heavy chain, cardiac protein [Arabidopsis thaliana] AT5G26770
		ClG42_02g0151500	-
		ClG42_02g0161300	NP_175900.1 lipoxygenase 1 [Arabidopsis thaliana] AT1G55020
		ClG42_02g0163900	-
		ClG42_02g0164100	-
		ClG42_02g0170800	NP_564204.1 aldehyde dehydrogenase 2B7 [Arabidopsis thaliana] AT1G23800
		ClG42_02g0187300	NP_181807.1 citrate synthase 3 [Arabidopsis thaliana] AT2G42790
		ClG42_02g0193100	NP_187876.2 Eukaryotic aspartyl protease family protein [Arabidopsis thaliana] AT3G12700
		ClG42_02g0195400	NP_200643.1 with no lysine (K) kinase 4 [Arabidopsis thaliana] AT5G58350
		ClG42_02g0208100	NP_180450.2 uncharacterized protein AT2G28840 [Arabidopsis thaliana] AT2G28840
		ClG42_02g0215600	NP_190116.1 isovaleryl-CoA-dehydrogenase [Arabidopsis thaliana] AT3G45300
		ClG42_02g0218600	-
		ClG42_02g0221000	NP_850113.2 Exostosin family protein [Arabidopsis thaliana] AT2G28110
		ClG42_02g0232900	NP_568373.1 CRT (chloroquine-resistance transporter)-like transporter 1 [Arabidopsis thaliana] AT5G19380
		ClG42_02g0236600	NP_568382.1 Chaperonin-like RbcX protein [Arabidopsis thaliana] AT5G19855
		ClG42_02g0240400	-
		ClG42_02g0243500	NP_175919.1 proteinase inhibitor I4, serpin (DUF716) [Arabidopsis thaliana] AT1G55230
		ClG42_03g0006300	NP_180565.1 mitogen-activated protein kinase kinase kinase 14 [Arabidopsis thaliana] AT2G30040
		ClG42_03g0017700	NP_568561.4 HXXXD-type acyl-transferase family protein [Arabidopsis thaliana] AT5G39050
		ClG42_03g0024100	NP_172268.1 LOB domain-containing protein 1 [Arabidopsis thaliana] AT1G07900
		ClG42_03g0024200	-
		ClG42_03g0028500	NP_190087.1 serine carboxypeptidase-like 48 [Arabidopsis thaliana] AT3G45010
		ClG42_03g0035600	NP_001190219.1 malate synthase [Arabidopsis thaliana] AT5G03860
		ClG42_03g0041500	NP_174390.2 PLATZ transcription factor family protein [Arabidopsis thaliana] AT1G31040
		ClG42_03g0043200	NP_683300.2 Stigma-specific Stig1 family protein [Arabidopsis thaliana] AT1G11925
		ClG42_03g0044200	NP_683300.2 Stigma-specific Stig1 family protein [Arabidopsis thaliana] AT1G11925
		ClG42_03g0049300	NP_974583.1 uncharacterized protein AT4G21215 [Arabidopsis thaliana] AT4G21215
		ClG42_03g0058500	-
		ClG42_03g0058800	NP_564769.1 1,3-beta-glucan synthase component (DUF1218) [Arabidopsis thaliana] AT1G61065
		ClG42_03g0061100	NP_567277.1 Concanavalin A-like lectin protein kinase family protein [Arabidopsis thaliana] AT4G04960
		ClG42_03g0072600	NP_565785.1 senescence regulator (Protein of unknown function, DUF584) [Arabidopsis thaliana] AT2G34340
		ClG42_03g0082500	NP_174357.1 FAD-binding Berberine family protein [Arabidopsis thaliana] AT1G30700
		ClG42_03g0103600	NP_001030624.1 Protein phosphatase 2C family protein [Arabidopsis thaliana] AT3G02750
		ClG42_03g0151900	NP_001328161.1 lysine-ketoglutarate reductase/saccharopine dehydrogenase bifunctional enzyme [Arabidopsis thaliana] AT4G33150
		ClG42_03g0152400	NP_001326640.1 sucrose synthase 4 [Arabidopsis thaliana] AT3G43190
		ClG42_03g0154600	NP_178648.1 LURP-one-like protein (DUF567) [Arabidopsis thaliana] AT2G05910
		ClG42_03g0159300	NP_200507.1 cytokinin oxidase 3 [Arabidopsis thaliana] AT5G56970
		ClG42_03g0159900	-
		ClG42_03g0160000	-
		ClG42_03g0160100	-
		ClG42_03g0161300	NP_001320068.1 Mitochondrial substrate carrier family protein [Arabidopsis thaliana] AT4G26180
		ClG42_03g0172800	NP_001322466.1 NAD(P)-binding Rossmann-fold superfamily protein [Arabidopsis thaliana] AT1G54870
		ClG42_03g0172900	NP_187177.1 NAD(P)-binding Rossmann-fold superfamily protein [Arabidopsis thaliana] AT3G05260
		ClG42_03g0183100	NP_565214.1 Protein kinase superfamily protein [Arabidopsis thaliana] AT1G79600
		ClG42_04g0013400	NP_001327258.1 DIS3-exonuclease-like protein [Arabidopsis thaliana] AT3G52105
		ClG42_04g0029700	NP_567456.1 catalytic LigB subunit of aromatic ring-opening dioxygenase family [Arabidopsis thaliana] AT4G15093
		ClG42_04g0037700	NP_565952.1 Glycosyltransferase family 61 protein [Arabidopsis thaliana] AT2G41640
		ClG42_04g0044000	NP_001332745.1 Patatin-like phospholipase family protein [Arabidopsis thaliana] AT5G04040
		ClG42_04g0044200	NP_181669.1 S-adenosyl-L-methionine-dependent methyltransferases superfamily protein [Arabidopsis thaliana] AT2G41380
		ClG42_04g0049000	NP_187020.1 Plasma-membrane choline transporter family protein [Arabidopsis thaliana] AT3G03700
		ClG42_04g0055600	NP_190813.1 plant U-box 22 [Arabidopsis thaliana] AT3G52450
		ClG42_04g0060800	NP_187742.1 UDP-Glycosyltransferase superfamily protein [Arabidopsis thaliana] AT3G11340
		ClG42_04g0069600	NP_181384.2 2-oxoglutarate (2OG) and Fe(II)-dependent oxygenase superfamily protein [Arabidopsis thaliana] AT2G38500
		ClG42_04g0069800	NP_195803.1 ARM repeat superfamily protein [Arabidopsis thaliana] AT5G01830
		ClG42_04g0079100	NP_187533.1 laccase 7 [Arabidopsis thaliana] AT3G09220
		ClG42_04g0081000	NP_173652.1 UDP-glucosyl transferase 85A7 [Arabidopsis thaliana] AT1G22340
		ClG42_04g0081700	NP_195822.1 E3 ubiquitin-protein ligase RLIM-like protein [Arabidopsis thaliana] AT5G02020
		ClG42_04g0082800	-
		ClG42_04g0097200	NP_195953.1 Cysteine proteinases superfamily protein [Arabidopsis thaliana] AT5G03330
		ClG42_04g0104800	NP_565843.1 uridine-ribohydrolase 1 [Arabidopsis thaliana] AT2G36310
		ClG42_04g0105200	NP_190846.1 Purple acid phosphatases superfamily protein [Arabidopsis thaliana] AT3G52780
		ClG42_04g0113800	NP_177515.1 UDP-Glycosyltransferase superfamily protein [Arabidopsis thaliana] AT1G73740
		ClG42_04g0113900	NP_001319006.1 alpha/beta hydrolase family protein [Arabidopsis thaliana] AT1G15060
		ClG42_04g0114900	NP_198642.1 Protein kinase superfamily protein [Arabidopsis thaliana] AT5G38260
		ClG42_04g0127500	NP_178409.2 expansin A15 [Arabidopsis thaliana] AT2G03090
		ClG42_05g0011000	NP_192016.1 UDP-Glycosyltransferase superfamily protein [Arabidopsis thaliana] AT4G01070
		ClG42_05g0027400	NP_191632.2 Plant invertase/pectin methylesterase inhibitor superfamily [Arabidopsis thaliana] AT3G60730
		ClG42_05g0027500	NP_566038.1 Plant invertase/pectin methylesterase inhibitor superfamily [Arabidopsis thaliana] AT2G45220
		ClG42_05g0038500	NP_001030756.2 glutathione-disulfide reductase [Arabidopsis thaliana] AT3G24170
		ClG42_05g0049100	NP_001332757.1 electron transfer flavoprotein beta [Arabidopsis thaliana] AT5G43430
		ClG42_05g0050300	NP_193179.1 indole-3-butyric acid response 10 [Arabidopsis thaliana] AT4G14430
		ClG42_05g0051400	NP_030435.1 Serine protease inhibitor, potato inhibitor I-type family protein [Arabidopsis thaliana] AT2G38870
		ClG42_05g0051700	NP_001325761.1 uncharacterized protein AT3G23123 [Arabidopsis thaliana] AT3G23123
		ClG42_05g0051900	NP_199171.3 Serine protease inhibitor, potato inhibitor I-type family protein [Arabidopsis thaliana] AT5G43580
		ClG42_05g0060200	NP_001324409.1 Concanavalin A-like lectin protein kinase family protein [Arabidopsis thaliana] AT2G43700
		ClG42_05g0061000	NP_566265.1 long-chain acyl-CoA synthetase 6 [Arabidopsis thaliana] AT3G05970
		ClG42_05g0061200	NP_197995.1 membrane-associated kinase regulator [Arabidopsis thaliana] AT5G26230
		ClG42_05g0062800	NP_171821.1 Eukaryotic aspartyl protease family protein [Arabidopsis thaliana] AT1G03220
		ClG42_05g0077900	NP_199773.1 myb domain protein 78 [Arabidopsis thaliana] AT5G49620
		ClG42_05g0084000	NP_181868.1 electron-transfer flavoprotein:ubiquinone oxidoreductase [Arabidopsis thaliana] AT2G43400
		ClG42_05g0108800	NP_188147.1 3-hydroxyacyl-CoA dehydrogenase family protein [Arabidopsis thaliana] AT3G15290
		ClG42_05g0109200	NP_566506.1 Core-2/I-branching beta-1,6-N-acetylglucosaminyltransferase family protein [Arabidopsis thaliana] AT3G15350
		ClG42_05g0113600	NP_178388.1 plantacyanin [Arabidopsis thaliana] AT2G02850
		ClG42_05g0120200	NP_179101.1 Auxin-responsive GH3 family protein [Arabidopsis thaliana] AT2G14960
		ClG42_05g0128600	NP_198565.1 ARM repeat superfamily protein [Arabidopsis thaliana] AT5G37490
		ClG42_05g0142100	NP_196908.1 phosphate transporter 3;1 [Arabidopsis thaliana] AT5G14040
		ClG42_05g0148000	NP_001331205.1 DNA-binding storekeeper [Arabidopsis thaliana] AT5G14285
		ClG42_05g0151900	NP_196812.1 WRKY DNA-binding protein 75 [Arabidopsis thaliana] AT5G13080
		ClG42_05g0162200	NP_175507.1 electron transfer flavoprotein alpha [Arabidopsis thaliana] AT1G50940
		ClG42_05g0183300	NP_001031769.1 Protein kinase superfamily protein [Arabidopsis thaliana] AT4G32250
		ClG42_05g0183400	NP_194954.2 Ubiquitin-like superfamily protein [Arabidopsis thaliana] AT4G32270
		ClG42_05g0218100	NP_199103.1 sterol carrier protein 2 [Arabidopsis thaliana] AT5G42890
		ClG42_05g0224900	NP_196054.1 6 [Arabidopsis thaliana] AT5G04340
		ClG42_05g0226400	NP_001319134.1 serine carboxypeptidase-like 18 [Arabidopsis thaliana] AT1G33540
		ClG42_05g0226500	NP_001322525.1 serine carboxypeptidase-like 2 [Arabidopsis thaliana] AT1G73300
		ClG42_05g0226900	NP_001118837.1 Early-responsive to dehydration stress protein (ERD4) [Arabidopsis thaliana] AT3G54510
		ClG42_05g0234600	NP_001078307.1 Cysteine proteinases superfamily protein [Arabidopsis thaliana] AT3G57810
		ClG42_05g0258900	-
		ClG42_05g0262900	NP_563941.1 Ribonuclease T2 family protein [Arabidopsis thaliana] AT1G14220
		ClG42_05g0264600	-
		ClG42_05g0269800	NP_200477.1 IAA-leucine resistant (ILR)-like 2 [Arabidopsis thaliana] AT5G56660
		ClG42_05g0275500	NP_173153.1 SOUL heme-binding family protein [Arabidopsis thaliana] AT1G17100
		ClG42_05g0280100	NP_189248.1 cytochrome P450, family 71, subfamily B, polypeptide 19 [Arabidopsis thaliana] AT3G26170
		ClG42_05g0288200	NP_001325622.1 response regulator 9 [Arabidopsis thaliana] AT3G57040
		ClG42_06g0000600	NP_567109.1 COP9 signalosome complex subunit 1 [Arabidopsis thaliana] AT3G61140
		ClG42_06g0000700	NP_563636.1 peroxin 11c [Arabidopsis thaliana] AT1G01820
		ClG42_06g0016600	NP_200995.1 Integrase-type DNA-binding superfamily protein [Arabidopsis thaliana] AT5G61890
		ClG42_06g0016900	NP_850213.1 Homeodomain-like superfamily protein [Arabidopsis thaliana] AT2G33550
		ClG42_06g0018500	NP_196822.1 NAC domain containing protein 83 [Arabidopsis thaliana] AT5G13180
		ClG42_06g0019200	NP_199889.1 SAUR-like auxin-responsive protein family [Arabidopsis thaliana] AT5G50760
		ClG42_06g0020700	NP_174119.1 dihydrosphingosine phosphate lyase [Arabidopsis thaliana] AT1G27980
		ClG42_06g0031200	NP_567471.1 indole-3-acetate beta-D-glucosyltransferase [Arabidopsis thaliana] AT4G15550
		ClG42_06g0033600	NP_191710.1 ACC synthase 1 [Arabidopsis thaliana] AT3G61510
		ClG42_06g0033700	NP_001030928.1 Heavy metal transport/detoxification superfamily protein [Arabidopsis thaliana] AT1G01490
		ClG42_06g0043400	NP_193356.2 enoyl-CoA hydratase/isomerase A [Arabidopsis thaliana] AT4G16210
		ClG42_06g0045700	-
		ClG42_06g0047600	NP_566293.1 glycine-rich protein [Arabidopsis thaliana] AT3G06780
		ClG42_06g0052700	NP_001330333.1 alpha/beta-Hydrolases superfamily protein [Arabidopsis thaliana] AT5G18640
		ClG42_06g0052900	NP_197368.1 beta-amylase 3 [Arabidopsis thaliana] AT5G18670
		ClG42_06g0058400	NP_566251.1 peroxisomal adenine nucleotide carrier 1 [Arabidopsis thaliana] AT3G05290
		ClG42_06g0059500	NP_198006.1 Major facilitator superfamily protein [Arabidopsis thaliana] AT5G26340
		ClG42_06g0060100	NP_565738.1 Haloacid dehalogenase-like hydrolase (HAD) superfamily protein [Arabidopsis thaliana] AT2G32150
		ClG42_06g0062700	NP_001189654.1 CVP2 like 1 [Arabidopsis thaliana] AT2G32010
		ClG42_06g0067800	NP_188957.2 plant/protein (DUF668) [Arabidopsis thaliana] AT3G23160
		ClG42_06g0068300	NP_180641.1 2-oxoglutarate (2OG) and Fe(II)-dependent oxygenase superfamily protein [Arabidopsis thaliana] AT2G30830
		ClG42_06g0079200	NP_180873.1 peroxisomal 3-ketoacyl-CoA thiolase 3 [Arabidopsis thaliana] AT2G33150
		ClG42_06g0087800	NP_173937.2 alpha/beta-Hydrolases superfamily protein [Arabidopsis thaliana] AT1G26120
		ClG42_06g0094700	NP_194623.2 Phosphorylase superfamily protein [Arabidopsis thaliana] AT4G28940
		ClG42_06g0096200	NP_194618.3 RING/U-box superfamily protein [Arabidopsis thaliana] AT4G28890
		ClG42_06g0110500	NP_189087.1 Fibronectin type III domain-containing protein [Arabidopsis thaliana] AT3G24440
		ClG42_06g0120300	NP_566525.1 cytochrome P450 family protein [Arabidopsis thaliana] AT3G15760
		ClG42_06g0121600	NP_197523.1 blue-copper-binding protein [Arabidopsis thaliana] AT5G20230
		ClG42_06g0121700	NP_190600.1 mitogen-activated protein kinase kinase kinase 20 [Arabidopsis thaliana] AT3G50310
		ClG42_06g0125000	NP_194941.1 EamA-like transporter family [Arabidopsis thaliana] AT4G32140
		ClG42_06g0133000	NP_180001.1 BTB/POZ domain with WD40/YVTN repeat-like protein [Arabidopsis thaliana] AT2G24240
		ClG42_06g0143200	NP_200558.1 Galactosyltransferase family protein [Arabidopsis thaliana] AT5G57500
		ClG42_06g0152800	NP_192132.1 Ribosomal protein L19e family protein [Arabidopsis thaliana] AT4G02230
		ClG42_06g0153400	NP_188425.2 Calcium-dependent lipid-binding (CaLB domain) family protein [Arabidopsis thaliana] AT3G17980
		ClG42_06g0169400	NP_001318502.1 SNF2 domain-containing protein / helicase domain-containing protein / HNH endonuclease domain-containing protein [Arabidopsis thaliana] AT5G07810
		ClG42_06g0171400	NP_200951.1 NAC domain containing protein 100 [Arabidopsis thaliana] AT5G61430
		ClG42_06g0173300	NP_564973.1 TCP family transcription factor [Arabidopsis thaliana] AT1G69690
		ClG42_06g0174100	NP_001319038.1 WRKY DNA-binding protein 61 [Arabidopsis thaliana] AT1G18860
		ClG42_06g0176700	NP_001327294.1 serine/threonine protein kinase 2 [Arabidopsis thaliana] AT3G08720
		ClG42_06g0179500	NP_001322702.1 trehalose phosphate synthase [Arabidopsis thaliana] AT1G60140
		ClG42_06g0187500	NP_001078606.1 Uncharacterized protein family (UPF0041) [Arabidopsis thaliana] AT5G20090
		ClG42_07g0004700	NP_188922.1 heat shock transcription factor A6B [Arabidopsis thaliana] AT3G22830
		ClG42_07g0009400	NP_180676.1 myb domain protein 14 [Arabidopsis thaliana] AT2G31180
		ClG42_07g0032700	NP_001330208.1 telomeric DNA binding protein 1 [Arabidopsis thaliana] AT5G13820
		ClG42_07g0049600	NP_191179.1 Transmembrane amino acid transporter family protein [Arabidopsis thaliana] AT3G56200
		ClG42_07g0059000	NP_564995.1 Caleosin-related family protein [Arabidopsis thaliana] AT1G70670
		ClG42_07g0080300	NP_192894.1 Haloacid dehalogenase-like hydrolase (HAD) superfamily protein [Arabidopsis thaliana] AT4G11570
		ClG42_07g0087900	NP_001320151.1 FAD-linked oxidases family protein [Arabidopsis thaliana] AT4G36400
		ClG42_07g0095900	NP_201316.1 acyl-CoA oxidase 2 [Arabidopsis thaliana] AT5G65110
		ClG42_07g0096100	NP_196574.1 Ethylene insensitive 3 family protein [Arabidopsis thaliana] AT5G10120
		ClG42_07g0104100	NP_174013.1 Ribosomal protein L16p/L10e family protein [Arabidopsis thaliana] AT1G26910
		ClG42_07g0105600	NP_173161.1 glutathione S-transferase TAU 25 [Arabidopsis thaliana] AT1G17180
		ClG42_07g0105700	NP_565178.1 glutathione S-transferase TAU 19 [Arabidopsis thaliana] AT1G78380
		ClG42_07g0129100	NP_178146.1 nucleotide transporter 1 [Arabidopsis thaliana] AT1G80300
		ClG42_07g0130000	NP_196707.1 hypothetical protein (DUF581) [Arabidopsis thaliana] AT5G11460
		ClG42_07g0133300	NP_188271.1 phytochrome-associated protein 1 [Arabidopsis thaliana] AT3G16500
		ClG42_07g0142400	NP_566484.2 alpha/beta-Hydrolases superfamily protein [Arabidopsis thaliana] AT3G14360
		ClG42_07g0144300	NP_198915.1 GDSL lipase 1 [Arabidopsis thaliana] AT5G40990
		ClG42_07g0144700	NP_565042.1 SAUR-like auxin-responsive protein family [Arabidopsis thaliana] AT1G72430
		ClG42_07g0147500	NP_051037.1 ribosomal protein S12 (chloroplast) [Arabidopsis thaliana] ArthCp001
		ClG42_07g0155600	NP_196812.1 WRKY DNA-binding protein 75 [Arabidopsis thaliana] AT5G13080
		ClG42_07g0155700	-
		ClG42_07g0156900	NP_564761.1 NAD(P)-linked oxidoreductase superfamily protein [Arabidopsis thaliana] AT1G60710
		ClG42_07g0167200	NP_001323927.1 RmlC-like cupins superfamily protein [Arabidopsis thaliana] AT2G43120
		ClG42_07g0173600	NP_195712.1 Myosin heavy chain-related protein [Arabidopsis thaliana] AT4G40020
		ClG42_08g0005200	NP_564176.2 myb domain protein 3 [Arabidopsis thaliana] AT1G22640
		ClG42_08g0009100	NP_201447.1 Glycosyl hydrolase superfamily protein [Arabidopsis thaliana] AT5G66460
		ClG42_08g0013900	NP_192938.1 Disease resistance protein (TIR-NBS-LRR class) family [Arabidopsis thaliana] AT4G12010
		ClG42_08g0022000	-
		ClG42_08g0039400	NP_001332165.1 RAB GTPase homolog C2A [Arabidopsis thaliana] AT5G03530
		ClG42_08g0041800	NP_001330901.1 ethylene response factor 110 [Arabidopsis thaliana] AT5G50080
		ClG42_08g0048700	NP_001320428.1 thiamine diphosphate-binding fold (THDP-binding) superfamily protein [Arabidopsis thaliana] AT1G21400
		ClG42_08g0059800	NP_001030624.1 Protein phosphatase 2C family protein [Arabidopsis thaliana] AT3G02750
		ClG42_08g0085800	NP_001330901.1 ethylene response factor 110 [Arabidopsis thaliana] AT5G50080
		ClG42_08g0104800	NP_178383.1 protein kinase 2B [Arabidopsis thaliana] AT2G02800
		ClG42_08g0105500	NP_563777.1 plant/protein [Arabidopsis thaliana] AT1G07040
		ClG42_08g0132700	NP_001328574.1 beta carbonic anhydrase 5 [Arabidopsis thaliana] AT4G33580
		ClG42_08g0135600	NP_680774.1 EPIDERMAL PATTERNING FACTOR-like protein [Arabidopsis thaliana] AT4G37810
		ClG42_08g0136400	NP_197965.1 kinase family with leucine-rich repeat domain-containing protein [Arabidopsis thaliana] AT5G25930
		ClG42_08g0145300	NP_850064.1 histone deacetylase-like protein [Arabidopsis thaliana] AT2G25625
		ClG42_08g0149600	NP_001077943.1 indoleacetic acid-induced protein 8 [Arabidopsis thaliana] AT2G22670
		ClG42_08g0149800	NP_196677.1 adenine phosphoribosyltransferase 5 [Arabidopsis thaliana] AT5G11160
		ClG42_08g0157500	NP_173445.2 transmembrane protein (DUF677) [Arabidopsis thaliana] AT1G20180
		ClG42_08g0159700	NP_565116.1 GAST1 protein homolog 1 [Arabidopsis thaliana] AT1G75750
		ClG42_08g0163900	NP_177672.2 basic leucine-zipper 44 [Arabidopsis thaliana] AT1G75390
		ClG42_08g0164000	-
		ClG42_08g0164400	NP_174087.1 basic helix-loop-helix (bHLH) DNA-binding superfamily protein [Arabidopsis thaliana] AT1G27660
		ClG42_08g0170400	NP_199079.1 allene oxide synthase [Arabidopsis thaliana] AT5G42650
		ClG42_08g0182300	NP_564733.1 Uncharacterized conserved protein UCP031279 [Arabidopsis thaliana] AT1G58420
		ClG42_08g0184000	NP_001031015.1 branched-chain amino acid transaminase 2 [Arabidopsis thaliana] AT1G10070
		ClG42_09g0003000	NP_001323019.1 actin binding protein family [Arabidopsis thaliana] AT1G52080
		ClG42_09g0003600	NP_175604.1 uncharacterized protein AT1G51920 [Arabidopsis thaliana] AT1G51920
		ClG42_09g0004900	-
		ClG42_09g0007400	NP_001189881.1 Glycosyl hydrolases family 32 protein [Arabidopsis thaliana] AT3G13790
		ClG42_09g0014400	NP_565040.2 alanine aminotransferase 2 [Arabidopsis thaliana] AT1G72330
		ClG42_09g0017700	NP_001117619.1 vacuolar H+-pyrophosphatase 2 [Arabidopsis thaliana] AT1G78920
		ClG42_09g0023500	-
		ClG42_09g0027400	NP_001320354.1 Lactoylglutathione lyase / glyoxalase I family protein [Arabidopsis thaliana] AT1G80160
		ClG42_09g0040700	NP_187454.2 Pectin lyase-like superfamily protein [Arabidopsis thaliana] AT3G07970
		ClG42_09g0041300	NP_187461.1 MATE efflux family protein [Arabidopsis thaliana] AT3G08040
		ClG42_09g0046600	NP_001329613.1 tolB protein-like protein [Arabidopsis thaliana] AT4G01870
		ClG42_09g0048800	NP_199773.1 myb domain protein 78 [Arabidopsis thaliana] AT5G49620
		ClG42_09g0052600	NP_563660.1 alpha/beta-Hydrolases superfamily protein [Arabidopsis thaliana] AT1G02660
		ClG42_09g0058100	NP_566108.1 Adenine nucleotide alpha hydrolases-like superfamily protein [Arabidopsis thaliana] AT2G47710
		ClG42_09g0064000	NP_849294.1 RNA-binding protein-defense related 1 [Arabidopsis thaliana] AT4G03110
		ClG42_09g0064400	-
		ClG42_09g0068000	NP_171821.1 Eukaryotic aspartyl protease family protein [Arabidopsis thaliana] AT1G03220
		ClG42_09g0072300	NP_849583.1 methylcrotonyl-CoA carboxylase alpha chain [Arabidopsis thaliana] AT1G03090
		ClG42_09g0086500	NP_188048.1 pectin methylesterase 3 [Arabidopsis thaliana] AT3G14310
		ClG42_09g0111500	NP_001154304.1 Phosphotyrosine protein phosphatases superfamily protein [Arabidopsis thaliana] AT1G05000
		ClG42_09g0113700	NP_001318450.1 trichome birefringence-like protein (DUF828) [Arabidopsis thaliana] AT5G01360
		ClG42_09g0116200	NP_174496.1 xyloglucan endotransglucosylase/hydrolase 30 [Arabidopsis thaliana] AT1G32170
		ClG42_09g0116800	NP_199502.2 Transcription factor jumonji (jmj) family protein / zinc finger (C5HC2 type) family protein [Arabidopsis thaliana] AT5G46910
		ClG42_09g0124000	NP_001117399.1 lsd one like 1 [Arabidopsis thaliana] AT1G32540
		ClG42_09g0179200	-
		ClG42_09g0183100	NP_001328759.1 transmembrane protein, putative (DUF677) [Arabidopsis thaliana] AT4G34320
		ClG42_09g0189100	NP_198817.1 AAA-ATPase 1 [Arabidopsis thaliana] AT5G40010
		ClG42_09g0190700	NP_176205.1 Matrixin family protein [Arabidopsis thaliana] AT1G59970
		ClG42_09g0197400	NP_189393.1 Protein kinase superfamily protein [Arabidopsis thaliana] AT3G27560
		ClG42_09g0213000	NP_187915.1 multidrug resistance-associated protein 3 [Arabidopsis thaliana] AT3G13080
		ClG42_09g0216200	NP_175981.2 cellulose synthase like E1 [Arabidopsis thaliana] AT1G55850
		ClG42_09g0216300	NP_175981.2 cellulose synthase like E1 [Arabidopsis thaliana] AT1G55850
		ClG42_09g0219500	NP_568750.1 Clp ATPase [Arabidopsis thaliana] AT5G51070
		ClG42_09g0228900	NP_187886.2 short-chain dehydrogenase-reductase B [Arabidopsis thaliana] AT3G12800
		ClG42_10g0008400	NP_176647.1 methionine gamma-lyase [Arabidopsis thaliana] AT1G64660
		ClG42_10g0022800	NP_568678.1 RAB GTPase homolog 1A [Arabidopsis thaliana] AT5G47200
		ClG42_10g0027500	NP_188070.2 Terpenoid cyclases/Protein prenyltransferases superfamily protein [Arabidopsis thaliana] AT3G14520
		ClG42_10g0050300	NP_001184968.1 glyoxalase/bleomycin resistance protein/dioxygenase superfamily protein [Arabidopsis thaliana] AT1G11840
		ClG42_10g0058900	NP_188700.1 basic helix-loop-helix (bHLH) DNA-binding superfamily protein [Arabidopsis thaliana] AT3G20640
		ClG42_10g0064900	NP_188169.1 NAC domain containing protein 3 [Arabidopsis thaliana] AT3G15500
		ClG42_10g0071700	NP_199800.1 chloride channel C [Arabidopsis thaliana] AT5G49890
		ClG42_10g0073700	NP_192763.1 HSP20-like chaperones superfamily protein [Arabidopsis thaliana] AT4G10250
		ClG42_10g0101900	NP_564559.1 telomere repeat binding factor 1 [Arabidopsis thaliana] AT1G49950
		ClG42_10g0103400	-
		ClG42_10g0103500	-
		ClG42_10g0108100	NP_849578.5 beta glucosidase 11 [Arabidopsis thaliana] AT1G02850
		ClG42_10g0108200	NP_187634.1 lycopene cyclase [Arabidopsis thaliana] AT3G10230
		ClG42_10g0110100	NP_567228.1 alpha/beta-Hydrolases superfamily protein [Arabidopsis thaliana] AT4G02340
		ClG42_10g0113400	NP_191814.1 Adenine nucleotide alpha hydrolases-like superfamily protein [Arabidopsis thaliana] AT3G62550
		ClG42_10g0121400	-
		ClG42_10g0122900	NP_187454.2 Pectin lyase-like superfamily protein [Arabidopsis thaliana] AT3G07970
		ClG42_10g0126600	NP_563744.1 uncharacterized protein AT1G05575 [Arabidopsis thaliana] AT1G05575
		ClG42_10g0126900	NP_030964.1 DUF946 family protein (DUF946) [Arabidopsis thaliana] AT2G44260
		ClG42_10g0143600	NP_186791.1 Peroxidase superfamily protein [Arabidopsis thaliana] AT3G01420
		ClG42_10g0149700	NP_001319665.1 Transmembrane amino acid transporter family protein [Arabidopsis thaliana] AT3G28960
		ClG42_10g0150400	NP_188086.1 cytochrome P450, family 72, subfamily A, polypeptide 14 [Arabidopsis thaliana] AT3G14680
		ClG42_10g0157800	-
		ClG42_10g0161000	NP_030664.1 Transmembrane amino acid transporter family protein [Arabidopsis thaliana] AT2G41190
		ClG42_10g0162600	NP_196322.3 nodulin MtN21 /EamA-like transporter family protein [Arabidopsis thaliana] AT5G07050
		ClG42_10g0168900	NP_001119241.1 alpha/beta-Hydrolases superfamily protein [Arabidopsis thaliana] AT5G17780
		ClG42_10g0179500	NP_001318617.1 ubiquitin-specific protease 8 [Arabidopsis thaliana] AT5G22030
		ClG42_10g0198200	NP_192425.1 AMP-dependent synthetase and ligase family protein [Arabidopsis thaliana] AT4G05160
		ClG42_10g0200200	NP_190107.1 transcription initiation factor TFIID subunit (Protein of unknown function, DUF584) [Arabidopsis thaliana] AT3G45210
		ClG42_10g0208900	NP_001331826.1 Haloacid dehalogenase-like hydrolase (HAD) superfamily protein [Arabidopsis thaliana] AT5G02230
		ClG42_10g0212400	NP_195822.1 E3 ubiquitin-protein ligase RLIM-like protein [Arabidopsis thaliana] AT5G02020
		ClG42_10g0214700	NP_181341.2 phosphate transporter 4;2 [Arabidopsis thaliana] AT2G38060
		ClG42_10g0218300	NP_190752.1 acyl-CoA oxidase 4 [Arabidopsis thaliana] AT3G51840
		ClG42_10g0222900	NP_195804.1 ovate family protein 1 [Arabidopsis thaliana] AT5G01840
		ClG42_11g0056700	NP_001031389.1 SEC14-like 3 [Arabidopsis thaliana] AT2G21540
		ClG42_11g0059400	NP_175356.1 uncharacterized protein AT1G49310 [Arabidopsis thaliana] AT1G49310
		ClG42_11g0059500	NP_175357.1 unknown seed protein like 1 [Arabidopsis thaliana] AT1G49320
		ClG42_11g0060400	NP_178433.1 WRKY DNA-binding protein 3 [Arabidopsis thaliana] AT2G03340
		ClG42_11g0066600	NP_001319672.1 Methylenetetrahydrofolate reductase family protein [Arabidopsis thaliana] AT3G30775
		ClG42_11g0071900	NP_566384.1 AZA-guanine resistant1 [Arabidopsis thaliana] AT3G10960
		ClG42_11g0084700	NP_566153.1 Aldolase-type TIM barrel family protein [Arabidopsis thaliana] AT3G01850
		ClG42_11g0092400	NP_195469.1 Peroxidase superfamily protein [Arabidopsis thaliana] AT4G37530
		ClG42_11g0093200	NP_196812.1 WRKY DNA-binding protein 75 [Arabidopsis thaliana] AT5G13080
		ClG42_11g0127000	NP_001322407.1 P-glycoprotein 11 [Arabidopsis thaliana] AT1G02520
		ClG42_11g0134700	NP_568722.1 Cysteine proteinases superfamily protein [Arabidopsis thaliana] AT5G50260
		ClG42_11g0139000	NP_849984.1 homogentisate phytyltransferase 1 [Arabidopsis thaliana] AT2G18950
		ClG42_11g0142300	NP_177448.1 Glucose-methanol-choline (GMC) oxidoreductase family protein [Arabidopsis thaliana] AT1G73050
		ClG42_11g0167700	NP_199774.1 amino acid permease 6 [Arabidopsis thaliana] AT5G49630
		ClG42_11g0173100	NP_195451.1 cytochrome P450, family 81, subfamily D, polypeptide 3 [Arabidopsis thaliana] AT4G37340
		ClG42_11g0174900	NP_192570.2 nodulin MtN21 /EamA-like transporter family protein [Arabidopsis thaliana] AT4G08300
		ClG42_11g0176300	NP_172571.1 HSP40/DnaJ peptide-binding protein [Arabidopsis thaliana] AT1G11040
		ClG42_11g0183500	NP_001329768.1 Myb-like DNA-binding domain protein [Arabidopsis thaliana] AT4G04605
		ClG42_11g0186000	NP_566703.4 cysteine-rich/transmembrane domain PCC1-like protein [Arabidopsis thaliana] AT3G22240
		ClG42_11g0196300	NP_200208.1 Tyrosine transaminase family protein [Arabidopsis thaliana] AT5G53970
		ClG42_11g0201100	NP_567773.1 NAC (No Apical Meristem) domain transcriptional regulator superfamily protein [Arabidopsis thaliana] AT4G27410
Yellow	212	ClG42_01g0013600	NP_001031132.1 Avr9/Cf-9 rapidly elicited protein [Arabidopsis thaliana] AT1G32928
		ClG42_01g0040900	NP_193459.1 Lactate/malate dehydrogenase family protein [Arabidopsis thaliana] AT4G17260
		ClG42_01g0058900	NP_177006.1 Core-2/I-branching beta-1,6-N-acetylglucosaminyltransferase family protein [Arabidopsis thaliana] AT1G68390
		ClG42_01g0062300	NP_186978.1 uncharacterized protein AT3G03280 [Arabidopsis thaliana] AT3G03280
		ClG42_01g0066000	NP_172936.1 DYNAMIN-like 1C [Arabidopsis thaliana] AT1G14830
		ClG42_01g0070700	NP_178330.1 phytosulfokin receptor 1 [Arabidopsis thaliana] AT2G02220
		ClG42_01g0080500	NP_001332577.1 Calcium-binding EF hand family protein [Arabidopsis thaliana] AT5G08580
		ClG42_01g0083700	-
		ClG42_01g0120300	NP_197617.1 Polynucleotidyl transferase, ribonuclease H-like superfamily protein [Arabidopsis thaliana] AT5G22250
		ClG42_01g0157300	NP_196267.1 RING/U-box superfamily protein [Arabidopsis thaliana] AT5G06490
		ClG42_01g0163900	-
		ClG42_01g0177000	NP_179913.1 WRKY DNA-binding protein 15 [Arabidopsis thaliana] AT2G23320
		ClG42_01g0179300	NP_001189583.1 RING/U-box superfamily protein with ARM repeat domain-containing protein [Arabidopsis thaliana] AT2G23140
		ClG42_01g0196800	NP_195693.1 Cupredoxin superfamily protein [Arabidopsis thaliana] AT4G39830
		ClG42_01g0204100	NP_190662.2 cytochrome BC1 synthesi [Arabidopsis thaliana] AT3G50930
		ClG42_01g0204300	NP_849972.1 P-loop containing nucleoside triphosphate hydrolases superfamily protein [Arabidopsis thaliana] AT2G18193
		ClG42_01g0204800	NP_849972.1 P-loop containing nucleoside triphosphate hydrolases superfamily protein [Arabidopsis thaliana] AT2G18193
		ClG42_01g0205600	NP_568002.1 Cytochrome P450 superfamily protein [Arabidopsis thaliana] AT4G36380
		ClG42_01g0209400	NP_201422.1 calcium-dependent protein kinase 28 [Arabidopsis thaliana] AT5G66210
		ClG42_01g0216800	NP_565416.1 Seven transmembrane MLO family protein [Arabidopsis thaliana] AT2G17480
		ClG42_01g0225100	NP_564792.1 WRKY family transcription factor [Arabidopsis thaliana] AT1G62300
		ClG42_01g0230000	NP_193872.2 cysteine-rich RLK (RECEPTOR-like protein kinase) 29 [Arabidopsis thaliana] AT4G21410
		ClG42_01g0231900	NP_193870.1 S-locus lectin protein kinase family protein [Arabidopsis thaliana] AT4G21390
		ClG42_01g0241500	NP_174170.1 Thioredoxin superfamily protein [Arabidopsis thaliana] AT1G28480
		ClG42_01g0261300	NP_193816.1 FAD-binding Berberine family protein [Arabidopsis thaliana] AT4G20840
		ClG42_01g0261400	NP_193816.1 FAD-binding Berberine family protein [Arabidopsis thaliana] AT4G20840
		ClG42_02g0019800	NP_178634.2 aconitase 3 [Arabidopsis thaliana] AT2G05710
		ClG42_02g0027100	NP_568531.1 Auxin-responsive family protein [Arabidopsis thaliana] AT5G35735
		ClG42_02g0031900	NP_001330436.1 Concanavalin A-like lectin protein kinase family protein [Arabidopsis thaliana] AT5G06740
		ClG42_02g0051000	NP_568052.1 Papain family cysteine protease [Arabidopsis thaliana] AT4G39090
		ClG42_02g0061700	NP_565379.1 calmodulin-binding protein (DUF1645) [Arabidopsis thaliana] AT2G15760
		ClG42_02g0065600	NP_567953.1 UDP-glucosyl transferase 73B3 [Arabidopsis thaliana] AT4G34131
		ClG42_02g0071700	NP_196054.1 6 [Arabidopsis thaliana] AT5G04340
		ClG42_02g0084900	NP_568533.2 cytochrome p450 81d1 [Arabidopsis thaliana] AT5G36220
		ClG42_02g0104800	NP_200894.1 RAB GTPase homolog A1F [Arabidopsis thaliana] AT5G60860
		ClG42_02g0150000	NP_172427.1 germin-like protein 5 [Arabidopsis thaliana] AT1G09560
		ClG42_02g0154700	NP_173021.1 Inorganic H pyrophosphatase family protein [Arabidopsis thaliana] AT1G15690
		ClG42_02g0165600	NP_001119319.1 Disease resistance protein (TIR-NBS-LRR class) family [Arabidopsis thaliana] AT5G36930
		ClG42_02g0165700	NP_001119319.1 Disease resistance protein (TIR-NBS-LRR class) family [Arabidopsis thaliana] AT5G36930
		ClG42_02g0172800	NP_173333.1 myosin-binding protein, putative (Protein of unknown function, DUF593) [Arabidopsis thaliana] AT1G18990
		ClG42_02g0173100	-
		ClG42_02g0173200	-
		ClG42_02g0204900	NP_172596.1 Pentatricopeptide repeat (PPR) superfamily protein [Arabidopsis thaliana] AT1G11290
		ClG42_02g0228100	NP_197630.1 NAC domain containing protein 90 [Arabidopsis thaliana] AT5G22380
		ClG42_02g0229600	NP_190813.1 plant U-box 22 [Arabidopsis thaliana] AT3G52450
		ClG42_02g0242000	NP_196290.1 peroxidase 2 [Arabidopsis thaliana] AT5G06720
		ClG42_02g0242500	NP_196290.1 peroxidase 2 [Arabidopsis thaliana] AT5G06720
		ClG42_02g0243200	NP_001185232.1 Disease resistance-responsive (dirigent-like protein) family protein [Arabidopsis thaliana] AT1G55210
		ClG42_02g0246100	NP_178383.1 protein kinase 2B [Arabidopsis thaliana] AT2G02800
		ClG42_03g0006400	NP_180563.1 Protein phosphatase 2C family protein [Arabidopsis thaliana] AT2G30020
		ClG42_03g0039000	NP_199889.1 SAUR-like auxin-responsive protein family [Arabidopsis thaliana] AT5G50760
		ClG42_03g0054000	NP_172602.1 S-domain-1 13 [Arabidopsis thaliana] AT1G11350
		ClG42_03g0059800	NP_200186.2 CBS domain-containing protein [Arabidopsis thaliana] AT5G53750
		ClG42_03g0065000	NP_174326.1 alpha/beta-Hydrolases superfamily protein [Arabidopsis thaliana] AT1G30370
		ClG42_03g0066200	NP_191010.1 homolog of carrot EP3-3 chitinase [Arabidopsis thaliana] AT3G54420
		ClG42_03g0067100	NP_174313.1 inositol transporter 2 [Arabidopsis thaliana] AT1G30220
		ClG42_03g0084700	NP_001324223.1 WRKY DNA-binding protein 35 [Arabidopsis thaliana] AT2G34830
		ClG42_03g0086200	NP_176821.2 plastid movement impaired 2 [Arabidopsis thaliana] AT1G66480
		ClG42_03g0086400	NP_186978.1 uncharacterized protein AT3G03280 [Arabidopsis thaliana] AT3G03280
		ClG42_03g0124600	NP_001031430.1 transcription factor-like protein [Arabidopsis thaliana] AT2G27230
		ClG42_03g0141000	NP_001318851.1 receptor-like protein kinase 1 [Arabidopsis thaliana] AT5G60900
		ClG42_03g0150200	NP_192331.2 receptor like protein 46 [Arabidopsis thaliana] AT4G04220
		ClG42_03g0155100	NP_178651.1 Protein kinase superfamily protein [Arabidopsis thaliana] AT2G05940
		ClG42_03g0155900	NP_001077884.1 oxophytodienoate-reductase 3 [Arabidopsis thaliana] AT2G06050
		ClG42_03g0158000	NP_196762.1 nuclease [Arabidopsis thaliana] AT5G12010
		ClG42_03g0158400	NP_001324665.1 calmodulin-binding family protein [Arabidopsis thaliana] AT2G26190
		ClG42_03g0165100	NP_197965.1 kinase family with leucine-rich repeat domain-containing protein [Arabidopsis thaliana] AT5G25930
		ClG42_03g0165200	NP_181277.1 translocase inner membrane subunit 17-2 [Arabidopsis thaliana] AT2G37410
		ClG42_03g0166100	NP_001031959.1 Cytidine/deoxycytidylate deaminase family protein [Arabidopsis thaliana] AT5G28050
		ClG42_03g0171400	NP_179957.1 protein kinase family protein / peptidoglycan-binding LysM domain-containing protein [Arabidopsis thaliana] AT2G23770
		ClG42_03g0176800	NP_001322786.1 purine permease 11 [Arabidopsis thaliana] AT1G44750
		ClG42_03g0177000	NP_187206.1 Hypoxia-responsive family protein [Arabidopsis thaliana] AT3G05550
		ClG42_03g0179500	NP_001331616.1 Cam-binding protein 60-like G [Arabidopsis thaliana] AT5G26920
		ClG42_04g0008100	NP_196304.1 polygalacturonase inhibiting protein 1 [Arabidopsis thaliana] AT5G06860
		ClG42_04g0020600	NP_201190.1 amino acid permease 4 [Arabidopsis thaliana] AT5G63850
		ClG42_04g0079600	NP_001324467.1 Inositol phosphorylceramide synthase 2 [Arabidopsis thaliana] AT2G37940
		ClG42_04g0081200	NP_180503.1 glutathione S-transferase tau 7 [Arabidopsis thaliana] AT2G29420
		ClG42_04g0081800	-
		ClG42_04g0083400	NP_181318.1 Cysteine/Histidine-rich C1 domain family protein [Arabidopsis thaliana] AT2G37820
		ClG42_04g0084500	NP_188957.2 plant/protein (DUF668) [Arabidopsis thaliana] AT3G23160
		ClG42_04g0116800	NP_193870.1 S-locus lectin protein kinase family protein [Arabidopsis thaliana] AT4G21390
		ClG42_04g0117000	NP_564230.1 myb domain protein 116 [Arabidopsis thaliana] AT1G25340
		ClG42_05g0008900	NP_001190377.1 Calcium-binding EF-hand family protein [Arabidopsis thaliana] AT5G24270
		ClG42_05g0010700	NP_192845.1 WRKY family transcription factor [Arabidopsis thaliana] AT4G11070
		ClG42_05g0031800	NP_001031942.1 P-loop containing nucleoside triphosphate hydrolases superfamily protein [Arabidopsis thaliana] AT5G26667
		ClG42_05g0053700	NP_179957.1 protein kinase family protein / peptidoglycan-binding LysM domain-containing protein [Arabidopsis thaliana] AT2G23770
		ClG42_05g0054600	NP_176814.1 calmodulin 4 [Arabidopsis thaliana] AT1G66410
		ClG42_05g0062700	NP_171821.1 Eukaryotic aspartyl protease family protein [Arabidopsis thaliana] AT1G03220
		ClG42_05g0072600	NP_188294.1 TOXICOS EN LEVADURA 2 [Arabidopsis thaliana] AT3G16720
		ClG42_05g0080600	NP_175266.1 Thioesterase superfamily protein [Arabidopsis thaliana] AT1G48320
		ClG42_05g0086200	NP_001332431.1 Haloacid dehalogenase-like hydrolase (HAD) superfamily protein [Arabidopsis thaliana] AT5G51460
		ClG42_05g0147900	NP_851109.1 lysine histidine transporter 1 [Arabidopsis thaliana] AT5G40780
		ClG42_05g0166800	NP_176755.1 receptor kinase 1 [Arabidopsis thaliana] AT1G65790
		ClG42_05g0176500	NP_178160.1 VQ motif-containing protein [Arabidopsis thaliana] AT1G80450
		ClG42_05g0212700	NP_194922.1 cytochrome P450, family 82, subfamily C, polypeptide 4 [Arabidopsis thaliana] AT4G31940
		ClG42_05g0213000	NP_194922.1 cytochrome P450, family 82, subfamily C, polypeptide 4 [Arabidopsis thaliana] AT4G31940
		ClG42_05g0218300	NP_193500.1 Polyketide cyclase / dehydrase and lipid transport protein [Arabidopsis thaliana] AT4G17650
		ClG42_05g0220100	NP_199097.1 HXXXD-type acyl-transferase family protein [Arabidopsis thaliana] AT5G42830
		ClG42_05g0228300	NP_176350.1 Seven transmembrane MLO family protein [Arabidopsis thaliana] AT1G61560
		ClG42_05g0232200	NP_181454.1 Major facilitator superfamily protein [Arabidopsis thaliana] AT2G39210
		ClG42_05g0240300	-
		ClG42_05g0241000	NP_178238.1 ribose-5-phosphate isomerase 2 [Arabidopsis thaliana] AT2G01290
		ClG42_05g0251000	NP_177044.1 nudix hydrolase 1 [Arabidopsis thaliana] AT1G68760
		ClG42_05g0253200	-
		ClG42_05g0257400	NP_564249.1 general regulatory factor 12 [Arabidopsis thaliana] AT1G26480
		ClG42_05g0269200	NP_173827.1 Nucleotide-diphospho-sugar transferases superfamily protein [Arabidopsis thaliana] AT1G24170
		ClG42_05g0271800	NP_173799.1 trehalose-phosphatase/synthase 9 [Arabidopsis thaliana] AT1G23870
		ClG42_05g0274000	NP_173760.2 Pectin lyase-like superfamily protein [Arabidopsis thaliana] AT1G23460
		ClG42_05g0277700	NP_189281.2 plant intracellular ras group-related LRR 2 [Arabidopsis thaliana] AT3G26500
		ClG42_06g0048200	NP_188294.1 TOXICOS EN LEVADURA 2 [Arabidopsis thaliana] AT3G16720
		ClG42_06g0050100	NP_567476.1 ralf-like 33 [Arabidopsis thaliana] AT4G15800
		ClG42_06g0096600	NP_001185417.1 sugar transporter 14 [Arabidopsis thaliana] AT1G77210
		ClG42_06g0114300	NP_180232.1 3-ketoacyl-CoA synthase 11 [Arabidopsis thaliana] AT2G26640
		ClG42_06g0127600	NP_178935.2 plasma membrane fusion protein [Arabidopsis thaliana] AT2G12400
		ClG42_06g0128700	NP_001189531.1 RING/U-box superfamily protein [Arabidopsis thaliana] AT2G15580
		ClG42_06g0131100	NP_001324443.1 LJRHL1-like 1 [Arabidopsis thaliana] AT2G24260
		ClG42_06g0134800	NP_974642.1 QWRF motif protein (DUF566) [Arabidopsis thaliana] AT4G30710
		ClG42_06g0143100	NP_200559.1 cotton fiber protein [Arabidopsis thaliana] AT5G57510
		ClG42_06g0155100	NP_187538.1 glutathione S-transferase TAU 8 [Arabidopsis thaliana] AT3G09270
		ClG42_06g0158800	NP_566175.1 LOB domain-containing protein 41 [Arabidopsis thaliana] AT3G02550
		ClG42_06g0188100	NP_001185413.1 calmodulin-like 38 [Arabidopsis thaliana] AT1G76650
		ClG42_07g0023900	NP_567808.1 Protein phosphatase 2C family protein [Arabidopsis thaliana] AT4G28400
		ClG42_07g0025200	NP_567073.2 WRKY DNA-binding protein 69 [Arabidopsis thaliana] AT3G58710
		ClG42_07g0034800	NP_195517.1 Exostosin family protein [Arabidopsis thaliana] AT4G38040
		ClG42_07g0038900	NP_187740.2 Nucleotide-sugar transporter family protein [Arabidopsis thaliana] AT3G11320
		ClG42_07g0049300	NP_191178.1 alpha-soluble NSF attachment protein 2 [Arabidopsis thaliana] AT3G56190
		ClG42_07g0056400	NP_198565.1 ARM repeat superfamily protein [Arabidopsis thaliana] AT5G37490
		ClG42_07g0102800	NP_178006.1 D-mannose binding lectin protein with Apple-like carbohydrate-binding domain-containing protein [Arabidopsis thaliana] AT1G78850
		ClG42_07g0110100	NP_566699.1 VQ motif-containing protein [Arabidopsis thaliana] AT3G22160
		ClG42_07g0119500	NP_196846.1 Aldolase-type TIM barrel family protein [Arabidopsis thaliana] AT5G13420
		ClG42_07g0133000	NP_176196.1 ABC-2 and Plant PDR ABC-type transporter family protein [Arabidopsis thaliana] AT1G59870
		ClG42_07g0134700	NP_179511.1 Leucine-rich repeat transmembrane protein kinase protein [Arabidopsis thaliana] AT2G19210
		ClG42_07g0145600	NP_565043.1 jasmonate-zim-domain protein 6 [Arabidopsis thaliana] AT1G72450
		ClG42_07g0150700	NP_194112.1 WRKY family transcription factor [Arabidopsis thaliana] AT4G23810
		ClG42_07g0151600	NP_196824.1 GRAM domain family protein [Arabidopsis thaliana] AT5G13200
		ClG42_07g0160100	NP_190723.1 Malectin/receptor-like protein kinase family protein [Arabidopsis thaliana] AT3G51550
		ClG42_07g0167500	-
		ClG42_07g0174100	NP_200227.1 O-methyltransferase 1 [Arabidopsis thaliana] AT5G54160
		ClG42_08g0013400	NP_001327766.1 Concanavalin A-like lectin protein kinase family protein [Arabidopsis thaliana] AT3G08870
		ClG42_08g0075400	NP_564143.1 Calcium-binding EF-hand family protein [Arabidopsis thaliana] AT1G21550
		ClG42_08g0082800	-
		ClG42_08g0089300	NP_191055.1 patatin-like protein 6 [Arabidopsis thaliana] AT3G54950
		ClG42_08g0091200	NP_175745.4 P-loop containing nucleoside triphosphate hydrolases superfamily protein [Arabidopsis thaliana] AT1G53390
		ClG42_08g0093900	NP_001031832.1 Galactose oxidase/kelch repeat superfamily protein [Arabidopsis thaliana] AT5G04420
		ClG42_08g0105600	NP_174030.2 Actin cross-linking protein [Arabidopsis thaliana] AT1G27100
		ClG42_08g0109200	NP_195458.1 glycosyltransferase family protein (DUF23) [Arabidopsis thaliana] AT4G37420
		ClG42_08g0109800	NP_177762.3 Protein kinase superfamily protein [Arabidopsis thaliana] AT1G76360
		ClG42_08g0111800	-
		ClG42_08g0122400	NP_196854.1 Hyp O-arabinosyltransferase-like protein [Arabidopsis thaliana] AT5G13500
		ClG42_08g0129200	NP_177365.1 RING/U-box superfamily protein [Arabidopsis thaliana] AT1G72200
		ClG42_08g0133200	NP_179836.1 uncoupling protein 5 [Arabidopsis thaliana] AT2G22500
		ClG42_08g0133300	NP_179836.1 uncoupling protein 5 [Arabidopsis thaliana] AT2G22500
		ClG42_08g0178600	NP_190295.1 Leucine-rich repeat protein kinase family protein [Arabidopsis thaliana] AT3G47110
		ClG42_08g0180200	NP_174094.1 salt tolerance zinc finger [Arabidopsis thaliana] AT1G27730
		ClG42_09g0007500	NP_001189881.1 Glycosyl hydrolases family 32 protein [Arabidopsis thaliana] AT3G13790
		ClG42_09g0010500	NP_564652.2 RELA/SPOT homolog 3 [Arabidopsis thaliana] AT1G54130
		ClG42_09g0028500	NP_001031150.4 copper ion binding / electron carrier protein [Arabidopsis thaliana] AT1G45063
		ClG42_09g0028600	NP_001031150.4 copper ion binding / electron carrier protein [Arabidopsis thaliana] AT1G45063
		ClG42_09g0035700	NP_175579.1 4-coumarate:CoA ligase 1 [Arabidopsis thaliana] AT1G51680
		ClG42_09g0042300	-
		ClG42_09g0046200	NP_182229.1 Protein kinase superfamily protein [Arabidopsis thaliana] AT2G47060
		ClG42_09g0058200	NP_563667.1 SPX (SYG1/Pho81/XPR1) domain-containing protein [Arabidopsis thaliana] AT1G02860
		ClG42_09g0062400	-
		ClG42_09g0068800	NP_197954.1 Exostosin family protein [Arabidopsis thaliana] AT5G25820
		ClG42_09g0073700	NP_191897.1 ATPase E1-E2 type family protein / haloacid dehalogenase-like hydrolase family protein [Arabidopsis thaliana] AT3G63380
		ClG42_09g0084800	NP_567811.1 NAC domain containing protein 74 [Arabidopsis thaliana] AT4G28530
		ClG42_09g0098800	-
		ClG42_09g0112900	NP_181764.1 RING/U-box superfamily protein [Arabidopsis thaliana] AT2G42350
		ClG42_09g0113500	NP_172114.2 diiron containing four-helix bundle family ferritin protein, putative (Protein of unknown function DUF455) [Arabidopsis thaliana] AT1G06240
		ClG42_09g0128200	NP_193436.2 expansin-like B1 [Arabidopsis thaliana] AT4G17030
		ClG42_09g0130500	NP_199518.1 Protein kinase superfamily protein [Arabidopsis thaliana] AT5G47070
		ClG42_09g0159900	NP_198774.1 Peroxidase superfamily protein [Arabidopsis thaliana] AT5G39580
		ClG42_09g0182000	NP_565553.1 extra-large G-protein 1 [Arabidopsis thaliana] AT2G23460
		ClG42_09g0185700	NP_189542.1 Calcium-binding EF-hand family protein [Arabidopsis thaliana] AT3G29000
		ClG42_09g0194900	NP_196974.1 NAD(P)-binding Rossmann-fold superfamily protein [Arabidopsis thaliana] AT5G14700
		ClG42_09g0196900	NP_198862.1 cyclin-dependent kinase inhibitor SMR3-like protein [Arabidopsis thaliana] AT5G40460
		ClG42_09g0202100	NP_181485.2 Uncharacterized protein family (UPF0497) [Arabidopsis thaliana] AT2G39530
		ClG42_09g0208000	NP_194233.1 Serine/Threonine-kinase [Arabidopsis thaliana] AT4G25030
		ClG42_09g0223200	NP_177174.1 matrix metalloproteinase [Arabidopsis thaliana] AT1G70170
		ClG42_10g0013600	NP_199502.2 Transcription factor jumonji (jmj) family protein / zinc finger (C5HC2 type) family protein [Arabidopsis thaliana] AT5G46910
		ClG42_10g0023700	NP_567530.4 ethylene responsive element binding factor 1 [Arabidopsis thaliana] AT4G17500
		ClG42_10g0034100	NP_565963.2 phospholipase D beta 1 [Arabidopsis thaliana] AT2G42010
		ClG42_10g0051100	NP_193923.1 uncharacterized protein AT4G21920 [Arabidopsis thaliana] AT4G21920
		ClG42_10g0051200	-
		ClG42_10g0127000	NP_030964.1 DUF946 family protein (DUF946) [Arabidopsis thaliana] AT2G44260
		ClG42_10g0128800	NP_178199.1 WRKY DNA-binding protein 40 [Arabidopsis thaliana] AT1G80840
		ClG42_10g0129400	NP_001319013.1 cinnamoyl coa reductase 1 [Arabidopsis thaliana] AT1G15950
		ClG42_10g0130400	NP_199602.1 respiratory burst oxidase homologue D [Arabidopsis thaliana] AT5G47910
		ClG42_10g0141200	NP_196982.1 formate dehydrogenase [Arabidopsis thaliana] AT5G14780
		ClG42_10g0142900	-
		ClG42_10g0182000	NP_196250.1 NDR1/HIN1-like 3 [Arabidopsis thaliana] AT5G06320
		ClG42_10g0211800	NP_174690.1 lectin protein kinase family protein [Arabidopsis thaliana] AT1G34300
		ClG42_10g0214000	NP_181334.1 O-fucosyltransferase family protein [Arabidopsis thaliana] AT2G37980
		ClG42_10g0224700	NP_193810.1 calmodulin like 42 [Arabidopsis thaliana] AT4G20780
		ClG42_11g0021600	-
		ClG42_11g0023600	NP_172907.1 Peroxidase superfamily protein [Arabidopsis thaliana] AT1G14550
		ClG42_11g0023700	NP_172907.1 Peroxidase superfamily protein [Arabidopsis thaliana] AT1G14550
		ClG42_11g0039300	NP_189091.1 Leucine-rich repeat (LRR) family protein [Arabidopsis thaliana] AT3G24480
		ClG42_11g0040200	NP_567034.1 S-adenosyl-L-methionine-dependent methyltransferases superfamily protein [Arabidopsis thaliana] AT3G56120
		ClG42_11g0045200	NP_197523.1 blue-copper-binding protein [Arabidopsis thaliana] AT5G20230
		ClG42_11g0057900	NP_195634.1 NmrA-like negative transcriptional regulator family protein [Arabidopsis thaliana] AT4G39230
		ClG42_11g0071100	NP_190726.1 uncharacterized protein AT3G51580 [Arabidopsis thaliana] AT3G51580
		ClG42_11g0081300	NP_195827.1 Protein kinase family protein [Arabidopsis thaliana] AT5G02070
		ClG42_11g0157900	NP_568458.1 ABC1 family protein [Arabidopsis thaliana] AT5G24810
		ClG42_11g0167000	NP_195500.1 phosphoenolpyruvate carboxykinase 1 [Arabidopsis thaliana] AT4G37870
		ClG42_11g0172400	NP_974164.2 Galactosyltransferase family protein [Arabidopsis thaliana] AT1G77810
		ClG42_11g0178700	NP_850250.1 xyloglucanase 113 [Arabidopsis thaliana] AT2G35610
		ClG42_11g0183100	NP_191467.1 Eukaryotic aspartyl protease family protein [Arabidopsis thaliana] AT3G59080
		ClG42_11g0191700	NP_188102.5 Leucine-rich repeat transmembrane protein kinase [Arabidopsis thaliana] AT3G14840
		ClG42_11g0194200	NP_565191.1 Curculin-like (mannose-binding) lectin family protein [Arabidopsis thaliana] AT1G78830
		ClG42_11g0207900	NP_177769.1 phosphate transporter 1;9 [Arabidopsis thaliana] AT1G76430
		ClG42_11g0208400	NP_683316.2 Auxin efflux carrier family protein [Arabidopsis thaliana] AT1G20925
Red	165	ClG42_01g0009800	NP_001190838.1 detoxifying efflux carrier 35 [Arabidopsis thaliana] AT4G25640
		ClG42_01g0018600	NP_194135.1 trehalase 1 [Arabidopsis thaliana] AT4G24040
		ClG42_01g0018700	NP_194135.1 trehalase 1 [Arabidopsis thaliana] AT4G24040
		ClG42_01g0048000	NP_568755.1 Integrase-type DNA-binding superfamily protein [Arabidopsis thaliana] AT5G51190
		ClG42_01g0061400	NP_001322665.1 Chaperone DnaJ-domain superfamily protein [Arabidopsis thaliana] AT1G56300
		ClG42_01g0062200	NP_001030936.1 RING/FYVE/PHD zinc finger superfamily protein [Arabidopsis thaliana] AT2G01275
		ClG42_01g0062600	NP_563961.1 chaperonin 10 [Arabidopsis thaliana] AT1G14980
		ClG42_01g0062700	NP_172083.1 B3 domain protein (DUF313) [Arabidopsis thaliana] AT1G05920
		ClG42_01g0070900	NP_188619.2 Phototropic-responsive NPH3 family protein [Arabidopsis thaliana] AT3G19850
		ClG42_01g0117500	NP_001319627.1 Tetratricopeptide repeat (TPR)-like superfamily protein [Arabidopsis thaliana] AT3G24000
		ClG42_01g0136800	NP_850469.1 HCO3- transporter family [Arabidopsis thaliana] AT2G47160
		ClG42_01g0139600	NP_199828.1 C2 calcium/lipid-binding and GRAM domain containing protein [Arabidopsis thaliana] AT5G50170
		ClG42_01g0152000	NP_197017.1 WRKY DNA-binding protein 72 [Arabidopsis thaliana] AT5G15130
		ClG42_01g0154600	NP_001321809.1 Endosomal targeting BRO1-like domain-containing protein [Arabidopsis thaliana] AT1G73390
		ClG42_01g0172100	NP_179943.1 methyl esterase 1 [Arabidopsis thaliana] AT2G23620
		ClG42_01g0172400	NP_566932.4 methylesterase [Arabidopsis thaliana] AT3G50440
		ClG42_01g0178200	NP_195453.1 cytochrome P450, family 81, subfamily D, polypeptide 8 [Arabidopsis thaliana] AT4G37370
		ClG42_01g0195800	NP_201319.2 Haloacid dehalogenase-like hydrolase (HAD) superfamily protein [Arabidopsis thaliana] AT5G65140
		ClG42_01g0199200	NP_196563.2 myosin-H heavy protein [Arabidopsis thaliana] AT5G10010
		ClG42_01g0204500	NP_849972.1 P-loop containing nucleoside triphosphate hydrolases superfamily protein [Arabidopsis thaliana] AT2G18193
		ClG42_01g0255800	NP_193320.6 RNA helicase 1 [Arabidopsis thaliana] AT4G15850
		ClG42_02g0028800	NP_199628.1 F-box family protein [Arabidopsis thaliana] AT5G48170
		ClG42_02g0040200	NP_195242.1 O-methyltransferase family protein [Arabidopsis thaliana] AT4G35160
		ClG42_02g0050500	NP_195618.2 B-box zinc finger family protein [Arabidopsis thaliana] AT4G39070
		ClG42_02g0052200	NP_195179.2 cryptochrome-interacting basic-helix-loop-helix 1 [Arabidopsis thaliana] AT4G34530
		ClG42_02g0067900	NP_193283.2 UDP-Glycosyltransferase superfamily protein [Arabidopsis thaliana] AT4G15480
		ClG42_02g0099000	-
		ClG42_02g0099400	-
		ClG42_02g0100300	-
		ClG42_02g0121600	NP_565390.1 actin depolymerizing factor 5 [Arabidopsis thaliana] AT2G16700
		ClG42_02g0144800	NP_197715.1 DNAJ heat shock N-terminal domain-containing protein [Arabidopsis thaliana] AT5G23240
		ClG42_02g0211900	NP_001318946.1 Ankyrin repeat family protein [Arabidopsis thaliana] AT1G07710
		ClG42_02g0217200	NP_200876.1 transcription initiation factor TFIID subunit (Protein of unknown function, DUF584) [Arabidopsis thaliana] AT5G60680
		ClG42_02g0217800	NP_001030994.1 trimethylguanosine synthase (DUF707) [Arabidopsis thaliana] AT1G08040
		ClG42_02g0219100	NP_180367.1 chaperonin-60alpha [Arabidopsis thaliana] AT2G28000
		ClG42_02g0238600	NP_188718.1 Leucine-rich repeat (LRR) family protein [Arabidopsis thaliana] AT3G20820
		ClG42_03g0006000	NP_180568.1 potassium transporter 1 [Arabidopsis thaliana] AT2G30070
		ClG42_03g0011300	NP_196214.1 maternal effect embryo arrest 60 [Arabidopsis thaliana] AT5G05950
		ClG42_03g0011400	NP_001318836.1 uncharacterized protein AT5G59080 [Arabidopsis thaliana] AT5G59080
		ClG42_03g0014900	NP_001031936.1 O-Glycosyl hydrolases family 17 protein [Arabidopsis thaliana] AT5G24318
		ClG42_03g0029800	NP_172287.1 alpha carbonic anhydrase 7 [Arabidopsis thaliana] AT1G08080
		ClG42_03g0032400	NP_189252.1 cytochrome P450, family 71, subfamily B, polypeptide 23 [Arabidopsis thaliana] AT3G26210
		ClG42_03g0033400	NP_568967.1 Pectin lyase-like superfamily protein [Arabidopsis thaliana] AT5G63180
		ClG42_03g0035500	NP_201140.1 von willebrand factor A domain protein [Arabidopsis thaliana] AT5G63350
		ClG42_03g0042800	NP_181475.1 Disease resistance-responsive (dirigent-like protein) family protein [Arabidopsis thaliana] AT2G39430
		ClG42_03g0067800	-
		ClG42_03g0069000	NP_174296.1 gibberellin 2-oxidase [Arabidopsis thaliana] AT1G30040
		ClG42_03g0080800	NP_174147.1 Telomerase activating protein Est1 [Arabidopsis thaliana] AT1G28260
		ClG42_03g0094800	NP_001154568.1 camphor resistance CrcB family protein [Arabidopsis thaliana] AT2G41705
		ClG42_03g0150400	NP_001320637.1 chaperonin 60 beta [Arabidopsis thaliana] AT1G55490
		ClG42_04g0043300	-
		ClG42_04g0058400	NP_194250.1 mitochondrion-localized small heat shock protein 23.6 [Arabidopsis thaliana] AT4G25200
		ClG42_04g0073000	NP_565887.1 PYR1-like 4 [Arabidopsis thaliana] AT2G38310
		ClG42_04g0075900	NP_190754.2 cation exchanger 3 [Arabidopsis thaliana] AT3G51860
		ClG42_04g0099600	NP_181221.1 gamma tonoplast intrinsic protein [Arabidopsis thaliana] AT2G36830
		ClG42_04g0117100	NP_173276.2 BR enhanced expression 1 [Arabidopsis thaliana] AT1G18400
		ClG42_04g0124800	NP_565083.1 heat shock protein 101 [Arabidopsis thaliana] AT1G74310
		ClG42_04g0134400	NP_001078173.1 alanine-tRNA ligase, putative (DUF760) [Arabidopsis thaliana] AT3G17800
		ClG42_05g0005500	NP_001031550.1 homeobox 7 [Arabidopsis thaliana] AT2G46680
		ClG42_05g0040600	NP_189048.1 Plant self-incompatibility protein S1 family [Arabidopsis thaliana] AT3G24060
		ClG42_05g0043000	NP_001318340.1 Major facilitator superfamily protein [Arabidopsis thaliana] AT2G33280
		ClG42_05g0048200	NP_172341.1 phosphoenolpyruvate carboxylase kinase 1 [Arabidopsis thaliana] AT1G08650
		ClG42_05g0054400	NP_850746.1 G-protein gamma subunit 2 [Arabidopsis thaliana] AT3G22942
		ClG42_05g0055500	NP_188923.1 Chlorophyll A-B binding family protein [Arabidopsis thaliana] AT3G22840
		ClG42_05g0059700	NP_180771.1 heat-shock protein 70T-2 [Arabidopsis thaliana] AT2G32120
		ClG42_05g0062000	NP_197421.1 NAD(P)-binding Rossmann-fold superfamily protein [Arabidopsis thaliana] AT5G19200
		ClG42_05g0078600	NP_568317.1 Mitochondrial substrate carrier family protein [Arabidopsis thaliana] AT5G15640
		ClG42_05g0086600	NP_201041.1 Plant invertase/pectin methylesterase inhibitor superfamily protein [Arabidopsis thaliana] AT5G62350
		ClG42_05g0089900	NP_001331276.1 Protein phosphatase 2C family protein [Arabidopsis thaliana] AT5G51760
		ClG42_05g0099000	NP_196350.1 NFU1 iron-sulfur cluster protein [Arabidopsis thaliana] AT5G07330
		ClG42_05g0104200	NP_187748.1 protein phosphatase 2CA [Arabidopsis thaliana] AT3G11410
		ClG42_05g0105000	NP_568793.1 CCT motif family protein [Arabidopsis thaliana] AT5G53420
		ClG42_05g0132200	NP_172792.1 Regulator of Vps4 activity in the MVB pathway protein [Arabidopsis thaliana] AT1G13340
		ClG42_05g0141300	NP_189308.1 CCR-like protein [Arabidopsis thaliana] AT3G26740
		ClG42_05g0167200	NP_567980.1 BR-signaling kinase 1 [Arabidopsis thaliana] AT4G35230
		ClG42_05g0207900	NP_195636.2 RAD-like 1 [Arabidopsis thaliana] AT4G39250
		ClG42_05g0233100	-
		ClG42_05g0261700	NP_001318186.1 AGAMOUS-like 30 [Arabidopsis thaliana] AT2G03060
		ClG42_05g0262200	NP_201049.3 cycling DOF factor 1 [Arabidopsis thaliana] AT5G62430
		ClG42_05g0263700	NP_565292.1 phytochrome kinase substrate 1 [Arabidopsis thaliana] AT2G02950
		ClG42_05g0282300	NP_194497.1 heat shock protein 21 [Arabidopsis thaliana] AT4G27670
		ClG42_05g0285400	NP_197871.1 stress response NST1-like protein [Arabidopsis thaliana] AT5G24890
		ClG42_06g0002500	NP_182085.1 alpha/beta-Hydrolases superfamily protein [Arabidopsis thaliana] AT2G45610
		ClG42_06g0003400	NP_173259.1 Calcium-binding EF-hand family protein [Arabidopsis thaliana] AT1G18210
		ClG42_06g0032700	NP_172670.2 BCL-2-associated athanogene 5 [Arabidopsis thaliana] AT1G12060
		ClG42_06g0040100	NP_566580.1 CBL-interacting protein kinase 1 [Arabidopsis thaliana] AT3G17510
		ClG42_06g0044700	NP_567488.1 Mitochondrial import inner membrane translocase subunit Tim17/Tim22/Tim23 family protein [Arabidopsis thaliana] AT4G16160
		ClG42_06g0061900	NP_188894.2 NAD(P)H-quinone oxidoreductase subunit, putative (DUF581) [Arabidopsis thaliana] AT3G22550
		ClG42_06g0117400	NP_001320372.1 aspartate-glutamate racemase family [Arabidopsis thaliana] AT1G15410
		ClG42_06g0130700	NP_200615.1 temperature-induced lipocalin [Arabidopsis thaliana] AT5G58070
		ClG42_06g0136900	NP_194776.1 NAD(P)-binding Rossmann-fold superfamily protein [Arabidopsis thaliana] AT4G30470
		ClG42_06g0153600	NP_973993.1 S-adenosyl-L-methionine-dependent methyltransferases superfamily protein [Arabidopsis thaliana] AT1G48600
		ClG42_06g0155500	-
		ClG42_06g0155700	NP_564045.1 Protein phosphatase 2C family protein [Arabidopsis thaliana] AT1G18030
		ClG42_06g0178300	NP_568719.1 Putative thiol-disulfide oxidoreductase DCC [Arabidopsis thaliana] AT5G50100
		ClG42_06g0187900	NP_194214.2 arginosuccinate synthase family [Arabidopsis thaliana] AT4G24830
		ClG42_06g0192600	NP_001331172.1 basic helix-loop-helix (bHLH) DNA-binding superfamily protein [Arabidopsis thaliana] AT5G50915
		ClG42_07g0005000	NP_850746.1 G-protein gamma subunit 2 [Arabidopsis thaliana] AT3G22942
		ClG42_07g0011200	NP_001320082.1 Long-chain fatty alcohol dehydrogenase family protein [Arabidopsis thaliana] AT4G28570
		ClG42_07g0011300	NP_194588.2 polyadenylate-binding protein 2-binding protein [Arabidopsis thaliana] AT4G28590
		ClG42_07g0020200	NP_001326160.1 nuclear transport factor 2/RNA recognition motif protein [Arabidopsis thaliana] AT3G07255
		ClG42_07g0030400	NP_181483.1 nodulin MtN21 /EamA-like transporter family protein [Arabidopsis thaliana] AT2G39510
		ClG42_07g0037200	NP_200780.1 heat shock protein 18.2 [Arabidopsis thaliana] AT5G59720
		ClG42_07g0038300	NP_200780.1 heat shock protein 18.2 [Arabidopsis thaliana] AT5G59720
		ClG42_07g0047600	NP_565887.1 PYR1-like 4 [Arabidopsis thaliana] AT2G38310
		ClG42_07g0086400	NP_850841.1 P-loop containing nucleoside triphosphate hydrolases superfamily protein [Arabidopsis thaliana] AT5G17760
		ClG42_07g0094100	-
		ClG42_07g0095000	NP_565167.1 senescence-associated family protein, putative (DUF581) [Arabidopsis thaliana] AT1G78020
		ClG42_07g0137000	NP_187988.1 beta galactosidase 1 [Arabidopsis thaliana] AT3G13750
		ClG42_07g0169100	NP_196379.1 Protein kinase superfamily protein [Arabidopsis thaliana] AT5G07620
		ClG42_08g0060900	NP_172086.2 uncharacterized protein AT1G05950 [Arabidopsis thaliana] AT1G05950
		ClG42_08g0064400	-
		ClG42_08g0084700	NP_175030.2 nodulin MtN21 /EamA-like transporter family protein [Arabidopsis thaliana] AT1G43650
		ClG42_08g0094800	NP_196069.1 phytol kinase 1 VTE5 [Arabidopsis thaliana] AT5G04490
		ClG42_08g0143300	NP_849478.1 DUF1997 family protein, putative (DUF1997) [Arabidopsis thaliana] AT4G31115
		ClG42_08g0186300	NP_195030.1 Thioredoxin superfamily protein [Arabidopsis thaliana] AT4G33040
		ClG42_09g0018400	NP_188245.1 delta tonoplast integral protein [Arabidopsis thaliana] AT3G16240
		ClG42_09g0038400	NP_198901.1 urophorphyrin methylase 1 [Arabidopsis thaliana] AT5G40850
		ClG42_09g0086200	-
		ClG42_09g0121200	NP_001331305.1 PYR1-like 1 [Arabidopsis thaliana] AT5G46790
		ClG42_09g0121900	NP_181072.2 uncharacterized protein AT2G35290 [Arabidopsis thaliana] AT2G35290
		ClG42_09g0132400	NP_193436.2 expansin-like B1 [Arabidopsis thaliana] AT4G17030
		ClG42_09g0134100	NP_001328089.1 CAP160 protein [Arabidopsis thaliana] AT4G25580
		ClG42_09g0178100	NP_190438.1 alpha/beta-Hydrolases superfamily protein [Arabidopsis thaliana] AT3G48690
		ClG42_09g0187800	NP_189527.1 Glutaredoxin family protein [Arabidopsis thaliana] AT3G28850
		ClG42_09g0201300	NP_179203.2 Cysteine/Histidine-rich C1 domain family protein [Arabidopsis thaliana] AT2G16050
		ClG42_09g0224100	NP_180647.2 TRICHOME BIREFRINGENCE-LIKE 43 [Arabidopsis thaliana] AT2G30900
		ClG42_10g0037500	NP_001318809.1 P-loop containing nucleoside triphosphate hydrolases superfamily protein [Arabidopsis thaliana] AT5G56220
		ClG42_10g0056600	NP_564582.1 potassium/sodium hyperpolarization-activated cyclic nucleotide-gated channel protein [Arabidopsis thaliana] AT1G51100
		ClG42_10g0073800	NP_199792.1 methionine S-methyltransferase [Arabidopsis thaliana] AT5G49810
		ClG42_10g0080800	NP_001190624.1 Leucine-rich receptor-like protein kinase family protein [Arabidopsis thaliana] AT5G65700
		ClG42_10g0116300	NP_187301.1 myb domain protein 108 [Arabidopsis thaliana] AT3G06490
		ClG42_10g0116400	NP_182240.1 galactinol synthase 1 [Arabidopsis thaliana] AT2G47180
		ClG42_10g0148800	NP_197023.2 uncharacterized protein AT5G15190 [Arabidopsis thaliana] AT5G15190
		ClG42_10g0165400	NP_187013.1 cysteine synthase 26 [Arabidopsis thaliana] AT3G03630
		ClG42_10g0173200	-
		ClG42_10g0173300	NP_001319529.1 fatty acid desaturase 2 [Arabidopsis thaliana] AT3G12120
		ClG42_10g0176200	NP_196279.1 lipase (DUF620) [Arabidopsis thaliana] AT5G06610
		ClG42_10g0181900	NP_181142.1 Late embryogenesis abundant (LEA) hydroxyproline-rich glycoprotein family [Arabidopsis thaliana] AT2G35980
		ClG42_10g0193100	NP_001324810.1 embryonic cell protein 63 [Arabidopsis thaliana] AT2G36640
		ClG42_10g0208300	NP_181299.1 myb-like HTH transcriptional regulator family protein [Arabidopsis thaliana] AT2G37630
		ClG42_10g0210800	NP_196225.1 NAD(P)-binding Rossmann-fold superfamily protein [Arabidopsis thaliana] AT5G06060
		ClG42_10g0213500	NP_001326759.1 PAR1 protein [Arabidopsis thaliana] AT3G54040
		ClG42_11g0031700	NP_188922.1 heat shock transcription factor A6B [Arabidopsis thaliana] AT3G22830
		ClG42_11g0038700	NP_189095.1 heat shock transcription factor C1 [Arabidopsis thaliana] AT3G24520
		ClG42_11g0040700	NP_180241.1 Leucine-rich repeat protein kinase family protein [Arabidopsis thaliana] AT2G26730
		ClG42_11g0041500	-
		ClG42_11g0043300	NP_850084.1 Major facilitator superfamily protein [Arabidopsis thaliana] AT2G26690
		ClG42_11g0051200	NP_001323973.1 SAUR-like auxin-responsive protein family [Arabidopsis thaliana] AT2G21210
		ClG42_11g0055300	NP_568001.1 beta-galactosidase 3 [Arabidopsis thaliana] AT4G36360
		ClG42_11g0057800	NP_195634.1 NmrA-like negative transcriptional regulator family protein [Arabidopsis thaliana] AT4G39230
		ClG42_11g0067000	NP_001331997.1 TRICHOME BIREFRINGENCE-LIKE 19 [Arabidopsis thaliana] AT5G15900
		ClG42_11g0071400	NP_181593.1 expansin A8 [Arabidopsis thaliana] AT2G40610
		ClG42_11g0074500	NP_565929.1 Integrase-type DNA-binding superfamily protein [Arabidopsis thaliana] AT2G40340
		ClG42_11g0079700	NP_187742.1 UDP-Glycosyltransferase superfamily protein [Arabidopsis thaliana] AT3G11340
		ClG42_11g0083700	NP_001326277.1 uncharacterized protein AT3G27250 [Arabidopsis thaliana] AT3G27250
		ClG42_11g0131300	NP_172362.3 Calcium-dependent phospholipid-binding Copine family protein [Arabidopsis thaliana] AT1G08860
		ClG42_11g0131800	NP_187864.1 heat shock protein 70 [Arabidopsis thaliana] AT3G12580
		ClG42_11g0136700	NP_568852.2 chloroplast import apparatus 2 [Arabidopsis thaliana] AT5G57180
		ClG42_11g0143600	NP_200058.1 MATE efflux family protein [Arabidopsis thaliana] AT5G52450
		ClG42_11g0176800	NP_171677.1 NAC (No Apical Meristem) domain transcriptional regulator superfamily protein [Arabidopsis thaliana] AT1G01720
		ClG42_11g0179400	NP_567583.1 Uncharacterized protein family (UPF0114) [Arabidopsis thaliana] AT4G19390
		ClG42_11g0200400	NP_566515.1 Transducin/WD40 repeat-like superfamily protein [Arabidopsis thaliana] AT3G15470
		ClG42_11g0209600	NP_173549.1 wall-associated kinase 2 [Arabidopsis thaliana] AT1G21270
		ClG42_11g0209900	NP_564129.1 poly polymerase [Arabidopsis thaliana] AT1G21010
Turquoise	782	ClG42_01g0005600	NP_568787.1 FTSH protease 11 [Arabidopsis thaliana] AT5G53170
		ClG42_01g0009500	NP_197788.1 keratin-associated protein (DUF819) [Arabidopsis thaliana] AT5G24000
		ClG42_01g0010000	NP_568771.1 uncharacterized protein AT5G52420 [Arabidopsis thaliana] AT5G52420
		ClG42_01g0012100	NP_177412.1 cinnamyl-alcohol dehydrogenase [Arabidopsis thaliana] AT1G72680
		ClG42_01g0013000	NP_174575.1 plastid ribosomal protein l11 [Arabidopsis thaliana] AT1G32990
		ClG42_01g0017200	NP_176631.1 Glutaredoxin family protein [Arabidopsis thaliana] AT1G64500
		ClG42_01g0023900	NP_194300.1 beta-hydroxylase 1 [Arabidopsis thaliana] AT4G25700
		ClG42_01g0028600	NP_001321232.1 Leucine-rich repeat protein kinase family protein [Arabidopsis thaliana] AT1G63430
		ClG42_01g0029500	NP_172740.1 Nucleic acid-binding, OB-fold-like protein [Arabidopsis thaliana] AT1G12800
		ClG42_01g0036500	NP_849651.1 photolyase 1 [Arabidopsis thaliana] AT1G12370
		ClG42_01g0037500	NP_192967.1 cytochrome P450, family 706, subfamily A, polypeptide 4 [Arabidopsis thaliana] AT4G12300
		ClG42_01g0037700	NP_192967.1 cytochrome P450, family 706, subfamily A, polypeptide 4 [Arabidopsis thaliana] AT4G12300
		ClG42_01g0038300	NP_564801.1 Translation elongation factor EFG/EF2 protein [Arabidopsis thaliana] AT1G62750
		ClG42_01g0038600	NP_563902.1 Pentapeptide repeat-containing protein [Arabidopsis thaliana] AT1G12250
		ClG42_01g0048300	NP_001190510.1 Transcriptional coactivator/pterin dehydratase [Arabidopsis thaliana] AT5G51110
		ClG42_01g0050800	-
		ClG42_01g0051300	NP_568343.1 transmembrane protein, putative (DUF1218) [Arabidopsis thaliana] AT5G17210
		ClG42_01g0051400	NP_568342.1 rubredoxin family protein [Arabidopsis thaliana] AT5G17170
		ClG42_01g0052700	NP_199969.1 Leucine-rich repeat protein kinase family protein [Arabidopsis thaliana] AT5G51560
		ClG42_01g0053300	NP_568764.1 2 iron, 2 sulfur cluster binding protein [Arabidopsis thaliana] AT5G51720
		ClG42_01g0054900	NP_198446.3 P-loop containing nucleoside triphosphate hydrolases superfamily protein [Arabidopsis thaliana] AT5G35970
		ClG42_01g0061500	NP_177258.3 ARM repeat superfamily protein [Arabidopsis thaliana] AT1G71020
		ClG42_01g0062100	NP_178238.1 ribose-5-phosphate isomerase 2 [Arabidopsis thaliana] AT2G01290
		ClG42_01g0063400	NP_566018.1 CDK inhibitor P21 binding protein [Arabidopsis thaliana] AT2G44510
		ClG42_01g0066200	NP_172931.1 MAC/Perforin domain-containing protein [Arabidopsis thaliana] AT1G14780
		ClG42_01g0068600	NP_001031137.1 P-loop containing nucleoside triphosphate hydrolases superfamily protein [Arabidopsis thaliana] AT1G33970
		ClG42_01g0070100	NP_196881.2 Pentatricopeptide repeat (PPR-like) superfamily protein [Arabidopsis thaliana] AT5G13770
		ClG42_01g0072600	NP_001190159.1 rotamase CYP 4 [Arabidopsis thaliana] AT3G62030
		ClG42_01g0075700	NP_194884.1 high chlorophyll fluorescence 153 [Arabidopsis thaliana] AT4G31560
		ClG42_01g0079400	NP_001078092.1 DEAD/DEAH box helicase [Arabidopsis thaliana] AT3G02060
		ClG42_01g0083300	NP_001319574.1 heat stable protein 1 [Arabidopsis thaliana] AT3G17210
		ClG42_01g0084800	NP_001031895.1 PHYTOENE SYNTHASE [Arabidopsis thaliana] AT5G17230
		ClG42_01g0086000	NP_176768.1 cytosolic NADP+-dependent isocitrate dehydrogenase [Arabidopsis thaliana] AT1G65930
		ClG42_01g0089300	NP_001331391.1 NagB/RpiA/CoA transferase-like superfamily protein [Arabidopsis thaliana] AT5G44520
		ClG42_01g0090600	NP_174418.1 photosystem I subunit F [Arabidopsis thaliana] AT1G31330
		ClG42_01g0093800	NP_193718.1 FKBP-like peptidyl-prolyl cis-trans isomerase family protein [Arabidopsis thaliana] AT4G19830
		ClG42_01g0093900	NP_051058.1 photosystem I P700 chlorophyll a apoprotein A2 (chloroplast) [Arabidopsis thaliana] ArthCp021
		ClG42_01g0097600	NP_001189682.1 Tetratricopeptide repeat (TPR)-like superfamily protein [Arabidopsis thaliana] AT2G35130
		ClG42_01g0099400	NP_564793.2 PA-domain containing subtilase family protein [Arabidopsis thaliana] AT1G62340
		ClG42_01g0103700	-
		ClG42_01g0109900	NP_172405.1 chloroplast RNA binding protein [Arabidopsis thaliana] AT1G09340
		ClG42_01g0111400	NP_193372.6 pentatricopeptide (PPR) repeat-containing protein [Arabidopsis thaliana] AT4G16390
		ClG42_01g0115600	NP_199583.1 Thiolase family protein [Arabidopsis thaliana] AT5G47720
		ClG42_01g0121000	NP_563815.1 photosystem I subunit O [Arabidopsis thaliana] AT1G08380
		ClG42_01g0124100	NP_190295.1 Leucine-rich repeat protein kinase family protein [Arabidopsis thaliana] AT3G47110
		ClG42_01g0124900	NP_197631.1 FANTASTIC four-like protein (DUF3049) [Arabidopsis thaliana] AT5G22390
		ClG42_01g0132100	NP_182030.1 Matrixin family protein [Arabidopsis thaliana] AT2G45040
		ClG42_01g0151400	NP_565091.1 transmembrane protein, putative (DUF1118) [Arabidopsis thaliana] AT1G74730
		ClG42_01g0154200	-
		ClG42_01g0154300	NP_173223.1 beta-tonoplast intrinsic protein [Arabidopsis thaliana] AT1G17810
		ClG42_01g0159100	-
		ClG42_01g0159900	NP_567921.1 histone deacetylase 14 [Arabidopsis thaliana] AT4G33470
		ClG42_01g0160400	NP_201209.1 photosystem I reaction center subunit PSI-N, chloroplast, putative / PSI-N, putative (PSAN) [Arabidopsis thaliana] AT5G64040
		ClG42_01g0163500	NP_201275.1 nodulin MtN21 /EamA-like transporter family protein [Arabidopsis thaliana] AT5G64700
		ClG42_01g0167500	NP_179899.1 cytochrome P450, family 96, subfamily A, polypeptide 1 [Arabidopsis thaliana] AT2G23180
		ClG42_01g0167600	NP_201289.1 general control non-repressible 5 [Arabidopsis thaliana] AT5G64840
		ClG42_01g0170200	NP_190651.1 photosystem II subunit O-2 [Arabidopsis thaliana] AT3G50820
		ClG42_01g0175500	NP_568012.1 Remorin family protein [Arabidopsis thaliana] AT4G36970
		ClG42_01g0186700	NP_196528.1 peroxisomal NAD-malate dehydrogenase 2 [Arabidopsis thaliana] AT5G09660
		ClG42_01g0188900	NP_195506.1 serine transhydroxymethyltransferase 1 [Arabidopsis thaliana] AT4G37930
		ClG42_01g0190800	NP_001078565.1 kinesin like protein for actin based chloroplast movement 1 [Arabidopsis thaliana] AT5G10470
		ClG42_01g0193600	NP_568077.1 Haloacid dehalogenase-like hydrolase (HAD) superfamily protein [Arabidopsis thaliana] AT4G39970
		ClG42_01g0196900	NP_001329278.1 FK506-binding protein 16-2 [Arabidopsis thaliana] AT4G39710
		ClG42_01g0204000	NP_173393.5 cytochrome P450, family 722, subfamily A, polypeptide 1 [Arabidopsis thaliana] AT1G19630
		ClG42_01g0206000	NP_190672.1 thioredoxin H-type 1 [Arabidopsis thaliana] AT3G51030
		ClG42_01g0207500	NP_195341.2 Leucine-rich receptor-like protein kinase family protein [Arabidopsis thaliana] AT4G36180
		ClG42_01g0208600	NP_565430.1 uncharacterized protein AT2G17972 [Arabidopsis thaliana] AT2G17972
		ClG42_01g0220100	NP_175520.1 Heavy metal transport/detoxification superfamily protein [Arabidopsis thaliana] AT1G51090
		ClG42_01g0220700	NP_567494.1 uncharacterized protein AT4G16410 [Arabidopsis thaliana] AT4G16410
		ClG42_01g0221700	-
		ClG42_01g0227200	NP_567265.1 ATPase, F1 complex, gamma subunit protein [Arabidopsis thaliana] AT4G04640
		ClG42_01g0232700	NP_567626.1 MYB-like 102 [Arabidopsis thaliana] AT4G21440
		ClG42_01g0233200	NP_680733.1 receptor-interacting protein [Arabidopsis thaliana] AT4G21445
		ClG42_01g0238800	NP_180936.1 Ribosomal protein S5 family protein [Arabidopsis thaliana] AT2G33800
		ClG42_01g0241100	NP_174166.1 HAESA-like 1 [Arabidopsis thaliana] AT1G28440
		ClG42_01g0243200	NP_193583.1 P-loop containing nucleoside triphosphate hydrolases superfamily protein [Arabidopsis thaliana] AT4G18480
		ClG42_01g0244600	NP_174202.1 Ribosomal protein L34 [Arabidopsis thaliana] AT1G29070
		ClG42_01g0251700	NP_564342.1 basic helix-loop-helix (bHLH) DNA-binding superfamily protein [Arabidopsis thaliana] AT1G29950
		ClG42_01g0252300	-
		ClG42_01g0252500	NP_199440.1 Minichromosome maintenance (MCM2/3/5) family protein [Arabidopsis thaliana] AT5G46280
		ClG42_01g0254200	NP_001322696.1 DUF1365 family protein [Arabidopsis thaliana] AT1G30130
		ClG42_01g0254500	NP_188060.1 Aldolase-type TIM barrel family protein [Arabidopsis thaliana] AT3G14420
		ClG42_01g0256500	NP_001322753.1 Metallo-hydrolase/oxidoreductase superfamily protein [Arabidopsis thaliana] AT1G30300
		ClG42_01g0256800	NP_181011.2 plastid transcriptionally active 12 [Arabidopsis thaliana] AT2G34640
		ClG42_01g0258200	NP_567786.1 Major facilitator superfamily protein [Arabidopsis thaliana] AT4G27720
		ClG42_01g0259600	NP_001322322.1 acyl-activating enzyme 14 [Arabidopsis thaliana] AT1G30520
		ClG42_01g0265500	NP_190719.1 uncharacterized protein AT3G51510 [Arabidopsis thaliana] AT3G51510
		ClG42_01g0265800	NP_001030827.1 translocator assembly/maintenance protein [Arabidopsis thaliana] AT3G47630
		ClG42_01g0267000	NP_201453.1 Tetratricopeptide repeat (TPR)-like superfamily protein [Arabidopsis thaliana] AT5G66520
		ClG42_02g0000100	NP_568447.1 30S ribosomal protein [Arabidopsis thaliana] AT5G24490
		ClG42_02g0004800	-
		ClG42_02g0010300	NP_565520.1 violaxanthin de-epoxidase-like protein [Arabidopsis thaliana] AT2G21860
		ClG42_02g0012400	NP_563687.1 photosystem II family protein [Arabidopsis thaliana] AT1G03600
		ClG42_02g0014500	NP_565491.1 photosystem II reaction center PSB29 protein [Arabidopsis thaliana] AT2G20890
		ClG42_02g0014800	NP_192237.1 photosynthetic electron transfer C [Arabidopsis thaliana] AT4G03280
		ClG42_02g0016600	NP_190564.1 GRAS family transcription factor [Arabidopsis thaliana] AT3G49950
		ClG42_02g0016900	NP_180788.2 beta-amylase 6 [Arabidopsis thaliana] AT2G32290
		ClG42_02g0017600	NP_566697.1 Receptor-like protein kinase-related family protein [Arabidopsis thaliana] AT3G22060
		ClG42_02g0019300	NP_172011.1 Ribosomal protein L6 family [Arabidopsis thaliana] AT1G05190
		ClG42_02g0019600	NP_188806.1 MATE efflux family protein [Arabidopsis thaliana] AT3G21690
		ClG42_02g0022200	NP_180823.3 Lycopene beta/epsilon cyclase protein [Arabidopsis thaliana] AT2G32640
		ClG42_02g0028200	NP_178585.1 photosystem II light harvesting complex protein 2.1 [Arabidopsis thaliana] AT2G05100
		ClG42_02g0030200	NP_187424.1 Rubisco methyltransferase family protein [Arabidopsis thaliana] AT3G07670
		ClG42_02g0030500	NP_850987.1 RNAse E/G-like protein [Arabidopsis thaliana] AT2G04270
		ClG42_02g0031800	NP_001190948.1 Mitochondrial transcription termination factor family protein [Arabidopsis thaliana] AT4G38160
		ClG42_02g0039100	NP_566101.1 chloroplast signal recognition particle component (CAO) [Arabidopsis thaliana] AT2G47450
		ClG42_02g0043300	NP_176968.1 hydroxypyruvate reductase [Arabidopsis thaliana] AT1G68010
		ClG42_02g0049200	NP_001031384.1 ubiquitin fusion degradation 1 [Arabidopsis thaliana] AT2G21270
		ClG42_02g0049300	NP_001324767.1 NAD(P)-binding Rossmann-fold superfamily protein [Arabidopsis thaliana] AT2G21280
		ClG42_02g0049800	NP_565511.1 uncharacterized protein AT2G21385 [Arabidopsis thaliana] AT2G21385
		ClG42_02g0052400	NP_564087.2 RAD-like 5 [Arabidopsis thaliana] AT1G19510
		ClG42_02g0057600	NP_564544.1 cytochrome c biogenesis protein family [Arabidopsis thaliana] AT1G49380
		ClG42_02g0058000	NP_188519.2 NAD(P)-binding Rossmann-fold superfamily protein [Arabidopsis thaliana] AT3G18890
		ClG42_02g0059200	-
		ClG42_02g0061900	NP_188548.2 presequence protease 1 [Arabidopsis thaliana] AT3G19170
		ClG42_02g0067100	NP_567979.1 Cyclase family protein [Arabidopsis thaliana] AT4G35220
		ClG42_02g0067400	NP_567960.1 carbohydrate esterase, putative (DUF303) [Arabidopsis thaliana] AT4G34215
		ClG42_02g0070800	NP_001324272.1 SWIB/MDM2 domain superfamily protein [Arabidopsis thaliana] AT2G14880
		ClG42_02g0072700	NP_195110.3 Glycosyl hydrolase family 10 protein [Arabidopsis thaliana] AT4G33840
		ClG42_02g0073800	NP_564561.1 photosystem I reaction center subunit N [Arabidopsis thaliana] AT1G49975
		ClG42_02g0080800	NP_176666.1 sigma factor A [Arabidopsis thaliana] AT1G64860
		ClG42_02g0085200	NP_195453.1 cytochrome P450, family 81, subfamily D, polypeptide 8 [Arabidopsis thaliana] AT4G37370
		ClG42_02g0086000	NP_200279.1 basic helix-loop-helix (bHLH) DNA-binding superfamily protein [Arabidopsis thaliana] AT5G54680
		ClG42_02g0086600	NP_188825.1 cyclin p2;1 [Arabidopsis thaliana] AT3G21870
		ClG42_02g0091600	NP_563729.1 Peptidase M50 family protein [Arabidopsis thaliana] AT1G05140
		ClG42_02g0093100	NP_192345.4 transmembrane protein, putative (DUF1068) [Arabidopsis thaliana] AT4G04360
		ClG42_02g0093400	NP_563764.1 Cysteine proteinases superfamily protein [Arabidopsis thaliana] AT1G06260
		ClG42_02g0095200	NP_193086.1 uncharacterized protein AT4G13500 [Arabidopsis thaliana] AT4G13500
		ClG42_02g0098000	-
		ClG42_02g0104200	NP_001078425.1 ERD (early-responsive to dehydration stress) family protein [Arabidopsis thaliana] AT4G22120
		ClG42_02g0110100	NP_001318824.1 phototropin 2 [Arabidopsis thaliana] AT5G58140
		ClG42_02g0110300	NP_567985.1 chloride channel E [Arabidopsis thaliana] AT4G35440
		ClG42_02g0111400	NP_051059.1 photosystem I P700 chlorophyll a apoprotein A1 (chloroplast) [Arabidopsis thaliana] ArthCp022
		ClG42_02g0113200	NP_195251.1 NAD(P)-binding Rossmann-fold superfamily protein [Arabidopsis thaliana] AT4G35250
		ClG42_02g0114400	NP_001330952.1 Alanyl-tRNA synthetase, class IIc [Arabidopsis thaliana] AT5G22800
		ClG42_02g0124300	-
		ClG42_02g0127700	NP_201538.1 DUF1230 family protein (DUF1230) [Arabidopsis thaliana] AT5G67370
		ClG42_02g0127900	NP_195463.1 alpha/beta-Hydrolases superfamily protein [Arabidopsis thaliana] AT4G37470
		ClG42_02g0128600	NP_851285.1 zeaxanthin epoxidase (ZEP) (ABA1) [Arabidopsis thaliana] AT5G67030
		ClG42_02g0134200	NP_565556.1 homolog of Synechocystis YCF37 [Arabidopsis thaliana] AT2G23670
		ClG42_02g0136000	NP_001318892.1 SAP domain-containing protein [Arabidopsis thaliana] AT5G66840
		ClG42_02g0137400	NP_565523.1 uncharacterized protein AT2G21960 [Arabidopsis thaliana] AT2G21960
		ClG42_02g0138200	NP_191084.1 Plant protein 1589 of unknown function [Arabidopsis thaliana] AT3G55240
		ClG42_02g0141500	NP_196855.1 Ribosomal protein L10 family protein [Arabidopsis thaliana] AT5G13510
		ClG42_02g0143100	-
		ClG42_02g0156700	NP_683531.2 Tetratricopeptide repeat (TPR)-like superfamily protein [Arabidopsis thaliana] AT3G05625
		ClG42_02g0159800	NP_001154592.1 Photosystem II reaction center PsbP family protein [Arabidopsis thaliana] AT3G05410
		ClG42_02g0164700	-
		ClG42_02g0165300	NP_198091.2 tagatose-6-phosphate ketose/aldose isomerase, putative (Mog1/PsbP/DUF1795-like photosystem II reaction center PsbP family protein) [Arabidopsis thaliana] AT5G27390
		ClG42_02g0168200	NP_175852.1 Rubredoxin-like superfamily protein [Arabidopsis thaliana] AT1G54500
		ClG42_02g0168900	NP_001327557.1 adenine phosphoribosyltransferase-like protein, putative (DUF2358) [Arabidopsis thaliana] AT3G04890
		ClG42_02g0169500	NP_187130.1 Ribose 5-phosphate isomerase, type A protein [Arabidopsis thaliana] AT3G04790
		ClG42_02g0172700	NP_001190669.1 Ankyrin repeat family protein [Arabidopsis thaliana] AT4G03490
		ClG42_02g0174900	NP_001189590.1 aldehyde dehydrogenase 11A3 [Arabidopsis thaliana] AT2G24270
		ClG42_02g0175500	NP_181637.2 S-adenosyl-L-methionine-dependent methyltransferases superfamily protein [Arabidopsis thaliana] AT2G41040
		ClG42_02g0178800	NP_179671.2 Major facilitator superfamily protein [Arabidopsis thaliana] AT2G20780
		ClG42_02g0183500	-
		ClG42_02g0183800	NP_565975.1 TRICHOME BIREFRINGENCE-LIKE 39 [Arabidopsis thaliana] AT2G42570
		ClG42_02g0188900	NP_174286.1 chlorophyll A/B binding protein 1 [Arabidopsis thaliana] AT1G29930
		ClG42_02g0189300	NP_566438.1 SBP (S-ribonuclease binding protein) family protein [Arabidopsis thaliana] AT3G12920
		ClG42_02g0191600	NP_176015.1 Phosphoglycerate kinase family protein [Arabidopsis thaliana] AT1G56190
		ClG42_02g0191900	NP_974023.1 S-adenosyl-L-methionine-dependent methyltransferases superfamily protein [Arabidopsis thaliana] AT1G54310
		ClG42_02g0193500	NP_566432.1 Acid phosphatase/vanadium-dependent haloperoxidase-related protein [Arabidopsis thaliana] AT3G12685
		ClG42_02g0193900	NP_001322910.1 calcium uniporter-like protein (DUF607) [Arabidopsis thaliana] AT1G09575
		ClG42_02g0199900	NP_001330120.1 PHD finger transcription factor [Arabidopsis thaliana] AT5G58610
		ClG42_02g0202100	NP_190291.1 thylakoid soluble phosphoprotein [Arabidopsis thaliana] AT3G47070
		ClG42_02g0202500	NP_563786.1 ribosomal protein L4 [Arabidopsis thaliana] AT1G07320
		ClG42_02g0204400	NP_566886.2 plastid transcriptionally active 16 [Arabidopsis thaliana] AT3G46780
		ClG42_02g0204800	NP_565913.1 rubisco activase [Arabidopsis thaliana] AT2G39730
		ClG42_02g0206500	NP_973556.1 Protein kinase superfamily protein [Arabidopsis thaliana] AT2G28940
		ClG42_02g0210000	NP_190199.2 myb domain protein 48 [Arabidopsis thaliana] AT3G46130
		ClG42_02g0220300	NP_200888.2 Heavy metal transport/detoxification superfamily protein [Arabidopsis thaliana] AT5G60800
		ClG42_02g0220400	-
		ClG42_02g0221700	NP_565666.1 copper/zinc superoxide dismutase 2 [Arabidopsis thaliana] AT2G28190
		ClG42_02g0224000	NP_197656.2 MORN (Membrane Occupation and Recognition Nexus) repeat-containing protein [Arabidopsis thaliana] AT5G22640
		ClG42_02g0225600	NP_565656.1 NAD(P)-linked oxidoreductase superfamily protein [Arabidopsis thaliana] AT2G27680
		ClG42_02g0234200	NP_001318216.1 alanine:glyoxylate aminotransferase [Arabidopsis thaliana] AT2G13360
		ClG42_02g0234600	NP_563821.2 ALBINA 1 [Arabidopsis thaliana] AT1G08520
		ClG42_02g0234900	NP_564570.1 Saccharopine dehydrogenase [Arabidopsis thaliana] AT1G50450
		ClG42_02g0235500	NP_568280.1 UvrABC system C protein, putative (DUF3411) [Arabidopsis thaliana] AT5G12470
		ClG42_02g0236100	NP_564589.1 Photosystem II 5 kD protein [Arabidopsis thaliana] AT1G51400
		ClG42_02g0237300	NP_187815.2 GTP-binding family protein [Arabidopsis thaliana] AT3G12080
		ClG42_02g0239000	NP_196794.1 DNA double-strand break repair RAD50 ATPase [Arabidopsis thaliana] AT5G12900
		ClG42_02g0242800	NP_001078004.1 DnaJ/Hsp40 cysteine-rich domain superfamily protein [Arabidopsis thaliana] AT2G34860
		ClG42_02g0247800	NP_568381.1 alpha/beta-Hydrolases superfamily protein [Arabidopsis thaliana] AT5G19850
		ClG42_02g0248700	NP_187958.1 Lysyl-tRNA synthetase, class II [Arabidopsis thaliana] AT3G13490
		ClG42_03g0004000	NP_001077979.1 UDP-Glycosyltransferase superfamily protein [Arabidopsis thaliana] AT2G30140
		ClG42_03g0013300	NP_001189629.1 cytochrome P450, family 707, subfamily A, polypeptide 2 [Arabidopsis thaliana] AT2G29090
		ClG42_03g0016600	NP_180446.1 63 kDa inner membrane family protein [Arabidopsis thaliana] AT2G28800
		ClG42_03g0017800	NP_189609.1 HXXXD-type acyl-transferase family protein [Arabidopsis thaliana] AT3G29670
		ClG42_03g0023300	NP_176350.1 Seven transmembrane MLO family protein [Arabidopsis thaliana] AT1G61560
		ClG42_03g0024500	NP_191224.1 thylakoid lumenal protein (Mog1/PsbP/DUF1795-like photosystem II reaction center PsbP family protein) [Arabidopsis thaliana] AT3G56650
		ClG42_03g0025300	NP_190075.1 ribosomal protein L9 [Arabidopsis thaliana] AT3G44890
		ClG42_03g0027300	NP_190091.2 uncharacterized protein AT3G45050 [Arabidopsis thaliana] AT3G45050
		ClG42_03g0030600	NP_194201.1 uncharacterized protein AT4G24700 [Arabidopsis thaliana] AT4G24700
		ClG42_03g0030900	NP_680105.1 with no lysine (K) kinase 3 [Arabidopsis thaliana] AT3G48260
		ClG42_03g0035000	NP_568970.2 nucleoside diphosphate kinase 2 [Arabidopsis thaliana] AT5G63310
		ClG42_03g0035800	NP_201143.1 AMP-dependent synthetase and ligase family protein [Arabidopsis thaliana] AT5G63380
		ClG42_03g0036600	NP_568727.1 cyclopropyl isomerase [Arabidopsis thaliana] AT5G50375
		ClG42_03g0037900	NP_194223.1 thylakoid lumenal 17.9 kDa protein, chloroplast [Arabidopsis thaliana] AT4G24930
		ClG42_03g0042100	NP_174397.2 K+ uptake permease 10 [Arabidopsis thaliana] AT1G31120
		ClG42_03g0045000	NP_188497.1 Ankyrin repeat family protein [Arabidopsis thaliana] AT3G18670
		ClG42_03g0045400	NP_001318983.1 Glycine cleavage T-protein family [Arabidopsis thaliana] AT1G11860
		ClG42_03g0046400	NP_567265.1 ATPase, F1 complex, gamma subunit protein [Arabidopsis thaliana] AT4G04640
		ClG42_03g0051200	NP_001319873.1 photosystem II subunit Q-2 [Arabidopsis thaliana] AT4G05180
		ClG42_03g0055300	NP_564774.1 ARM repeat superfamily protein [Arabidopsis thaliana] AT1G61350
		ClG42_03g0064700	NP_179942.1 methyl esterase 3 [Arabidopsis thaliana] AT2G23610
		ClG42_03g0065600	NP_181009.1 Mitochondrial transcription termination factor family protein [Arabidopsis thaliana] AT2G34620
		ClG42_03g0066600	-
		ClG42_03g0067700	NP_567552.2 DEGP protease 5 [Arabidopsis thaliana] AT4G18370
		ClG42_03g0075800	NP_199392.1 Leucine-rich repeat protein kinase family protein [Arabidopsis thaliana] AT5G45800
		ClG42_03g0075900	NP_199394.1 CBL-interacting protein kinase 20 [Arabidopsis thaliana] AT5G45820
		ClG42_03g0078800	NP_001328214.1 D-Tyr-tRNA(Tyr) deacylase family protein [Arabidopsis thaliana] AT4G18460
		ClG42_03g0084100	NP_849735.1 toprim domain-containing protein [Arabidopsis thaliana] AT1G30680
		ClG42_03g0086600	-
		ClG42_03g0092700	NP_568299.1 Ribosomal protein S13/S18 family [Arabidopsis thaliana] AT5G14320
		ClG42_03g0097300	NP_566237.1 Pentatricopeptide repeat (PPR-like) superfamily protein [Arabidopsis thaliana] AT3G04760
		ClG42_03g0097900	NP_172785.1 methionine aminopeptidase 1B [Arabidopsis thaliana] AT1G13270
		ClG42_03g0111500	NP_187076.2 plastid transcriptionally active 3 [Arabidopsis thaliana] AT3G04260
		ClG42_03g0113900	NP_176702.2 transmembrane protein, putative (DUF2358) [Arabidopsis thaliana] AT1G65230
		ClG42_03g0120400	NP_001185280.1 PSI type III chlorophyll a/b-binding protein [Arabidopsis thaliana] AT1G61520
		ClG42_03g0133000	NP_001318216.1 alanine:glyoxylate aminotransferase [Arabidopsis thaliana] AT2G13360
		ClG42_03g0150900	NP_175947.1 branched-chain alpha-keto acid decarboxylase E1 beta subunit [Arabidopsis thaliana] AT1G55510
		ClG42_03g0153800	NP_173349.1 PSI type II chlorophyll a/b-binding protein (Lhca2*1) [Arabidopsis thaliana] AT1G19150
		ClG42_03g0156400	NP_565335.1 photosystem II subunit X [Arabidopsis thaliana] AT2G06520
		ClG42_03g0160300	NP_194345.1 cytokinin-responsive gata factor 1 [Arabidopsis thaliana] AT4G26150
		ClG42_03g0166600	NP_001325893.1 cysteine synthase D1 [Arabidopsis thaliana] AT3G04940
		ClG42_03g0169700	NP_568492.1 stress regulated protein [Arabidopsis thaliana] AT5G27290
		ClG42_03g0172600	NP_563831.1 amidase 1 [Arabidopsis thaliana] AT1G08980
		ClG42_03g0180700	NP_564718.2 haloacid dehalogenase-like hydrolase family protein [Arabidopsis thaliana] AT1G56500
		ClG42_03g0182300	NP_001327020.1 neurofilament protein-like protein [Arabidopsis thaliana] AT3G05900
		ClG42_03g0182400	NP_188975.3 Tetratricopeptide repeat (TPR)-like superfamily protein [Arabidopsis thaliana] AT3G23330
		ClG42_03g0182900	NP_850878.2 Pectinacetylesterase family protein [Arabidopsis thaliana] AT5G26670
		ClG42_03g0183000	NP_680225.2 DEAD box RNA helicase (RH3) [Arabidopsis thaliana] AT5G26742
		ClG42_04g0003800	NP_196867.1 magnesium-chelatase subunit chlH, chloroplast, putative / Mg-protoporphyrin IX chelatase, putative (CHLH) [Arabidopsis thaliana] AT5G13630
		ClG42_04g0021800	NP_568205.6 NAD(P)H dehydrogenase C1 [Arabidopsis thaliana] AT5G08740
		ClG42_04g0028400	-
		ClG42_04g0036600	NP_565954.1 NADPH-dependent thioredoxin reductase C [Arabidopsis thaliana] AT2G41680
		ClG42_04g0041800	NP_193932.1 SKU5 similar 4 [Arabidopsis thaliana] AT4G22010
		ClG42_04g0053300	NP_191253.1 dicarboxylate diiron protein, putative (Crd1) [Arabidopsis thaliana] AT3G56940
		ClG42_04g0058300	NP_197311.1 copper/zinc superoxide dismutase 3 [Arabidopsis thaliana] AT5G18100
		ClG42_04g0065000	-
		ClG42_04g0065500	NP_850840.1 Co-chaperone GrpE family protein [Arabidopsis thaliana] AT5G17710
		ClG42_04g0068500	NP_001331798.1 Protein kinase superfamily protein [Arabidopsis thaliana] AT5G01920
		ClG42_04g0073500	NP_195778.1 gamma interferon responsive lysosomal thiol (GILT) reductase family protein [Arabidopsis thaliana] AT5G01580
		ClG42_04g0076400	NP_181349.1 plastid-specific ribosomal protein 4 [Arabidopsis thaliana] AT2G38140
		ClG42_04g0077000	NP_195773.1 light harvesting complex photosystem II [Arabidopsis thaliana] AT5G01530
		ClG42_04g0077700	NP_187517.1 8-amino-7-oxononanoate synthase [Arabidopsis thaliana] AT3G09050
		ClG42_04g0079000	NP_001190083.1 high cyclic electron flow 1 [Arabidopsis thaliana] AT3G54050
		ClG42_04g0089500	NP_568103.3 argininosuccinate lyase [Arabidopsis thaliana] AT5G02580
		ClG42_04g0089800	NP_190921.2 Chloroplast-targeted copper chaperone protein [Arabidopsis thaliana] AT3G53530
		ClG42_04g0091900	NP_030274.1 Thioredoxin superfamily protein [Arabidopsis thaliana] AT2G37240
		ClG42_04g0092100	NP_195903.2 Tetratricopeptide repeat (TPR)-like superfamily protein [Arabidopsis thaliana] AT5G02830
		ClG42_04g0093000	NP_195931.1 protamine P1 family protein [Arabidopsis thaliana] AT5G03110
		ClG42_04g0097700	NP_001318791.1 thylakoid lumen 15.0 kDa protein [Arabidopsis thaliana] AT5G52970
		ClG42_04g0098500	NP_565853.1 translation initiation factor [Arabidopsis thaliana] AT2G36885
		ClG42_04g0100700	NP_190881.2 Cytochrome P450 superfamily protein [Arabidopsis thaliana] AT3G53130
		ClG42_04g0101800	NP_850267.1 Sulfite exporter TauE/SafE family protein [Arabidopsis thaliana] AT2G36630
		ClG42_04g0105800	NP_566972.1 uncharacterized protein AT3G52740 [Arabidopsis thaliana] AT3G52740
		ClG42_04g0106300	NP_196014.1 chloroplast signal recognition particle 54 kDa subunit [Arabidopsis thaliana] AT5G03940
		ClG42_04g0112100	NP_173256.2 3-oxo-5-alpha-steroid 4-dehydrogenase (DUF1295) [Arabidopsis thaliana] AT1G18180
		ClG42_04g0112600	NP_188436.1 B-S glucosidase 44 [Arabidopsis thaliana] AT3G18080
		ClG42_04g0119500	NP_565079.1 Cyclophilin-like peptidyl-prolyl cis-trans isomerase family protein [Arabidopsis thaliana] AT1G74070
		ClG42_04g0120300	NP_197697.1 calcium sensing receptor [Arabidopsis thaliana] AT5G23060
		ClG42_04g0123300	NP_196422.1 wiskott-aldrich syndrome family protein, putative (DUF1118) [Arabidopsis thaliana] AT5G08050
		ClG42_04g0124100	NP_200912.1 uncharacterized protein AT5G61040 [Arabidopsis thaliana] AT5G61040
		ClG42_04g0127600	NP_190331.3 light-harvesting chlorophyll-protein complex I subunit A4 [Arabidopsis thaliana] AT3G47470
		ClG42_05g0004100	NP_001327191.1 FKBP-like peptidyl-prolyl cis-trans isomerase family protein [Arabidopsis thaliana] AT3G60370
		ClG42_05g0005700	NP_200168.1 cytochrome B5 isoform E [Arabidopsis thaliana] AT5G53560
		ClG42_05g0006300	NP_191746.1 plant/protein [Arabidopsis thaliana] AT3G61870
		ClG42_05g0009000	NP_567117.1 Acid phosphatase/vanadium-dependent haloperoxidase-related protein [Arabidopsis thaliana] AT3G61770
		ClG42_05g0009200	NP_564026.1 epidermal patterning factor-like protein [Arabidopsis thaliana] AT1G17490
		ClG42_05g0010400	NP_563937.1 PsbQ-like 2 [Arabidopsis thaliana] AT1G14150
		ClG42_05g0012300	NP_567210.1 CURVATURE THYLAKOID 1A-like protein [Arabidopsis thaliana] AT4G01150
		ClG42_05g0017500	NP_567175.2 Major facilitator superfamily protein [Arabidopsis thaliana] AT4G00370
		ClG42_05g0021700	NP_171690.1 Ribosomal RNA adenine dimethylase family protein [Arabidopsis thaliana] AT1G01860
		ClG42_05g0022200	NP_973693.1 D-isomer specific 2-hydroxyacid dehydrogenase family protein [Arabidopsis thaliana] AT2G45630
		ClG42_05g0026300	NP_182059.1 Leucine-rich repeat protein kinase family protein [Arabidopsis thaliana] AT2G45340
		ClG42_05g0026800	NP_001324258.1 Transketolase [Arabidopsis thaliana] AT2G45290
		ClG42_05g0027600	NP_001330016.1 uncharacterized protein AT5G17690 [Arabidopsis thaliana] AT5G17690
		ClG42_05g0030100	NP_172286.1 Tetratricopeptide repeat (TPR)-like superfamily protein [Arabidopsis thaliana] AT1G08070
		ClG42_05g0037700	NP_001326090.1 basic helix-loop-helix (bHLH) DNA-binding superfamily protein [Arabidopsis thaliana] AT3G24140
		ClG42_05g0039600	NP_180873.1 peroxisomal 3-ketoacyl-CoA thiolase 3 [Arabidopsis thaliana] AT2G33150
		ClG42_05g0040800	NP_193095.2 Uncharacterized protein family (UPF0016) [Arabidopsis thaliana] AT4G13590
		ClG42_05g0044000	NP_176208.1 RNA-binding (RRM/RBD/RNP motifs) family protein [Arabidopsis thaliana] AT1G60000
		ClG42_05g0049400	NP_172150.1 2-oxoglutarate (2OG) and Fe(II)-dependent oxygenase superfamily protein [Arabidopsis thaliana] AT1G06650
		ClG42_05g0059300	NP_193225.1 2Fe-2S ferredoxin-like superfamily protein [Arabidopsis thaliana] AT4G14890
		ClG42_05g0060000	NP_192186.1 photosystem I subunit D-1 [Arabidopsis thaliana] AT4G02770
		ClG42_05g0060600	NP_198006.1 Major facilitator superfamily protein [Arabidopsis thaliana] AT5G26340
		ClG42_05g0061900	NP_197423.1 ADP glucose pyrophosphorylase large subunit 1 [Arabidopsis thaliana] AT5G19220
		ClG42_05g0063600	NP_566732.1 alpha/beta-Hydrolases superfamily protein [Arabidopsis thaliana] AT3G23600
		ClG42_05g0064100	NP_001031969.1 glutamine synthetase 2 [Arabidopsis thaliana] AT5G35630
		ClG42_05g0066900	NP_197367.1 NAD(P)-binding Rossmann-fold superfamily protein [Arabidopsis thaliana] AT5G18660
		ClG42_05g0067500	NP_198319.1 Eukaryotic aspartyl protease family protein [Arabidopsis thaliana] AT5G33340
		ClG42_05g0072000	NP_193327.5 Nodulin MtN3 family protein [Arabidopsis thaliana] AT4G15920
		ClG42_05g0078100	NP_850903.1 ribosomal protein S1 [Arabidopsis thaliana] AT5G30510
		ClG42_05g0078200	NP_001322047.1 mitochondrial lipoamide dehydrogenase 1 [Arabidopsis thaliana] AT1G48030
		ClG42_05g0080500	NP_175266.1 Thioesterase superfamily protein [Arabidopsis thaliana] AT1G48320
		ClG42_05g0081100	NP_187354.1 DEA(D/H)-box RNA helicase family protein [Arabidopsis thaliana] AT3G06980
		ClG42_05g0081200	NP_175268.1 Ribosomal L18p/L5e family protein [Arabidopsis thaliana] AT1G48350
		ClG42_05g0092100	NP_974926.1 TraB family protein [Arabidopsis thaliana] AT5G52030
		ClG42_05g0092500	NP_200023.1 Dihydrodipicolinate reductase, bacterial/plant [Arabidopsis thaliana] AT5G52100
		ClG42_05g0099300	NP_200090.1 transmembrane protein, putative (DUF3464) [Arabidopsis thaliana] AT5G52780
		ClG42_05g0101400	NP_200108.1 tRNA dimethylallyltransferase [Arabidopsis thaliana] AT5G52960
		ClG42_05g0103100	NP_001330408.1 sigma factor E [Arabidopsis thaliana] AT5G24120
		ClG42_05g0106600	NP_194509.1 thylakoid-associated phosphatase 38 [Arabidopsis thaliana] AT4G27800
		ClG42_05g0107400	NP_001190532.1 YELLOW STRIPE like 3 [Arabidopsis thaliana] AT5G53550
		ClG42_05g0109000	NP_974931.1 haloacid dehalogenase-like hydrolase family protein [Arabidopsis thaliana] AT5G53850
		ClG42_05g0111100	NP_172565.1 ferredoxin 1 [Arabidopsis thaliana] AT1G10960
		ClG42_05g0120700	NP_565196.1 uncharacterized protein AT1G78995 [Arabidopsis thaliana] AT1G78995
		ClG42_05g0121000	NP_173116.1 high chlorophyll fluorescence phenotype 173 [Arabidopsis thaliana] AT1G16720
		ClG42_05g0121500	NP_192705.1 Oxidoreductase family protein [Arabidopsis thaliana] AT4G09670
		ClG42_05g0127000	NP_001031265.1 MLP-like protein 34 [Arabidopsis thaliana] AT1G70850
		ClG42_05g0127200	NP_001031265.1 MLP-like protein 34 [Arabidopsis thaliana] AT1G70850
		ClG42_05g0131400	NP_186906.1 Mannose-6-phosphate isomerase, type I [Arabidopsis thaliana] AT3G02570
		ClG42_05g0132100	NP_197080.1 Ribosomal protein PSRP-3/Ycf65 [Arabidopsis thaliana] AT5G15760
		ClG42_05g0138400	NP_566796.2 glyceraldehyde 3-phosphate dehydrogenase A subunit [Arabidopsis thaliana] AT3G26650
		ClG42_05g0143300	NP_186815.1 S-adenosyl-L-methionine-dependent methyltransferases superfamily protein [Arabidopsis thaliana] AT3G01660
		ClG42_05g0145400	NP_001319696.1 Pentatricopeptide repeat (PPR-like) superfamily protein [Arabidopsis thaliana] AT3G46610
		ClG42_05g0149300	NP_566811.1 uncharacterized protein AT3G27210 [Arabidopsis thaliana] AT3G27210
		ClG42_05g0151400	NP_566807.1 plant/protein [Arabidopsis thaliana] AT3G27050
		ClG42_05g0152400	NP_001078091.1 NAD(P)-binding Rossmann-fold superfamily protein [Arabidopsis thaliana] AT3G01980
		ClG42_05g0158700	NP_568314.1 casein lytic proteinase B3 [Arabidopsis thaliana] AT5G15450
		ClG42_05g0164200	NP_566137.1 PsbQ-like 1 [Arabidopsis thaliana] AT3G01440
		ClG42_05g0165800	NP_200268.3 beta glucosidase 41 [Arabidopsis thaliana] AT5G54570
		ClG42_05g0167300	NP_568604.1 FtsH extracellular protease family [Arabidopsis thaliana] AT5G42270
		ClG42_05g0169300	NP_173459.1 Cupredoxin superfamily protein [Arabidopsis thaliana] AT1G20340
		ClG42_05g0172400	NP_850862.1 Chaperone DnaJ-domain superfamily protein [Arabidopsis thaliana] AT5G21430
		ClG42_05g0174900	NP_189940.1 initiation factor 4F subunit (DUF1350) [Arabidopsis thaliana] AT3G43540
		ClG42_05g0175900	NP_196638.2 Eukaryotic aspartyl protease family protein [Arabidopsis thaliana] AT5G10770
		ClG42_05g0178400	NP_567883.1 WRKY family transcription factor [Arabidopsis thaliana] AT4G31805
		ClG42_05g0181800	NP_565717.2 Cysteinyl-tRNA synthetase, class Ia family protein [Arabidopsis thaliana] AT2G31170
		ClG42_05g0189700	NP_568461.3 cryptochrome 3 [Arabidopsis thaliana] AT5G24850
		ClG42_05g0191800	NP_001332464.1 pentatricopeptide (PPR) repeat-containing protein / CBS domain-containing protein [Arabidopsis thaliana] AT5G10690
		ClG42_05g0194500	NP_194345.1 cytokinin-responsive gata factor 1 [Arabidopsis thaliana] AT4G26150
		ClG42_05g0196900	NP_001190896.1 S-adenosyl-L-methionine-dependent methyltransferases superfamily protein [Arabidopsis thaliana] AT4G33110
		ClG42_05g0200000	NP_177698.1 DnaJ/Hsp40 cysteine-rich domain superfamily protein [Arabidopsis thaliana] AT1G75690
		ClG42_05g0200900	NP_564099.1 Pseudouridine synthase/archaeosine transglycosylase-like family protein [Arabidopsis thaliana] AT1G19920
		ClG42_05g0203500	NP_177679.1 ATP-dependent protease La (LON) domain protein [Arabidopsis thaliana] AT1G75460
		ClG42_05g0205100	NP_565109.1 Ribosomal protein L31 [Arabidopsis thaliana] AT1G75350
		ClG42_05g0205300	NP_201447.1 Glycosyl hydrolase superfamily protein [Arabidopsis thaliana] AT5G66460
		ClG42_05g0206200	NP_680115.1 Cysteine/Histidine-rich C1 domain family protein [Arabidopsis thaliana] AT3G48400
		ClG42_05g0207300	NP_195636.2 RAD-like 1 [Arabidopsis thaliana] AT4G39250
		ClG42_05g0210600	NP_177635.1 ribosomal protein S9 [Arabidopsis thaliana] AT1G74970
		ClG42_05g0212000	NP_194922.1 cytochrome P450, family 82, subfamily C, polypeptide 4 [Arabidopsis thaliana] AT4G31940
		ClG42_05g0213200	NP_194922.1 cytochrome P450, family 82, subfamily C, polypeptide 4 [Arabidopsis thaliana] AT4G31940
		ClG42_05g0220800	NP_200014.1 C2H2-like zinc finger protein [Arabidopsis thaliana] AT5G52010
		ClG42_05g0220900	NP_849312.1 SPla/RYanodine receptor (SPRY) domain-containing protein [Arabidopsis thaliana] AT4G06536
		ClG42_05g0228600	NP_850127.1 para-aminobenzoate (PABA) synthase family protein [Arabidopsis thaliana] AT2G28880
		ClG42_05g0233500	NP_187663.1 hemoglobin 2 [Arabidopsis thaliana] AT3G10520
		ClG42_05g0236200	NP_001326128.1 copper chaperone [Arabidopsis thaliana] AT3G56240
		ClG42_05g0240800	NP_178241.1 ABC-2 type transporter family protein [Arabidopsis thaliana] AT2G01320
		ClG42_05g0243000	NP_001321976.1 B-box zinc finger family protein [Arabidopsis thaliana] AT1G68190
		ClG42_05g0246300	NP_198657.1 Ribulose bisphosphate carboxylase (small chain) family protein [Arabidopsis thaliana] AT5G38410
		ClG42_05g0250400	NP_001189974.1 Hydroxyproline-rich glycoprotein family protein [Arabidopsis thaliana] AT3G25690
		ClG42_05g0251300	NP_564940.1 EXS (ERD1/XPR1/SYG1) family protein [Arabidopsis thaliana] AT1G68740
		ClG42_05g0252600	NP_173946.1 Acyl-CoA N-acyltransferases (NAT) superfamily protein [Arabidopsis thaliana] AT1G26220
		ClG42_05g0252700	-
		ClG42_05g0253100	NP_001322314.1 2-oxoglutarate decarboxylase/hydro-lyase/magnesium ion-binding protein [Arabidopsis thaliana] AT1G68890
		ClG42_05g0253900	NP_195969.1 UDP-Glycosyltransferase superfamily protein [Arabidopsis thaliana] AT5G03490
		ClG42_05g0260900	NP_172866.1 Mitochondrial substrate carrier family protein [Arabidopsis thaliana] AT1G14140
		ClG42_05g0261300	NP_564967.1 cAMP-regulated phosphoprotein 19-related protein [Arabidopsis thaliana] AT1G69510
		ClG42_05g0262800	NP_178398.1 Pentatricopeptide repeat (PPR) superfamily protein [Arabidopsis thaliana] AT2G02980
		ClG42_05g0265000	NP_563947.1 NAD(P)-linked oxidoreductase superfamily protein [Arabidopsis thaliana] AT1G14345
		ClG42_05g0267500	NP_176180.1 Tetratricopeptide repeat (TPR)-like superfamily protein [Arabidopsis thaliana] AT1G59720
		ClG42_05g0267900	NP_181346.1 glycerol-3-phosphate acyltransferase 6 [Arabidopsis thaliana] AT2G38110
		ClG42_05g0271300	NP_001320853.1 transcription factor [Arabidopsis thaliana] AT1G23995
		ClG42_05g0273000	NP_173786.1 Oxidoreductase, zinc-binding dehydrogenase family protein [Arabidopsis thaliana] AT1G23740
		ClG42_05g0273800	NP_176255.2 enoyl-CoA hydratase/isomerase D [Arabidopsis thaliana] AT1G60550
		ClG42_05g0276500	NP_001031262.1 alanine-2-oxoglutarate aminotransferase 2 [Arabidopsis thaliana] AT1G70580
		ClG42_05g0279400	NP_189261.1 cytochrome P450, family 71, subfamily B, polypeptide 34 [Arabidopsis thaliana] AT3G26300
		ClG42_05g0281000	NP_189241.3 Pyridoxal-5'-phosphate-dependent enzyme family protein [Arabidopsis thaliana] AT3G26115
		ClG42_05g0281500	NP_001326163.1 Regulator of chromosome condensation (RCC1) family protein [Arabidopsis thaliana] AT3G26100
		ClG42_05g0281600	NP_176940.1 photosystem II BY [Arabidopsis thaliana] AT1G67740
		ClG42_06g0001300	NP_567674.1 Major Facilitator Superfamily with SPX (SYG1/Pho81/XPR1) domain-containing protein [Arabidopsis thaliana] AT4G22990
		ClG42_06g0005600	NP_181831.1 Ribosomal protein L3 family protein [Arabidopsis thaliana] AT2G43030
		ClG42_06g0005800	NP_172330.1 RNApolymerase sigma subunit 2 [Arabidopsis thaliana] AT1G08540
		ClG42_06g0006000	NP_197269.2 alpha/beta-Hydrolases superfamily protein [Arabidopsis thaliana] AT5G17670
		ClG42_06g0007800	NP_565895.1 Haloacid dehalogenase-like hydrolase (HAD) superfamily protein [Arabidopsis thaliana] AT2G38740
		ClG42_06g0010900	NP_001185232.1 Disease resistance-responsive (dirigent-like protein) family protein [Arabidopsis thaliana] AT1G55210
		ClG42_06g0011200	NP_001323617.1 bacterial trigger factor [Arabidopsis thaliana] AT2G30695
		ClG42_06g0012600	NP_191735.2 DYNAMIN-like 1B [Arabidopsis thaliana] AT3G61760
		ClG42_06g0014200	NP_001190860.1 photosystem II reaction center PSB28 protein [Arabidopsis thaliana] AT4G28660
		ClG42_06g0019400	NP_001190299.1 cyclophilin 20-2 [Arabidopsis thaliana] AT5G13120
		ClG42_06g0022600	NP_171616.1 RNA-binding (RRM/RBD/RNP motifs) family protein [Arabidopsis thaliana] AT1G01080
		ClG42_06g0022700	NP_001031551.1 photosystem I P subunit [Arabidopsis thaliana] AT2G46820
		ClG42_06g0029200	NP_191916.3 basic helix-loop-helix (bHLH) DNA-binding superfamily protein [Arabidopsis thaliana] AT4G00050
		ClG42_06g0029600	-
		ClG42_06g0035900	NP_566060.1 ribosomal RNA small subunit methyltransferase G [Arabidopsis thaliana] AT2G45990
		ClG42_06g0044300	-
		ClG42_06g0049500	NP_187342.1 multifunctional protein 2 [Arabidopsis thaliana] AT3G06860
		ClG42_06g0051900	NP_197361.1 Thioredoxin superfamily protein [Arabidopsis thaliana] AT5G18600
		ClG42_06g0054500	NP_193291.1 Deoxyxylulose-5-phosphate synthase [Arabidopsis thaliana] AT4G15560
		ClG42_06g0055200	NP_567470.1 PH-response transcription factor [Arabidopsis thaliana] AT4G15545
		ClG42_06g0057900	NP_197417.1 TRICHOME BIREFRINGENCE-LIKE 11 [Arabidopsis thaliana] AT5G19160
		ClG42_06g0059800	-
		ClG42_06g0061000	NP_001322108.1 photosystem II 11 kDa protein-like protein [Arabidopsis thaliana] AT1G05385
		ClG42_06g0065600	-
		ClG42_06g0068500	NP_188961.2 Uncharacterized protein family (UPF0497) [Arabidopsis thaliana] AT3G23200
		ClG42_06g0072900	NP_188995.2 Cyclopropane-fatty-acyl-phospholipid synthase [Arabidopsis thaliana] AT3G23530
		ClG42_06g0073300	NP_001318202.1 proton gradient regulation 5 [Arabidopsis thaliana] AT2G05620
		ClG42_06g0074400	NP_564530.1 GLU-ADT subunit B [Arabidopsis thaliana] AT1G48520
		ClG42_06g0075800	NP_189034.1 beta-amylase 1 [Arabidopsis thaliana] AT3G23920
		ClG42_06g0076700	NP_565762.1 uncharacterized protein AT2G33250 [Arabidopsis thaliana] AT2G33250
		ClG42_06g0079400	NP_566745.1 Protein kinase superfamily protein [Arabidopsis thaliana] AT3G24190
		ClG42_06g0080800	NP_171980.1 HMG (high mobility group) box protein with ARID/BRIGHT DNA-binding domain-containing protein [Arabidopsis thaliana] AT1G04880
		ClG42_06g0091200	NP_189095.1 heat shock transcription factor C1 [Arabidopsis thaliana] AT3G24520
		ClG42_06g0093700	NP_001324632.1 proteinaceous RNase P 1 [Arabidopsis thaliana] AT2G32230
		ClG42_06g0095100	NP_567820.1 elongation factor Ts family protein [Arabidopsis thaliana] AT4G29060
		ClG42_06g0102500	NP_187124.1 indoleacetic acid-induced protein 16 [Arabidopsis thaliana] AT3G04730
		ClG42_06g0102700	NP_172596.1 Pentatricopeptide repeat (PPR) superfamily protein [Arabidopsis thaliana] AT1G11290
		ClG42_06g0105800	NP_194159.1 chloroplast heat shock protein 70-1 [Arabidopsis thaliana] AT4G24280
		ClG42_06g0110700	NP_189086.1 ATP binding protein [Arabidopsis thaliana] AT3G24430
		ClG42_06g0113400	NP_197514.2 SOUL heme-binding family protein [Arabidopsis thaliana] AT5G20140
		ClG42_06g0119300	NP_197199.1 alkenal reductase [Arabidopsis thaliana] AT5G16970
		ClG42_06g0126800	-
		ClG42_06g0131200	NP_001032092.1 Cytochrome c oxidase, subunit Vib family protein [Arabidopsis thaliana] AT5G58005
		ClG42_06g0135700	NP_850047.1 Ribosomal protein L35 [Arabidopsis thaliana] AT2G24090
		ClG42_06g0136000	NP_194537.7 Tetratricopeptide repeat (TPR)-like superfamily protein [Arabidopsis thaliana] AT4G28080
		ClG42_06g0139000	NP_179461.1 SECY homolog 1 [Arabidopsis thaliana] AT2G18710
		ClG42_06g0141300	NP_200567.2 adenosylmethionine-8-amino-7-oxononanoate transaminase [Arabidopsis thaliana] AT5G57590
		ClG42_06g0149900	NP_567354.1 high-affinity K+ transporter 1 [Arabidopsis thaliana] AT4G10310
		ClG42_06g0152100	NP_189988.1 thylakoid lumenal P17.1 protein [Arabidopsis thaliana] AT3G44020
		ClG42_06g0155000	NP_564046.1 microbial collagenase [Arabidopsis thaliana] AT1G18060
		ClG42_06g0156200	NP_199380.1 FK506-binding protein 13 [Arabidopsis thaliana] AT5G45680
		ClG42_06g0158900	NP_173915.2 B-box type zinc finger protein with CCT domain-containing protein [Arabidopsis thaliana] AT1G25440
		ClG42_06g0163600	NP_565077.2 signal peptide peptidase [Arabidopsis thaliana] AT1G73990
		ClG42_06g0168800	NP_001030985.1 ribosomal protein L4 [Arabidopsis thaliana] AT1G07320
		ClG42_06g0170500	NP_564060.1 zinc finger (C3HC4-type RING finger) family protein [Arabidopsis thaliana] AT1G18660
		ClG42_06g0171900	NP_001117306.1 NDH dependent flow 6 [Arabidopsis thaliana] AT1G18730
		ClG42_06g0172100	NP_190331.3 light-harvesting chlorophyll-protein complex I subunit A4 [Arabidopsis thaliana] AT3G47470
		ClG42_06g0172500	NP_177587.1 Pyridine nucleotide-disulfide oxidoreductase family protein [Arabidopsis thaliana] AT1G74470
		ClG42_06g0174200	NP_001154351.1 isochorismate synthase 2 [Arabidopsis thaliana] AT1G18870
		ClG42_06g0174900	NP_201073.1 H[+]-ATPase 11 [Arabidopsis thaliana] AT5G62670
		ClG42_06g0175600	NP_177616.1 Nodulin-like / Major Facilitator Superfamily protein [Arabidopsis thaliana] AT1G74780
		ClG42_06g0182800	NP_189035.1 troponin T, skeletal protein [Arabidopsis thaliana] AT3G23930
		ClG42_06g0184800	NP_001329775.1 RAB GTPase homolog E1B [Arabidopsis thaliana] AT4G20360
		ClG42_06g0185000	NP_194206.2 Rhodanese/Cell cycle control phosphatase superfamily protein [Arabidopsis thaliana] AT4G24750
		ClG42_06g0185400	NP_001328008.1 31-kDa RNA binding protein [Arabidopsis thaliana] AT4G24770
		ClG42_06g0186500	NP_566903.1 Haloacid dehalogenase-like hydrolase (HAD) superfamily protein [Arabidopsis thaliana] AT3G48420
		ClG42_06g0187600	NP_200824.1 Zn-dependent exopeptidases superfamily protein [Arabidopsis thaliana] AT5G60160
		ClG42_06g0188000	NP_201147.2 RNA-metabolising metallo-beta-lactamase family protein [Arabidopsis thaliana] AT5G63420
		ClG42_06g0189600	NP_190430.2 non-specific phospholipase C6 [Arabidopsis thaliana] AT3G48610
		ClG42_06g0191600	NP_171835.1 ribosomal RNA processing 4 [Arabidopsis thaliana] AT1G03360
		ClG42_06g0192900	NP_194235.1 acyl carrier protein 4 [Arabidopsis thaliana] AT4G25050
		ClG42_06g0193600	NP_001190832.1 magnesium-protoporphyrin IX methyltransferase [Arabidopsis thaliana] AT4G25080
		ClG42_07g0002000	NP_192720.2 basic helix-loop-helix (bHLH) DNA-binding superfamily protein [Arabidopsis thaliana] AT4G09820
		ClG42_07g0002600	NP_191873.1 chloroplast stem-loop binding protein of 41 kDa [Arabidopsis thaliana] AT3G63140
		ClG42_07g0013900	NP_194599.1 ammonium transporter 1;4 [Arabidopsis thaliana] AT4G28700
		ClG42_07g0014800	NP_567817.1 LOW PSII ACCUMULATION-like protein [Arabidopsis thaliana] AT4G28740
		ClG42_07g0021200	NP_174486.1 phosphoribulokinase [Arabidopsis thaliana] AT1G32060
		ClG42_07g0021300	NP_564388.1 uncharacterized protein AT1G32080 [Arabidopsis thaliana] AT1G32080
		ClG42_07g0022100	NP_193642.1 Putative membrane lipoprotein [Arabidopsis thaliana] AT4G19070
		ClG42_07g0024700	NP_001323509.1 FtsH extracellular protease family [Arabidopsis thaliana] AT2G30950
		ClG42_07g0029700	NP_850317.1 F-box family protein [Arabidopsis thaliana] AT2G39490
		ClG42_07g0033600	NP_565913.1 rubisco activase [Arabidopsis thaliana] AT2G39730
		ClG42_07g0035900	NP_568901.1 subtilase family protein [Arabidopsis thaliana] AT5G59190
		ClG42_07g0036000	NP_001324601.1 plant/protein [Arabidopsis thaliana] AT2G39855
		ClG42_07g0037800	NP_173655.2 UDP-glucosyl transferase 85A3 [Arabidopsis thaliana] AT1G22380
		ClG42_07g0039500	NP_191139.1 sedoheptulose-bisphosphatase [Arabidopsis thaliana] AT3G55800
		ClG42_07g0040500	NP_567178.1 plasma membrane intrinsic protein 1;4 [Arabidopsis thaliana] AT4G00430
		ClG42_07g0040600	NP_567178.1 plasma membrane intrinsic protein 1;4 [Arabidopsis thaliana] AT4G00430
		ClG42_07g0042100	NP_567029.1 Cyclophilin-like peptidyl-prolyl cis-trans isomerase family protein [Arabidopsis thaliana] AT3G55920
		ClG42_07g0043600	NP_196177.1 fatty acid desaturase 8 [Arabidopsis thaliana] AT5G05580
		ClG42_07g0047400	NP_181563.2 TRICHOME BIREFRINGENCE-LIKE 33 [Arabidopsis thaliana] AT2G40320
		ClG42_07g0048700	NP_181570.2 neuronal PAS domain protein [Arabidopsis thaliana] AT2G40390
		ClG42_07g0048800	NP_178985.1 cation/hydrogen exchanger 15 [Arabidopsis thaliana] AT2G13620
		ClG42_07g0053400	NP_001324724.1 NAD-dependent glycerol-3-phosphate dehydrogenase family protein [Arabidopsis thaliana] AT2G40690
		ClG42_07g0057300	NP_001323453.1 uncharacterized protein AT2G01755 [Arabidopsis thaliana] AT2G01755
		ClG42_07g0060100	NP_565266.1 chlororespiratory reduction 3 [Arabidopsis thaliana] AT2G01590
		ClG42_07g0074900	NP_001332436.1 cation/H+ exchanger 18 [Arabidopsis thaliana] AT5G41610
		ClG42_07g0079500	NP_180809.2 Stress responsive alpha-beta barrel domain protein [Arabidopsis thaliana] AT2G32500
		ClG42_07g0082500	NP_176653.1 Polyketide cyclase/dehydrase and lipid transport superfamily protein [Arabidopsis thaliana] AT1G64720
		ClG42_07g0083800	NP_195371.1 alpha/beta-Hydrolases superfamily protein [Arabidopsis thaliana] AT4G36530
		ClG42_07g0085500	NP_001331356.1 Maf-like protein [Arabidopsis thaliana] AT5G66550
		ClG42_07g0090600	NP_563731.1 Transmembrane protein 97, Putative [Arabidopsis thaliana] AT1G05210
		ClG42_07g0090700	NP_187128.1 40s ribosomal protein SA B [Arabidopsis thaliana] AT3G04770
		ClG42_07g0094000	NP_188436.1 B-S glucosidase 44 [Arabidopsis thaliana] AT3G18080
		ClG42_07g0094900	NP_179812.1 myo-inositol-1-phosphate synthase 2 [Arabidopsis thaliana] AT2G22240
		ClG42_07g0097700	NP_195506.1 serine transhydroxymethyltransferase 1 [Arabidopsis thaliana] AT4G37930
		ClG42_07g0100100	NP_175749.1 Leucine-rich repeat transmembrane protein kinase [Arabidopsis thaliana] AT1G53440
		ClG42_07g0106800	NP_178025.1 photosystem II subunit R [Arabidopsis thaliana] AT1G79040
		ClG42_07g0107800	NP_172153.1 photosystem II subunit P-1 [Arabidopsis thaliana] AT1G06680
		ClG42_07g0109900	NP_193247.2 cytochrome P450, family 97, subfamily B, polypeptide 3 [Arabidopsis thaliana] AT4G15110
		ClG42_07g0110400	NP_171847.4 Coproporphyrinogen III oxidase [Arabidopsis thaliana] AT1G03475
		ClG42_07g0114000	NP_567366.1 Nodulin MtN3 family protein [Arabidopsis thaliana] AT4G10850
		ClG42_07g0118600	NP_001320339.1 uncharacterized protein AT1G28100 [Arabidopsis thaliana] AT1G28100
		ClG42_07g0123200	NP_565353.1 adenylate cyclase [Arabidopsis thaliana] AT2G11890
		ClG42_07g0125200	NP_566527.1 phosphatidic acid phosphatase-related / PAP2-like protein [Arabidopsis thaliana] AT3G15820
		ClG42_07g0126000	NP_566529.1 fatty acid desaturase 5 [Arabidopsis thaliana] AT3G15850
		ClG42_07g0127300	NP_564611.1 Putative thiol-disulfide oxidoreductase DCC [Arabidopsis thaliana] AT1G52590
		ClG42_07g0128800	NP_001319010.1 HCO3- transporter family [Arabidopsis thaliana] AT1G15460
		ClG42_07g0131200	NP_178104.1 RHO guanyl-nucleotide exchange factor 12 [Arabidopsis thaliana] AT1G79860
		ClG42_07g0131300	NP_175633.1 photosystem I subunit H2 [Arabidopsis thaliana] AT1G52230
		ClG42_07g0138600	-
		ClG42_07g0143400	NP_175786.1 pectin methylesterase 2 [Arabidopsis thaliana] AT1G53830
		ClG42_07g0143800	NP_188045.1 LL-diaminopimelate aminotransferase [Arabidopsis thaliana] AT3G14280
		ClG42_07g0146800	NP_194528.1 YGGT family protein [Arabidopsis thaliana] AT4G27990
		ClG42_07g0152200	NP_181884.1 FKBP-like peptidyl-prolyl cis-trans isomerase family protein [Arabidopsis thaliana] AT2G43560
		ClG42_07g0155000	NP_850245.2 catalytic/ hydrolase [Arabidopsis thaliana] AT2G35450
		ClG42_07g0156400	NP_566737.1 Nucleic acid-binding proteins superfamily [Arabidopsis thaliana] AT3G23700
		ClG42_07g0158000	NP_191501.1 crinkly4 [Arabidopsis thaliana] AT3G59420
		ClG42_07g0160800	NP_850827.1 chaperone [Arabidopsis thaliana] AT5G15802
		ClG42_07g0161400	NP_197082.1 Pollen Ole e 1 allergen and extensin family protein [Arabidopsis thaliana] AT5G15780
		ClG42_07g0163300	NP_001078681.1 Rhomboid-related intramembrane serine protease family protein [Arabidopsis thaliana] AT5G38510
		ClG42_07g0163600	NP_568563.1 chlororespiratory reduction 7 [Arabidopsis thaliana] AT5G39210
		ClG42_07g0171600	NP_199923.1 Fe superoxide dismutase 2 [Arabidopsis thaliana] AT5G51100
		ClG42_08g0001800	-
		ClG42_08g0008400	NP_565018.1 Rieske (2Fe-2S) domain-containing protein [Arabidopsis thaliana] AT1G71500
		ClG42_08g0019600	NP_192768.1 RmlC-like cupins superfamily protein [Arabidopsis thaliana] AT4G10300
		ClG42_08g0019700	NP_192772.1 light harvesting complex of photosystem II 5 [Arabidopsis thaliana] AT4G10340
		ClG42_08g0020900	NP_198668.1 alpha/beta-Hydrolases superfamily protein [Arabidopsis thaliana] AT5G38520
		ClG42_08g0021400	NP_189235.1 Thioredoxin superfamily protein [Arabidopsis thaliana] AT3G26060
		ClG42_08g0040700	NP_192703.1 F-type H+-transporting ATPase subunit delta [Arabidopsis thaliana] AT4G09650
		ClG42_08g0050300	-
		ClG42_08g0050400	NP_175032.1 Inositol monophosphatase family protein [Arabidopsis thaliana] AT1G43670
		ClG42_08g0056900	-
		ClG42_08g0061700	NP_191499.1 protein GENOMES UNCOUPLED 4 [Arabidopsis thaliana] AT3G59400
		ClG42_08g0066100	NP_177031.1 bZIP transcription factor family protein [Arabidopsis thaliana] AT1G68640
		ClG42_08g0071400	NP_175088.1 Pheophorbide a oxygenase family protein with Rieske 2Fe-2S domain-containing protein [Arabidopsis thaliana] AT1G44446
		ClG42_08g0074100	NP_564147.1 DPP6 N-terminal domain-like protein [Arabidopsis thaliana] AT1G21680
		ClG42_08g0077200	NP_564489.1 STAY-GREEN-like protein [Arabidopsis thaliana] AT1G44000
		ClG42_08g0078800	NP_192261.1 Thioredoxin superfamily protein [Arabidopsis thaliana] AT4G03520
		ClG42_08g0083900	NP_173034.1 light harvesting complex photosystem II subunit 6 [Arabidopsis thaliana] AT1G15820
		ClG42_08g0094100	NP_196064.2 RAP release 2, galactose-binding-like domain protein, putative (DUF1997) [Arabidopsis thaliana] AT5G04440
		ClG42_08g0097000	NP_001325962.1 alpha/beta-Hydrolases superfamily protein [Arabidopsis thaliana] AT3G48410
		ClG42_08g0099800	NP_568145.1 NYC1-like protein [Arabidopsis thaliana] AT5G04900
		ClG42_08g0103600	NP_564432.3 one-helix protein 2 [Arabidopsis thaliana] AT1G34000
		ClG42_08g0107900	NP_565131.1 Photosystem II reaction center PsbP family protein [Arabidopsis thaliana] AT1G76450
		ClG42_08g0113900	NP_680180.1 YGGT family protein [Arabidopsis thaliana] AT5G21920
		ClG42_08g0119400	NP_172837.1 alpha/beta-Hydrolases superfamily protein [Arabidopsis thaliana] AT1G13820
		ClG42_08g0126600	NP_196505.2 alpha/beta-Hydrolases superfamily protein [Arabidopsis thaliana] AT5G09430
		ClG42_08g0129400	NP_201341.1 MATE efflux family protein [Arabidopsis thaliana] AT5G65380
		ClG42_08g0134100	NP_190486.2 Tetratricopeptide repeat (TPR)-like superfamily protein [Arabidopsis thaliana] AT3G49170
		ClG42_08g0134800	NP_176125.1 Glutamyl-tRNA reductase family protein [Arabidopsis thaliana] AT1G58290
		ClG42_08g0135300	NP_199777.1 Leucine-rich repeat transmembrane protein kinase family protein [Arabidopsis thaliana] AT5G49660
		ClG42_08g0135700	NP_190960.1 RNApolymerase sigma-subunit C [Arabidopsis thaliana] AT3G53920
		ClG42_08g0137200	NP_195013.1 Polyketide cyclase/dehydrase and lipid transport superfamily protein [Arabidopsis thaliana] AT4G32870
		ClG42_08g0142500	NP_194867.2 Protein kinase superfamily protein [Arabidopsis thaliana] AT4G31390
		ClG42_08g0144100	NP_001331121.1 PsbP domain protein (Mog1/PsbP/DUF1795-like photosystem II reaction center PsbP family protein) [Arabidopsis thaliana] AT5G11450
		ClG42_08g0146600	NP_197501.1 RAS-related nuclear protein-1 [Arabidopsis thaliana] AT5G20010
		ClG42_08g0151700	NP_197901.1 Integrase-type DNA-binding superfamily protein [Arabidopsis thaliana] AT5G25190
		ClG42_08g0151800	NP_197901.1 Integrase-type DNA-binding superfamily protein [Arabidopsis thaliana] AT5G25190
		ClG42_08g0162700	NP_180287.2 purple acid phosphatase 12 [Arabidopsis thaliana] AT2G27190
		ClG42_08g0172900	NP_564507.1 alpha/beta-Hydrolases superfamily protein [Arabidopsis thaliana] AT1G47480
		ClG42_08g0175100	NP_199102.1 WEAK CHLOROPLAST MOVEMENT UNDER BLUE LIGHT-like protein (DUF827) [Arabidopsis thaliana] AT5G42880
		ClG42_08g0175200	NP_001318945.1 Thioredoxin superfamily protein [Arabidopsis thaliana] AT1G07700
		ClG42_08g0175300	NP_175137.1 photosystem I light harvesting complex protein 5 [Arabidopsis thaliana] AT1G45474
		ClG42_08g0183000	NP_564744.1 P-loop containing nucleoside triphosphate hydrolases superfamily protein [Arabidopsis thaliana] AT1G59540
		ClG42_08g0183800	NP_001319268.1 GDSL-like lipase/acylhydrolase superfamily protein [Arabidopsis thaliana] AT1G58520
		ClG42_08g0185500	NP_200495.1 myb-like transcription factor family protein [Arabidopsis thaliana] AT5G56840
		ClG42_08g0185800	NP_180178.1 glycine decarboxylase P-protein 2 [Arabidopsis thaliana] AT2G26080
		ClG42_08g0187600	NP_191537.4 Rhodanese/Cell cycle control phosphatase superfamily protein [Arabidopsis thaliana] AT3G59780
		ClG42_08g0189800	NP_001319335.1 multidrug resistance protein [Arabidopsis thaliana] AT1G67700
		ClG42_08g0190400	NP_176940.1 photosystem II BY [Arabidopsis thaliana] AT1G67740
		ClG42_08g0193500	NP_001184955.1 alpha/beta-Hydrolases superfamily protein [Arabidopsis thaliana] AT1G10740
		ClG42_08g0193900	NP_173750.3 S-adenosyl-L-methionine-dependent methyltransferases superfamily protein [Arabidopsis thaliana] AT1G23360
		ClG42_08g0194900	NP_001077507.1 uncharacterized protein AT1G10657 [Arabidopsis thaliana] AT1G10657
		ClG42_09g0006200	NP_566462.1 cytochrome P450, family 90, subfamily D, polypeptide 1 [Arabidopsis thaliana] AT3G13730
		ClG42_09g0009900	NP_197563.1 germin 3 [Arabidopsis thaliana] AT5G20630
		ClG42_09g0012700	NP_175809.1 Dormancy/auxin associated family protein [Arabidopsis thaliana] AT1G54070
		ClG42_09g0018300	NP_188246.1 NDH-dependent cyclic electron flow 1 [Arabidopsis thaliana] AT3G16250
		ClG42_09g0019500	NP_178103.1 ribosomal protein S17 [Arabidopsis thaliana] AT1G79850
		ClG42_09g0021800	NP_188221.2 MAR binding filament-like protein 1 [Arabidopsis thaliana] AT3G16000
		ClG42_09g0022900	NP_195622.1 Malectin/receptor-like protein kinase family protein [Arabidopsis thaliana] AT4G39110
		ClG42_09g0030200	NP_172981.3 Tetratricopeptide repeat (TPR)-like superfamily protein [Arabidopsis thaliana] AT1G15290
		ClG42_09g0033400	NP_563986.1 NDH-dependent cyclic electron flow 1 [Arabidopsis thaliana] AT1G15980
		ClG42_09g0033500	NP_565054.1 Low PSII Accumulation 3 [Arabidopsis thaliana] AT1G73060
		ClG42_09g0034800	NP_565219.1 Eukaryotic aspartyl protease family protein [Arabidopsis thaliana] AT1G79720
		ClG42_09g0035400	NP_177454.1 P-loop containing nucleoside triphosphate hydrolases superfamily protein [Arabidopsis thaliana] AT1G73110
		ClG42_09g0038600	NP_001030841.1 RNA-binding (RRM/RBD/RNP motifs) family protein [Arabidopsis thaliana] AT3G52150
		ClG42_09g0040300	NP_566327.1 RNA binding protein [Arabidopsis thaliana] AT3G08010
		ClG42_09g0042000	NP_001190172.1 thylakoid lumenal protein (Mog1/PsbP/DUF1795-like photosystem II reaction center PsbP family protein), partial [Arabidopsis thaliana] AT3G63540
		ClG42_09g0044100	NP_191908.1 Ribosomal protein L1p/L10e family [Arabidopsis thaliana] AT3G63490
		ClG42_09g0045400	NP_001332175.1 photosystem II stability/assembly factor, chloroplast (HCF136) [Arabidopsis thaliana] AT5G23120
		ClG42_09g0049900	NP_001328930.1 stachyose synthase [Arabidopsis thaliana] AT4G01970
		ClG42_09g0053400	NP_177890.1 Pyridoxal phosphate (PLP)-dependent transferases superfamily protein [Arabidopsis thaliana] AT1G77670
		ClG42_09g0055700	-
		ClG42_09g0061600	NP_191850.2 Peptide chain release factor 1 [Arabidopsis thaliana] AT3G62910
		ClG42_09g0063500	NP_566115.1 DEGP protease 2 [Arabidopsis thaliana] AT2G47940
		ClG42_09g0063600	NP_567252.1 plant/protein [Arabidopsis thaliana] AT4G03150
		ClG42_09g0066000	NP_566122.1 resistance to phytophthora 1 [Arabidopsis thaliana] AT2G48070
		ClG42_09g0068700	NP_192190.1 FANTASTIC four-like protein (DUF3049) [Arabidopsis thaliana] AT4G02810
		ClG42_09g0070900	-
		ClG42_09g0072900	NP_001184896.1 Bax inhibitor-1 family protein [Arabidopsis thaliana] AT1G03070
		ClG42_09g0075100	NP_563771.1 galacturonosyltransferase 6 [Arabidopsis thaliana] AT1G06780
		ClG42_09g0076600	NP_188964.2 Integrase-type DNA-binding superfamily protein [Arabidopsis thaliana] AT3G23230
		ClG42_09g0081500	NP_189167.2 dCTP pyrophosphatase-like protein [Arabidopsis thaliana] AT3G25400
		ClG42_09g0083500	NP_193033.1 stomagen [Arabidopsis thaliana] AT4G12970
		ClG42_09g0086000	-
		ClG42_09g0086100	NP_193037.1 Oxidoreductase, zinc-binding dehydrogenase family protein [Arabidopsis thaliana] AT4G13010
		ClG42_09g0087100	NP_198724.1 HXXXD-type acyl-transferase family protein [Arabidopsis thaliana] AT5G39080
		ClG42_09g0087300	NP_193041.1 Acyl-ACP thioesterase [Arabidopsis thaliana] AT4G13050
		ClG42_09g0088900	NP_199684.2 Pentatricopeptide repeat (PPR) superfamily protein [Arabidopsis thaliana] AT5G48730
		ClG42_09g0091400	NP_199702.1 Pentatricopeptide repeat (PPR) superfamily protein [Arabidopsis thaliana] AT5G48910
		ClG42_09g0097000	NP_565149.2 thylakoid lumenal protein (Mog1/PsbP/DUF1795-like photosystem II reaction center PsbP family protein) [Arabidopsis thaliana] AT1G77090
		ClG42_09g0098300	NP_001322441.1 Thioredoxin superfamily protein [Arabidopsis thaliana] AT1G21350
		ClG42_09g0100600	NP_177348.1 Acyl-CoA N-acyltransferases (NAT) superfamily protein [Arabidopsis thaliana] AT1G72030
		ClG42_09g0103800	NP_564178.2 Tetratricopeptide repeat (TPR)-like superfamily protein [Arabidopsis thaliana] AT1G22700
		ClG42_09g0105700	NP_174808.1 Ribosomal protein L21 [Arabidopsis thaliana] AT1G35680
		ClG42_09g0107500	NP_565025.1 Protein kinase superfamily protein [Arabidopsis thaliana] AT1G71810
		ClG42_09g0108300	NP_193928.2 senescence regulator (Protein of unknown function, DUF584) [Arabidopsis thaliana] AT4G21970
		ClG42_09g0108700	NP_001324711.1 Transducin/WD40 repeat-like superfamily protein [Arabidopsis thaliana] AT2G40360
		ClG42_09g0108800	-
		ClG42_09g0115500	NP_174474.1 Tetratricopeptide repeat (TPR)-like superfamily protein [Arabidopsis thaliana] AT1G31920
		ClG42_09g0123800	NP_174533.1 2Fe-2S ferredoxin-like superfamily protein [Arabidopsis thaliana] AT1G32550
		ClG42_09g0124700	NP_174525.1 Single hybrid motif superfamily protein [Arabidopsis thaliana] AT1G32470
		ClG42_09g0125000	NP_001189657.1 ent-kaurenoic acid hydroxylase 2 [Arabidopsis thaliana] AT2G32440
		ClG42_09g0135700	NP_568435.2 Transducin/WD40 repeat-like superfamily protein [Arabidopsis thaliana] AT5G23730
		ClG42_09g0137600	NP_181039.1 disease resistance family protein / LRR family protein [Arabidopsis thaliana] AT2G34930
		ClG42_09g0142400	NP_188606.2 P-loop containing nucleoside triphosphate hydrolases superfamily protein [Arabidopsis thaliana] AT3G19720
		ClG42_09g0147200	NP_189236.3 Plastid-lipid associated protein PAP / fibrillin family protein [Arabidopsis thaliana] AT3G26070
		ClG42_09g0162900	NP_173655.2 UDP-glucosyl transferase 85A3 [Arabidopsis thaliana] AT1G22380
		ClG42_09g0163000	NP_973885.1 UDP-glucosyl transferase 85A5 [Arabidopsis thaliana] AT1G22370
		ClG42_09g0167900	NP_565539.1 nicotinamidase 1 [Arabidopsis thaliana] AT2G22570
		ClG42_09g0174900	-
		ClG42_09g0175400	-
		ClG42_09g0177200	NP_564406.1 PLATZ transcription factor family protein [Arabidopsis thaliana] AT1G32700
		ClG42_09g0181900	-
		ClG42_09g0183400	NP_564175.2 SSUH2-like protein [Arabidopsis thaliana] AT1G22630
		ClG42_09g0184800	NP_172857.2 EXS (ERD1/XPR1/SYG1) family protein [Arabidopsis thaliana] AT1G14040
		ClG42_09g0195200	NP_189423.1 ribosomal protein L12-C [Arabidopsis thaliana] AT3G27850
		ClG42_09g0195300	NP_189420.1 monodehydroascorbate reductase 4 [Arabidopsis thaliana] AT3G27820
		ClG42_09g0200400	NP_001078296.1 Calcium-dependent lipid-binding (CaLB domain) family protein [Arabidopsis thaliana] AT3G55470
		ClG42_09g0204400	NP_001031514.2 PsbP-like protein 2 [Arabidopsis thaliana] AT2G39470
		ClG42_09g0204900	NP_191093.1 PsbP-like protein 1 [Arabidopsis thaliana] AT3G55330
		ClG42_09g0208700	NP_191049.1 chlorophyll a-b binding protein 6 [Arabidopsis thaliana] AT3G54890
		ClG42_09g0209100	NP_177178.1 CYCLIN D1;1 [Arabidopsis thaliana] AT1G70210
		ClG42_09g0209900	NP_565301.1 uncharacterized protein AT2G03420 [Arabidopsis thaliana] AT2G03420
		ClG42_09g0212700	NP_001189875.1 Ribosomal protein S10p/S20e family protein [Arabidopsis thaliana] AT3G13120
		ClG42_09g0213600	NP_174463.1 FRIGIDA like 2 [Arabidopsis thaliana] AT1G31814
		ClG42_09g0216700	NP_201453.1 Tetratricopeptide repeat (TPR)-like superfamily protein [Arabidopsis thaliana] AT5G66520
		ClG42_09g0218000	NP_001323277.1 uridine kinase-like 3 [Arabidopsis thaliana] AT1G55810
		ClG42_09g0220000	NP_001031804.1 subunit NDH-M of NAD(P)H:plastoquinone dehydrogenase complex [Arabidopsis thaliana] AT4G37925
		ClG42_09g0220700	NP_172856.1 Rubisco methyltransferase family protein [Arabidopsis thaliana] AT1G14030
		ClG42_09g0226200	NP_563768.1 glycerol-3-phosphate acyltransferase 1 [Arabidopsis thaliana] AT1G06520
		ClG42_10g0007300	NP_201420.1 ferredoxin-NADP[+]-oxidoreductase 1 [Arabidopsis thaliana] AT5G66190
		ClG42_10g0008000	NP_564838.1 beta-carotene isomerase D27 [Arabidopsis thaliana] AT1G64680
		ClG42_10g0009100	NP_001117547.1 Serine/threonine-protein kinase WNK (With No Lysine)-like protein [Arabidopsis thaliana] AT1G64625
		ClG42_10g0011300	NP_001329651.1 PAM68-like protein (DUF3464) [Arabidopsis thaliana] AT4G19100
		ClG42_10g0013400	NP_565805.1 shikimate kinase like 2 [Arabidopsis thaliana] AT2G35500
		ClG42_10g0013700	NP_181092.1 Plastid-lipid associated protein PAP / fibrillin family protein [Arabidopsis thaliana] AT2G35490
		ClG42_10g0014700	NP_181084.1 RNA-binding (RRM/RBD/RNP motifs) family protein [Arabidopsis thaliana] AT2G35410
		ClG42_10g0017600	NP_565802.1 CAAX protease self-immunity protein [Arabidopsis thaliana] AT2G35260
		ClG42_10g0018200	NP_174530.2 TLDc domain protein [Arabidopsis thaliana] AT1G32520
		ClG42_10g0020100	NP_199230.1 S-adenosyl-L-methionine-dependent methyltransferases superfamily protein [Arabidopsis thaliana] AT5G44170
		ClG42_10g0024800	NP_193467.2 Formyl transferase [Arabidopsis thaliana] AT4G17360
		ClG42_10g0032100	NP_001190803.1 YCF49-like protein [Arabidopsis thaliana] AT4G22830
		ClG42_10g0033200	NP_192933.2 PGR5-like B [Arabidopsis thaliana] AT4G11960
		ClG42_10g0036200	NP_001190374.1 terpene synthase 21 [Arabidopsis thaliana] AT5G23960
		ClG42_10g0043100	NP_175963.1 photosystem I subunit G [Arabidopsis thaliana] AT1G55670
		ClG42_10g0043700	NP_001331727.1 uncharacterized protein AT5G55570 [Arabidopsis thaliana] AT5G55570
		ClG42_10g0048600	NP_200333.2 trigger factor type chaperone family protein [Arabidopsis thaliana] AT5G55220
		ClG42_10g0049200	NP_194414.1 small ubiquitin-like modifier 1 [Arabidopsis thaliana] AT4G26840
		ClG42_10g0052300	NP_194787.2 Phospholipid/glycerol acyltransferase family protein [Arabidopsis thaliana] AT4G30580
		ClG42_10g0053000	NP_194433.1 fatty acid desaturase A [Arabidopsis thaliana] AT4G27030
		ClG42_10g0053600	NP_564580.1 Ankyrin repeat family protein [Arabidopsis thaliana] AT1G50900
		ClG42_10g0055900	NP_188704.1 plant/protein (DUF1995) [Arabidopsis thaliana] AT3G20680
		ClG42_10g0058000	NP_191168.1 ferritin 3 [Arabidopsis thaliana] AT3G56090
		ClG42_10g0061000	NP_851190.1 Translation protein SH3-like family protein [Arabidopsis thaliana] AT5G54600
		ClG42_10g0062300	NP_565492.1 diacylglycerol kinase 5 [Arabidopsis thaliana] AT2G20900
		ClG42_10g0062900	NP_200238.1 light-harvesting chlorophyll B-binding protein 3 [Arabidopsis thaliana] AT5G54270
		ClG42_10g0064400	NP_001326694.1 Cyclophilin-like peptidyl-prolyl cis-trans isomerase family protein [Arabidopsis thaliana] AT3G15520
		ClG42_10g0064500	NP_564615.3 Peroxisomal membrane 22 kDa (Mpv17/PMP22) family protein [Arabidopsis thaliana] AT1G52870
		ClG42_10g0069100	NP_176088.2 FAD/NAD(P)-binding oxidoreductase family protein [Arabidopsis thaliana] AT1G57770
		ClG42_10g0072100	NP_179920.1 acyl-CoA [Arabidopsis thaliana] AT2G23390
		ClG42_10g0074100	NP_001324706.1 AAA-type ATPase family protein [Arabidopsis thaliana] AT2G02480
		ClG42_10g0079800	NP_051047.1 ATP synthase CF0 A subunit (chloroplast) [Arabidopsis thaliana] ArthCp010
		ClG42_10g0084100	NP_195493.1 Homeobox-leucine zipper protein family [Arabidopsis thaliana] AT4G37790
		ClG42_10g0085800	NP_565536.1 homeobox protein 6 [Arabidopsis thaliana] AT2G22430
		ClG42_10g0089100	NP_201325.1 Ribosomal L29 family protein [Arabidopsis thaliana] AT5G65220
		ClG42_10g0100800	NP_173229.1 ethylene-dependent gravitropism-deficient and yellow-green-like 3 [Arabidopsis thaliana] AT1G17870
		ClG42_10g0107600	NP_001319848.1 translocon at the outer envelope membrane of chloroplasts 159 [Arabidopsis thaliana] AT4G02510
		ClG42_10g0117800	NP_565787.1 light-harvesting chlorophyll-protein complex II subunit B1 [Arabidopsis thaliana] AT2G34430
		ClG42_10g0118400	NP_001118666.1 E3 ubiquitin-protein ligase, putative (DUF177) [Arabidopsis thaliana] AT3G19800
		ClG42_10g0120300	NP_196445.1 hydroxymethylbilane synthase [Arabidopsis thaliana] AT5G08280
		ClG42_10g0121700	NP_196877.1 sigma factor 4 [Arabidopsis thaliana] AT5G13730
		ClG42_10g0133100	NP_564840.1 NDH-dependent cyclic electron flow 1 [Arabidopsis thaliana] AT1G64770
		ClG42_10g0134700	-
		ClG42_10g0140200	NP_001326742.1 ribosomal protein L12-A [Arabidopsis thaliana] AT3G27830
		ClG42_10g0141000	NP_186799.2 carbonic anhydrase 1 [Arabidopsis thaliana] AT3G01500
		ClG42_10g0141300	NP_191085.1 calcium homeostasis regulator [Arabidopsis thaliana] AT3G55250
		ClG42_10g0141600	NP_186797.1 cyclophilin 38 [Arabidopsis thaliana] AT3G01480
		ClG42_10g0144200	NP_001318563.1 Heavy metal transport/detoxification superfamily protein [Arabidopsis thaliana] AT5G14910
		ClG42_10g0157100	NP_187021.2 polyribonucleotide nucleotidyltransferase [Arabidopsis thaliana] AT3G03710
		ClG42_10g0157600	NP_187569.1 FAD/NAD(P)-binding oxidoreductase family protein [Arabidopsis thaliana] AT3G09580
		ClG42_10g0158000	-
		ClG42_10g0164500	NP_001190113.1 small and basic intrinsic protein 2;1 [Arabidopsis thaliana] AT3G56950
		ClG42_10g0165100	NP_851035.1 elongation factor family protein [Arabidopsis thaliana] AT5G13650
		ClG42_10g0169400	NP_849578.5 beta glucosidase 11 [Arabidopsis thaliana] AT1G02850
		ClG42_10g0177000	NP_001078138.1 homogentisate prenyltransferase [Arabidopsis thaliana] AT3G11945
		ClG42_10g0180200	NP_190806.1 chloroplast RNA-binding protein 33 [Arabidopsis thaliana] AT3G52380
		ClG42_10g0182800	NP_180876.1 uncharacterized protein AT2G33180 [Arabidopsis thaliana] AT2G33180
		ClG42_10g0182900	NP_187769.1 Thioredoxin superfamily protein [Arabidopsis thaliana] AT3G11630
		ClG42_10g0187100	NP_568128.1 Thioredoxin family protein [Arabidopsis thaliana] AT5G03880
		ClG42_10g0189000	-
		ClG42_10g0192000	NP_190864.1 Thioredoxin superfamily protein [Arabidopsis thaliana] AT3G52960
		ClG42_10g0194000	NP_568123.1 Tetratricopeptide repeat (TPR)-like superfamily protein [Arabidopsis thaliana] AT5G03560
		ClG42_10g0195500	NP_181217.1 UDP-glucosyl transferase 73C6 [Arabidopsis thaliana] AT2G36790
		ClG42_10g0196400	NP_001332165.1 RAB GTPase homolog C2A [Arabidopsis thaliana] AT5G03530
		ClG42_10g0198100	NP_850272.1 D-tagatose-1,6-bisphosphate aldolase subunit [Arabidopsis thaliana] AT2G36895
		ClG42_10g0199300	NP_001119168.1 Cysteine proteinases superfamily protein [Arabidopsis thaliana] AT5G04250
		ClG42_10g0199800	NP_181259.1 RNA-binding (RRM/RBD/RNP motifs) family protein [Arabidopsis thaliana] AT2G37220
		ClG42_10g0209500	NP_195836.5 uncharacterized protein AT5G02160 [Arabidopsis thaliana] AT5G02160
		ClG42_10g0210000	NP_195832.1 one helix protein [Arabidopsis thaliana] AT5G02120
		ClG42_10g0213700	NP_565876.3 SOUL heme-binding family protein [Arabidopsis thaliana] AT2G37970
		ClG42_10g0216600	NP_195773.1 light harvesting complex photosystem II [Arabidopsis thaliana] AT5G01530
		ClG42_10g0225000	NP_190989.1 Ribosomal protein L17 family protein [Arabidopsis thaliana] AT3G54210
		ClG42_11g0018400	NP_563866.1 NAD(P)-binding Rossmann-fold superfamily protein [Arabidopsis thaliana] AT1G10310
		ClG42_11g0018500	NP_563866.1 NAD(P)-binding Rossmann-fold superfamily protein [Arabidopsis thaliana] AT1G10310
		ClG42_11g0030000	NP_565335.1 photosystem II subunit X [Arabidopsis thaliana] AT2G06520
		ClG42_11g0031300	NP_200513.1 Lycopene beta/epsilon cyclase protein [Arabidopsis thaliana] AT5G57030
		ClG42_11g0032700	NP_194688.1 S-adenosyl-L-methionine-dependent methyltransferases superfamily protein [Arabidopsis thaliana] AT4G29590
		ClG42_11g0032900	NP_179549.1 ACC oxidase 1 [Arabidopsis thaliana] AT2G19590
		ClG42_11g0034500	NP_194656.1 HAD superfamily, subfamily IIIB acid phosphatase [Arabidopsis thaliana] AT4G29270
		ClG42_11g0037500	NP_194624.1 RHO-related protein from plants 9 [Arabidopsis thaliana] AT4G28950
		ClG42_11g0041900	NP_001330569.1 Plant Tudor-like RNA-binding protein [Arabidopsis thaliana] AT5G20030
		ClG42_11g0042000	NP_001322697.1 plastid transcriptionally active protein [Arabidopsis thaliana] AT1G75125
		ClG42_11g0042300	NP_001324100.1 Ran BP2/NZF zinc finger-like superfamily protein [Arabidopsis thaliana] AT2G26695
		ClG42_11g0043900	NP_001119440.1 Ribosomal protein L31 [Arabidopsis thaliana] AT5G55125
		ClG42_11g0045300	NP_197523.1 blue-copper-binding protein [Arabidopsis thaliana] AT5G20230
		ClG42_11g0049900	NP_195209.2 Pentatricopeptide repeat (PPR) superfamily protein [Arabidopsis thaliana] AT4G34830
		ClG42_11g0050000	NP_001321412.1 P-loop containing nucleoside triphosphate hydrolases superfamily protein [Arabidopsis thaliana] AT1G06750
		ClG42_11g0053400	NP_568049.1 fructose-bisphosphate aldolase 2 [Arabidopsis thaliana] AT4G38970
		ClG42_11g0054200	NP_565509.4 MATE efflux family protein [Arabidopsis thaliana] AT2G21340
		ClG42_11g0054400	NP_179732.2 xylulose kinase-1 [Arabidopsis thaliana] AT2G21370
		ClG42_11g0058200	NP_850015.1 Adenine nucleotide alpha hydrolases-like superfamily protein [Arabidopsis thaliana] AT2G21620
		ClG42_11g0060500	NP_189563.2 glutamate NMDA receptor subunit epsilon-1, putative (DUF3598) [Arabidopsis thaliana] AT3G29185
		ClG42_11g0068200	NP_198682.3 acclimation of photosynthesis to environment [Arabidopsis thaliana] AT5G38660
		ClG42_11g0077400	NP_974736.1 ethylene-dependent gravitropism-deficient and yellow-green-like 2 [Arabidopsis thaliana] AT5G05740
		ClG42_11g0085500	NP_198911.1 ribosomal protein large subunit 27 [Arabidopsis thaliana] AT5G40950
		ClG42_11g0085700	NP_051067.1 ribulose-1,5-bisphosphate carboxylase/oxygenase large subunit (chloroplast) [Arabidopsis thaliana] ArthCp030
		ClG42_11g0086200	NP_051054.1 photosystem II protein D2 (chloroplast) [Arabidopsis thaliana] ArthCp017
		ClG42_11g0086400	NP_051114.1 NADH dehydrogenase subunit 1 (chloroplast) [Arabidopsis thaliana] ArthCp079
		ClG42_11g0086900	NP_051044.1 ATP synthase CF1 alpha subunit (chloroplast) [Arabidopsis thaliana] ArthCp007
[truncated: 1,755 more rows]

[truncated: 3 more sheets: Table S11, Table S12, Table S13]
